# Supplementary material for: Oligodendrocyte–axon metabolic coupling is mediated by extracellular K+ and maintains axonal health
Source: Nat Neurosci. 2024 Jan 24;27(3):433–48. doi: 10.1038/s41593-023-01558-3 (PMC10917689; doi:10.1038/s41593-023-01558-3)
Supplement: Supplementary file 4 — Raw and normalized MS proteomics data reported in this study. [file 41593_2023_1558_MOESM4_ESM.xlsx]

## Sheet: Summary
raw data
protein_Id	Protein entry name in Uniprot as identifier
fasta.headers	Full protein name
geneName	Gene name in Uniprot
cKO~1	MS signal intensity TMT10plex channel TMT129N
cKO~2	MS signal intensity TMT10plex channel TMT129C
cKO~3	MS signal intensity TMT10plex channel TMT130C
cKO~4	MS signal intensity TMT10plex channel TMT131
Ctrl~1	MS signal intensity TMT10plex channel TMT127N
Ctrl~2	MS signal intensity TMT10plex channel TMT127C
Ctrl~3	MS signal intensity TMT10plex channel TMT128N
Ctrl~4	MS signal intensity TMT10plex channel TMT128C
data normalized
protein_Id	Protein entry name in Uniprot as identifier
fasta.headers	Full protein name
geneName	Gene name in Uniprot
cKO~1	Normalized median log2 intensity
cKO~2	Normalized median log2 intensity
cKO~3	Normalized median log2 intensity
cKO~4	Normalized median log2 intensity
Ctrl~1	Normalized median log2 intensity
Ctrl~2	Normalized median log2 intensity
Ctrl~3	Normalized median log2 intensity
Ctrl~4	Normalized median log2 intensity
contrast	`==> model applied for compulation: ModeratedLinear
protein_Id	Protein entry name in Uniprot as identifier
fasta.headers	Full protein name
geneName	Gene name in Uniprot
contrast	Dataset comparison: cKO versus Ctrl Group
cKO	estimate of the mean for the cKO group
Ctrl	estimate of the mean for the Ctrl group
estimate	log2 fold change for x̄cKO-x̄Ctrl, where x̄cKO and x̄Ctrl are the average normalized z-score intensities
statistic	t-statistic = 'fold change/standard deviation'
df	Degree of freedom
p.value	Small p-values tell us that H0 (no regulation) is very unlikely.
conf.low	95% confidence interval
conf.high	95% confidence interval
sigma	residual standard deviation of the linear model
FDR	False Discovery Rate

## Sheet: raw data
Majority.protein.Ids	Fasta.headers	Gen name	cKO~1	cKO~2	cKO~3	cKO~4	Ctrl~1	Ctrl~2	Ctrl~3	Ctrl~4
A0A075B5V2	Immunoglobulin heavy variable 1-34 (Fragment) OS=Mus musculus OX=10090 GN=Ighv1-34 PE=4 SV=1	Ighv1-34	106738	296451	193571	265659	169760	208362	138186	600895
A0A075B5Y4	Immunoglobulin heavy variable 1-81 (Fragment) OS=Mus musculus OX=10090 GN=Ighv1-81 PE=4 SV=1	Ighv1-81	49380.5	162179	62069.8	60815.6	66782.9	68315.2	35990.3	263027
A0A087WNU5	Ankyrin-3 (Fragment) OS=Mus musculus OX=10090 GN=Ank3 PE=1 SV=1	Ank3	1.20601e+06	1.51611e+06	1.42338e+06	1.53442e+06	1.47911e+06	1.50189e+06	1.48671e+06	1.52609e+06
A0A087WNV1	Arf-GAP domain and FG repeat-containing protein 1 OS=Mus musculus OX=10090 GN=Agfg1 PE=1 SV=1	Agfg1	268181	399246	284213	246761	347826	376720	327430	334567
A0A087WNZ7	E3 ubiquitin-protein ligase TRIP12 OS=Mus musculus OX=10090 GN=Trip12 PE=1 SV=1	Trip12	24168.2	33904.5	22858.6	18166.7	29971.2	30409.2	24691.7	36438.4
A0A087WQ25	Kinectin OS=Mus musculus OX=10090 GN=Ktn1 PE=1 SV=1	Ktn1	1.65026e+06	2.55141e+06	1.82987e+06	1.6919e+06	2.21315e+06	2.13698e+06	2.00077e+06	2.38081e+06
A0A087WQ86	Dedicator of cytokinesis protein 10 OS=Mus musculus OX=10090 GN=Dock10 PE=1 SV=1	Dock10	80081.8	104064	91679.2	72644.3	86417.5	91977.4	90302.5	92475.8
A0A087WQ94	Tensin 1 (Fragment) OS=Mus musculus OX=10090 GN=Tns1 PE=1 SV=1	Tns1	516611	1.3494e+06	615190	559012	687358	635001	605396	782552
A0A087WQ98	Zinc finger protein 442 OS=Mus musculus OX=10090 GN=Zfp442 PE=4 SV=1	Zfp442	1.93596e+06	3.12256e+06	1.7349e+06	1.82187e+06	2.28249e+06	2.42938e+06	2.44164e+06	1.94974e+06
A0A087WQG6	Regulator of G-protein-signaling 6 OS=Mus musculus OX=10090 GN=Rgs6 PE=1 SV=2	Rgs6	1.00343e+06	1.2636e+06	1.11655e+06	1.12465e+06	1.34334e+06	1.22602e+06	1.21298e+06	1.36937e+06
A0A087WQS2	Basic leucine zipper and W2 domain-containing protein 1 OS=Mus musculus OX=10090 GN=Bzw1 PE=1 SV=1	Bzw1	851894	1.24308e+06	987971	933849	1.0608e+06	1.01398e+06	1.01126e+06	1.09656e+06
A0A087WR56	Neurofascin (Fragment) OS=Mus musculus OX=10090 GN=Nfasc PE=1 SV=1	Nfasc	4.26232e+06	5.79039e+06	5.21992e+06	4.89235e+06	5.68526e+06	5.31574e+06	5.32731e+06	6.05952e+06
A0A087WR62	Amyloid-beta A4 precursor protein-binding family B member 1 OS=Mus musculus OX=10090 GN=Apbb1 PE=1 SV=1	Apbb1	57435.3	91290.5	75654.4	64336.3	82141.3	79626.4	78145.7	74066.3
A0A087WS16	Collagen, type VI, alpha 3 OS=Mus musculus OX=10090 GN=Col6a3 PE=1 SV=1	Col6a3	4.09458e+06	4.48349e+06	3.26384e+06	3.75539e+06	6.09007e+06	3.95528e+06	4.11143e+06	4.74221e+06
A0A087WS56	Fibronectin OS=Mus musculus OX=10090 GN=Fn1 PE=1 SV=1	Fn1	872541	1.64032e+06	831376	917080	985618	990609	883349	1.12901e+06
A0A087WS96	SH3 domain-binding glutamic acid-rich-like protein OS=Mus musculus OX=10090 GN=Sh3bgrl2 PE=1 SV=1	Sh3bgrl2	117340	132224	122246	89192	156363	150161	112504	119677
A0A087WSS1	RAB11-binding protein RELCH OS=Mus musculus OX=10090 GN=Relch PE=1 SV=1	Relch	137907	193525	136752	129290	170728	195169	159809	156617
A0A0A0MQ68	Glutaryl-CoA dehydrogenase, mitochondrial OS=Mus musculus OX=10090 GN=Gcdh PE=1 SV=1	Gcdh	97333	134674	94874.6	80935.4	103836	119260	106431	107345
A0A0A0MQ79	Protein PRRC2C OS=Mus musculus OX=10090 GN=Prrc2c PE=1 SV=1	Prrc2c	81937.5	130888	78547.6	67594.6	112696	118976	115063	100415
A0A0A0MQA5	Tubulin alpha chain (Fragment) OS=Mus musculus OX=10090 GN=Tuba4a PE=1 SV=1	Tuba4a	1.82504e+08	2.10851e+08	2.04074e+08	1.94124e+08	1.96695e+08	1.89455e+08	1.93132e+08	2.11847e+08
A0A0A0MQF6	Glyceraldehyde-3-phosphate dehydrogenase OS=Mus musculus OX=10090 GN=Gapdh PE=1 SV=1	Gapdh	5.99372e+07	7.78961e+07	6.83091e+07	6.12107e+07	6.98175e+07	7.12313e+07	6.86398e+07	7.63244e+07
A0A0A0MQM0	Eukaryotic translation initiation factor 5A (Fragment) OS=Mus musculus OX=10090 GN=Eif5a PE=1 SV=1	Eif5a	2.68199e+06	3.91342e+06	2.7307e+06	2.75507e+06	3.50767e+06	3.40027e+06	3.02594e+06	3.25736e+06
A0A0A6YVP0	Immunoglobulin heavy constant gamma 2B (Fragment) OS=Mus musculus OX=10090 GN=Ighg2b PE=1 SV=2	Ighg2b	86639.5	275179	116498	122239	165815	181930	108357	236606
A0A0A6YW28	Ubiquitin carboxyl-terminal hydrolase OS=Mus musculus OX=10090 GN=Usp4 PE=1 SV=1	Usp4	60105.9	79085.5	55784.4	52491.6	85754.7	73390.4	66844.4	74110.3
A0A0A6YW36	Regulator of G-protein-signaling 7 OS=Mus musculus OX=10090 GN=Rgs7 PE=1 SV=1	Rgs7	55973.8	60753.2	60370.8	55632.4	70228.1	71484.3	71022.4	67033.7
A0A0A6YW88	CaM kinase-like vesicle-associated protein OS=Mus musculus OX=10090 GN=Camkv PE=1 SV=1	Camkv	148296	188441	150237	157522	206719	239385	200054	198254
A0A0A6YWH2	Allograft inflammatory factor 1-like OS=Mus musculus OX=10090 GN=Aif1l PE=1 SV=1	Aif1l	163477	217060	176573	149697	180205	185362	194627	235248
A0A0A6YWI6	Serine/threonine-protein kinase DCLK2 OS=Mus musculus OX=10090 GN=Dclk2 PE=1 SV=1	Dclk2	134516	158257	139199	134982	164246	155464	129841	155897
A0A0A6YWM5	Rab3 GTPase-activating protein non-catalytic subunit OS=Mus musculus OX=10090 GN=Rab3gap2 PE=1 SV=1	Rab3gap2	397704	483794	355336	345559	465191	510798	448885	470843
A0A0A6YWN9	Ubiquitin carboxyl-terminal hydrolase (Fragment) OS=Mus musculus OX=10090 GN=Usp19 PE=1 SV=1	Usp19	37687.1	52517.8	32334.5	33372.2	41345.9	44999.4	40666	38750
A0A0A6YWP9	Thioredoxin domain-containing protein 9 (Fragment) OS=Mus musculus OX=10090 GN=Txndc9 PE=1 SV=1	Txndc9	75684.6	91055.5	74058.8	56869.5	90958.8	82767.4	73984.7	100516
A0A0A6YWR2	Ig gamma-1 chain C region secreted form (Fragment) OS=Mus musculus OX=10090 GN=Ighg1 PE=1 SV=1	Ighg1	80677.3	175112	72217.7	155691	128733	137234	60499.4	438913
A0A0A6YY53	Immunoglobulin heavy constant gamma 2C (Fragment) OS=Mus musculus OX=10090 GN=Ighg2c PE=4 SV=1	Ighg2c	2182.64	41359.3	17124.2	6592.57	13773.2	19574.5	10024.8	19936.8
A0A0A6YY91	Neural cell adhesion molecule 1 (Fragment) OS=Mus musculus OX=10090 GN=Ncam1 PE=1 SV=1	Ncam1	1.23017e+07	1.48059e+07	1.34732e+07	1.22167e+07	1.70108e+07	1.63826e+07	1.59172e+07	1.59803e+07
A0A0G2JDI9	ATP-binding cassette sub-family D member 3 OS=Mus musculus OX=10090 GN=Abcd3 PE=1 SV=1	Abcd3	93021.5	101034	80901.7	76130.9	98620.7	115330	117717	109499
A0A0G2JDJ5	Farnesyl pyrophosphate synthase (Fragment) OS=Mus musculus OX=10090 GN=Fdps PE=4 SV=1	Fdps	39221.8	58268.6	41756.6	42498.1	47648.8	59489.4	59750.5	49618.6
A0A0G2JEC8	Protein ABHD4 (Fragment) OS=Mus musculus OX=10090 GN=Abhd4 PE=1 SV=1	Abhd4	59521	94684.6	83457.4	75078.2	87212.7	76773.7	91398.4	83363.4
A0A0G2JEG6	Membrane-associated guanylate kinase, WW and PDZ domain-containing protein 2 OS=Mus musculus OX=10090 GN=Magi2 PE=1 SV=1	Magi2	157390	189353	148700	133852	245869	200717	213419	198789
A0A0G2JEG8	Amphiphysin OS=Mus musculus OX=10090 GN=Amph PE=1 SV=1	Amph	4.13161e+06	5.39287e+06	4.6118e+06	4.21569e+06	5.0823e+06	5.55199e+06	5.32725e+06	5.38815e+06
A0A0G2JEP4	Leucine-rich repeat flightless-interacting protein 2 OS=Mus musculus OX=10090 GN=Lrrfip2 PE=1 SV=1	Lrrfip2	150063	259956	195549	158230	221895	203518	204473	206950
A0A0G2JF44	Intraflagellar transport protein 22 homolog (Fragment) OS=Mus musculus OX=10090 GN=Ift22 PE=1 SV=1	Ift22	31987.6	47961.9	32530.1	33601.8	49683	69786.1	47110.6	52511.2
A0A0G2JFB2	Tudor and KH domain-containing protein OS=Mus musculus OX=10090 GN=Tdrkh PE=1 SV=1	Tdrkh	102183	165198	104751	102242	118465	127536	112557	117471
A0A0G2JFT8	Protein RUFY3 OS=Mus musculus OX=10090 GN=Rufy3 PE=1 SV=1	Rufy3	724.156	1881.27	1406.15	1002.95	2308.79	1516.22	973.165	1352.48
A0A0G2JFX7	RNA-binding protein 8A OS=Mus musculus OX=10090 GN=Rbm8a PE=1 SV=1	Rbm8a	350927	581327	380351	347548	426742	476641	445026	417141
A0A0G2JFY5	Far upstream element-binding protein 1 OS=Mus musculus OX=10090 GN=Fubp1 PE=1 SV=1	Fubp1	281339	503120	307745	294990	384068	449645	340858	407443
A0A0G2JGB7	Leucine-rich glioma-inactivated protein 1 OS=Mus musculus OX=10090 GN=Lgi1 PE=1 SV=1	Lgi1	418868	592110	506821	419248	594988	528630	503468	494872
A0A0G2JGD2	Protein S100-A4 (Fragment) OS=Mus musculus OX=10090 GN=S100a4 PE=1 SV=1	S100a4	1.10022e+06	1.27451e+06	1.18299e+06	1.25827e+06	1.32516e+06	1.29578e+06	1.29183e+06	1.21103e+06
A0A0G2JGS4	Calcium/calmodulin-dependent protein kinase type II subunit delta OS=Mus musculus OX=10090 GN=Camk2d PE=1 SV=1	Camk2d	3.45809e+06	4.67213e+06	3.89187e+06	3.37476e+06	4.13975e+06	4.55841e+06	4.25569e+06	4.32515e+06
A0A0G2JGX4	Sodium/potassium-transporting ATPase subunit alpha OS=Mus musculus OX=10090 GN=Atp1a3 PE=1 SV=1	Atp1a3	6.33666e+07	7.47475e+07	6.92098e+07	6.03243e+07	7.28656e+07	7.14358e+07	6.72679e+07	6.99035e+07
A0A0G2JGY8	60S ribosomal protein L34 (Fragment) OS=Mus musculus OX=10090 GN=Rpl34 PE=1 SV=4	Rpl34	193701	313195	204257	191759	206945	254101	237304	247712
A0A0J9YTU3	Cytospin-B OS=Mus musculus OX=10090 GN=Specc1 PE=1 SV=1	Specc1	674394	931368	781783	678709	820300	774074	736796	883197
A0A0J9YTX9	RNA-binding protein Musashi homolog 1 (Fragment) OS=Mus musculus OX=10090 GN=Msi1 PE=1 SV=3	Msi1	156550	210887	162977	140137	155117	173593	161938	194941
A0A0J9YUB6	OCIA domain-containing protein 1 (Fragment) OS=Mus musculus OX=10090 GN=Ociad1 PE=1 SV=1	Ociad1	327446	511704	366343	305244	475682	468715	414606	481996
A0A0J9YUH4	FRY-like transcription coactivator (Fragment) OS=Mus musculus OX=10090 GN=Fryl PE=1 SV=3	Fryl	27242.1	36097	27317.3	26982.4	35479.5	33503.2	32003.1	35438.4
A0A0J9YUM4	C-terminal-binding protein 1 OS=Mus musculus OX=10090 GN=Ctbp1 PE=1 SV=1	Ctbp1	952990	1.42473e+06	1.02677e+06	977737	1.23383e+06	1.44822e+06	1.20701e+06	1.18712e+06
A0A0J9YUN4	Dynamin-1 OS=Mus musculus OX=10090 GN=Dnm1 PE=1 SV=1	Dnm1	1.14998e+07	1.42967e+07	1.24322e+07	10973096	1.28208e+07	1.30284e+07	1.30936e+07	1.40225e+07
A0A0M3HEQ0	Thioredoxin reductase 2, mitochondrial OS=Mus musculus OX=10090 GN=Txnrd2 PE=1 SV=1	Txnrd2	91626.3	139501	96212.5	87067.9	111358	118158	96239.7	117845
A0A0N4SV32	Plasminogen activator inhibitor 1 RNA-binding protein OS=Mus musculus OX=10090 GN=Serbp1 PE=1 SV=1	Serbp1	654517	1.12485e+06	686817	661206	956932	978105	889697	982228
A0A0N4SVA0	Predicted gene 44596 (Fragment) OS=Mus musculus OX=10090 GN=Gm44596 PE=4 SV=1	Gm44596	370919	648137	429364	385201	504410	502987	421707	403638
A0A0N4SVN0	C2 domain-containing protein 5 (Fragment) OS=Mus musculus OX=10090 GN=C2cd5 PE=1 SV=3	C2cd5	78729.3	111767	92965.5	86695.3	100976	104752	99196.2	106844
A0A0N4SW28	Guanine nucleotide-binding protein subunit gamma OS=Mus musculus OX=10090 GN=Gng12 PE=1 SV=1	Gng12	4.99584e+06	6.14916e+06	5.4636e+06	5.40389e+06	6.05248e+06	5.34126e+06	6.21745e+06	6.33869e+06
A0A0N4SWG4	Phosphodiesterase OS=Mus musculus OX=10090 GN=Pde1c PE=1 SV=1	Pde1c	15142.4	24241.1	20435.8	17009.7	28712.1	22279.2	21385.2	23116.5
A0A0R3P9C8	NADH dehydrogenase [ubiquinone] 1 alpha subcomplex subunit 9, mitochondrial OS=Mus musculus OX=10090 GN=Ndufa9 PE=1 SV=1	Ndufa9	725125	1.20245e+06	866076	815878	1.04038e+06	1.14825e+06	939919	1.17415e+06
A0A0R4IZW5	Cadherin 1, isoform CRA_b OS=Mus musculus OX=10090 GN=Cdh1 PE=1 SV=1	Cdh1	46202.8	83760.3	43692.6	45518	60246.6	64742.7	57273	57851.3
A0A0R4IZX5	Neurocan core protein OS=Mus musculus OX=10090 GN=Ncan PE=1 SV=1	Ncan	456417	692175	507929	460593	644647	584199	513230	575766
A0A0R4IZY0	Thimet oligopeptidase OS=Mus musculus OX=10090 GN=Thop1 PE=1 SV=1	Thop1	1.90507e+06	2.52723e+06	2.07215e+06	1.91093e+06	2.26563e+06	2.48792e+06	2.29458e+06	2.38945e+06
A0A0R4IZY8	MutS protein homolog 5 OS=Mus musculus OX=10090 GN=Msh5 PE=4 SV=1	Msh5	897565	1.30437e+06	1.13631e+06	997975	1.16799e+06	1.27719e+06	1.20115e+06	1.08737e+06
A0A0R4IZZ1	Amyloid beta (A4)-like protein 1 OS=Mus musculus OX=10090 GN=Aplp1 PE=1 SV=1	Aplp1	363156	474813	425089	373556	453503	429616	433142	483612
A0A0R4J008	Histone deacetylase OS=Mus musculus OX=10090 GN=Hdac2 PE=1 SV=1	Hdac2	17629.3	24442.3	17827.3	15325.3	20070.8	22477.1	20889.6	21564.9
A0A0R4J023	Methylglutaconyl-CoA hydratase, mitochondrial OS=Mus musculus OX=10090 GN=Auh PE=1 SV=1	Auh	844778	1.17145e+06	946131	891702	1.20035e+06	1.21078e+06	1.04597e+06	1.09456e+06
A0A0R4J034	MCG129810, isoform CRA_c OS=Mus musculus OX=10090 GN=Pdxdc1 PE=1 SV=1	Pdxdc1	319159	460180	386550	336961	391533	398460	393047	443480
A0A0R4J036	Neurofilament 3, medium OS=Mus musculus OX=10090 GN=Nefm PE=1 SV=1	Nefm	1.73518e+08	2.17045e+08	1.93809e+08	1.77663e+08	206780439	1.78015e+08	1.89674e+08	2.11931e+08
A0A0R4J049	Protein arginine N-methyltransferase 5 OS=Mus musculus OX=10090 GN=Prmt5 PE=1 SV=1	Prmt5	271197	354161	292166	283106	321542	346379	327748	364926
A0A0R4J050	Aminoacylase-1 OS=Mus musculus OX=10090 GN=Acy1 PE=1 SV=1	Acy1	1.29381e+06	1.82248e+06	1.62789e+06	1.45156e+06	1.7656e+06	1.49712e+06	1.72181e+06	1.7911e+06
A0A0R4J078	UBX domain containing 2, isoform CRA_a OS=Mus musculus OX=10090 GN=Ubxn4 PE=1 SV=1	Ubxn4	199473	292895	271347	230996	279252	241989	241873	274127
A0A0R4J083	Long-chain-specific acyl-CoA dehydrogenase, mitochondrial OS=Mus musculus OX=10090 GN=Acadl PE=1 SV=1	Acadl	1.83896e+06	2.94401e+06	2.03339e+06	1.94595e+06	2.55965e+06	2.3744e+06	2.25625e+06	2.7196e+06
A0A0R4J094	Fumarylacetoacetate hydrolase domain-containing 2A OS=Mus musculus OX=10090 GN=Fahd2a PE=1 SV=1	Fahd2a	199137	324219	254194	239614	283811	291645	248784	287801
A0A0R4J0A6	Solute carrier family 17 (Sodium-dependent inorganic phosphate cotransporter), member 6, isoform CRA_a OS=Mus musculus OX=10090 GN=Slc17a6 PE=1 SV=1	Slc17a6	42413.1	61452.6	42659.5	43190.1	68202.6	102894	44238.3	46925
A0A0R4J0B0	Prominin-1 OS=Mus musculus OX=10090 GN=Prom1 PE=1 SV=1	Prom1	152463	196830	176834	171908	180309	165519	180128	220367
A0A0R4J0B6	ATP-binding cassette sub-family G member 2 OS=Mus musculus OX=10090 GN=Abcg2 PE=1 SV=1	Abcg2	295824	533082	318596	298037	446459	426287	360760	512681
A0A0R4J0D3	Dolichyl-diphosphooligosaccharide--protein glycosyltransferase subunit STT3B OS=Mus musculus OX=10090 GN=Stt3b PE=1 SV=1	Stt3b	149382	262294	158517	152416	189032	184561	174045	200402
A0A0R4J0G0	Phosphoenolpyruvate carboxykinase [GTP], mitochondrial OS=Mus musculus OX=10090 GN=Pck2 PE=1 SV=1	Pck2	359052	759361	403846	429371	490417	524505	418337	501683
A0A0R4J0I1	MCG1051009 OS=Mus musculus OX=10090 GN=Serpina3k PE=1 SV=1	Serpina3k	1.85048e+06	3.9428e+06	1.82636e+06	2.77022e+06	1.74154e+06	2.11778e+06	1.6492e+06	2.62682e+06
A0A0R4J0I9	Low density lipoprotein receptor-related protein 1 OS=Mus musculus OX=10090 GN=Lrp1 PE=1 SV=1	Lrp1	2.66179e+06	4.10945e+06	2.86485e+06	2.99218e+06	3.12825e+06	3.26494e+06	3.04191e+06	3.19201e+06
A0A0R4J0Q5	Lamin-B2 OS=Mus musculus OX=10090 GN=Lmnb2 PE=1 SV=1	Lmnb2	1.91419e+06	3.26977e+06	2.0236e+06	2.01701e+06	2.5065e+06	2.62662e+06	2.31419e+06	2.66757e+06
A0A0R4J0T8	ADP-ribosylation factor GTPase-activating protein 3 OS=Mus musculus OX=10090 GN=Arfgap3 PE=1 SV=1	Arfgap3	273302	428427	280630	266616	350870	353321	305414	360627
A0A0R4J0W6	Leucine rich repeat containing 40, isoform CRA_a OS=Mus musculus OX=10090 GN=Lrrc40 PE=1 SV=1	Lrrc40	98299.8	148097	104953	95065.8	130087	119093	112760	118198
A0A0R4J0X8	Rho guanine nucleotide exchange factor (GEF7), isoform CRA_a OS=Mus musculus OX=10090 GN=Arhgef7 PE=1 SV=1	Arhgef7	13331.3	22630.1	14228	17328.6	19850.5	19856	15366	19562.4
A0A0R4J0Z1	Protein disulfide-isomerase A4 OS=Mus musculus OX=10090 GN=Pdia4 PE=1 SV=1	Pdia4	2.68478e+06	4.53726e+06	3.0519e+06	2.74834e+06	3.37785e+06	3.31764e+06	3.28269e+06	3.42189e+06
A0A0R4J0Z3	Aquaporin 4, isoform CRA_a OS=Mus musculus OX=10090 GN=Aqp4 PE=1 SV=1	Aqp4	220406	298368	211926	194144	378247	326623	322637	334055
A0A0R4J102	Cytoplasmic polyadenylation element-binding protein 3 OS=Mus musculus OX=10090 GN=Cpeb3 PE=1 SV=1	Cpeb3	19551.7	25501	16707.1	19141.6	27988.8	20278.5	18697.7	27652.9
A0A0R4J107	Acylamino-acid-releasing enzyme (Fragment) OS=Mus musculus OX=10090 GN=Apeh PE=1 SV=1	Apeh	707685	1.07954e+06	734084	799351	919210	893819	865589	1.05963e+06
A0A0R4J124	SRSF protein kinase 2 OS=Mus musculus OX=10090 GN=Srpk2 PE=1 SV=1	Srpk2	15732.3	24174.7	16660	12605.7	16780.9	16862.5	17735.6	16634.2
A0A0R4J137	Phytanoyl-CoA dioxygenase domain-containing protein 1 OS=Mus musculus OX=10090 GN=Phyhd1 PE=1 SV=1	Phyhd1	212876	258473	240243	236945	284712	253096	260192	255664
A0A0R4J138	Arylsulfatase B OS=Mus musculus OX=10090 GN=Arsb PE=1 SV=1	Arsb	819865	1.35624e+06	738414	702389	986460	1.01385e+06	979690	915993
A0A0R4J140	Clustered mitochondria protein homolog OS=Mus musculus OX=10090 GN=Cluh PE=1 SV=1	Cluh	86906	120307	81891.1	83281	125799	135795	118543	107287
A0A0R4J1E8	Putative deoxyribonuclease TATDN1 OS=Mus musculus OX=10090 GN=Tatdn1 PE=1 SV=1	Tatdn1	31085.5	45483.3	30520.3	37523.6	38106.7	32805	35464.8	36042
A0A0R4J1G9	Metalloreductase STEAP3 OS=Mus musculus OX=10090 GN=Steap3 PE=1 SV=1	Steap3	128921	279335	134780	94382.5	229054	237034	160652	165269
A0A0R4J1N9	Transcription factor A, mitochondrial OS=Mus musculus OX=10090 GN=Tfam PE=1 SV=1	Tfam	907141	1.50796e+06	1.08981e+06	1.00678e+06	1.24069e+06	1.24692e+06	1.09858e+06	1.26153e+06
A0A0R4J1P2	Tropomyosin alpha-3 chain OS=Mus musculus OX=10090 GN=Tpm3 PE=1 SV=1	Tpm3	5478.2	9049.96	5031.54	7064.13	9776.54	7598.1	8012.66	9897.24
A0A0R4J1R7	Pterin-4-alpha-carbinolamine dehydratase 2 OS=Mus musculus OX=10090 GN=Pcbd2 PE=1 SV=1	Pcbd2	72981	121256	73154.4	72964	96869.1	99192.3	79007.5	83157
A0A0R4J2B2	BTB/POZ domain-containing protein KCTD12 OS=Mus musculus OX=10090 GN=Kctd12 PE=1 SV=1	Kctd12	261248	401840	248452	226164	307131	296831	300503	290421
A0A0U1RNF2	Leucine carboxyl methyltransferase 1 OS=Mus musculus OX=10090 GN=Lcmt1 PE=1 SV=1	Lcmt1	577375	836829	618994	605870	700741	686110	636957	872315
A0A0U1RNL7	[3-methyl-2-oxobutanoate dehydrogenase [lipoamide]] kinase, mitochondrial OS=Mus musculus OX=10090 GN=Bckdk PE=1 SV=1	Bckdk	52718	78359	63026.7	68941.1	68214.8	68314.4	57695.7	64734.2
A0A0U1RP13	CDP-diacylglycerol--inositol 3-phosphatidyltransferase OS=Mus musculus OX=10090 GN=Cdipt PE=1 SV=1	Cdipt	231257	411750	297045	263482	286967	296125	280660	298853
A0A0U1RPA0	Pleckstrin homology domain-containing family A member 7 (Fragment) OS=Mus musculus OX=10090 GN=Plekha7 PE=1 SV=1	Plekha7	375118	530955	381740	345772	499527	472551	465150	494814
A0A0U1RPU8	Protein tweety homolog OS=Mus musculus OX=10090 GN=Ttyh1 PE=1 SV=1	Ttyh1	30922.4	32108.4	25154.3	32066	33398.8	32136.8	31533.5	37234.6
A0A0U1RPY2	FXYD domain-containing ion transport regulator OS=Mus musculus OX=10090 GN=Fxyd7 PE=1 SV=1	Fxyd7	25155.5	32308.6	24183.7	19184.1	31114.4	36727.7	29922	25139.6
A0A0X1KG67	ER membrane protein complex subunit 10 OS=Mus musculus OX=10090 GN=Emc10 PE=1 SV=1	Emc10	77086.4	135190	92349.3	66037.5	102756	97889.7	92665.6	145493
A0A140LHA2	Mitotic checkpoint protein BUB3 OS=Mus musculus OX=10090 GN=Bub3 PE=1 SV=1	Bub3	147955	223114	166463	151149	188450	210995	188012	186932
A0A140LHR3	Signal peptidase complex subunit 2 OS=Mus musculus OX=10090 GN=Spcs2 PE=1 SV=1	Spcs2	763384	1.25363e+06	747397	665014	937874	998824	937954	844788
A0A140LI48	Protocadherin gamma subfamily B, 8 OS=Mus musculus OX=10090 GN=Pcdhgb8 PE=4 SV=1	Pcdhgb8	8017.11	12120.6	9543.95	9565.22	9249.17	10573.8	10274.4	10822.4
A0A140LIT2	7-dehydrocholesterol reductase OS=Mus musculus OX=10090 GN=Dhcr7 PE=1 SV=1	Dhcr7	176796	269109	213615	199548	213595	211172	216096	222582
A0A140LIT9	Microtubule-associated protein 6 OS=Mus musculus OX=10090 GN=Map6 PE=1 SV=1	Map6	66545.8	99815.5	67510.9	70387.4	85733.8	84318.8	81283.5	93714.5
A0A140LJ36	PRA1 family protein OS=Mus musculus OX=10090 GN=Gm45208 PE=3 SV=1	Gm45208	102048	139436	114726	117863	126109	125176	125394	138004
A0A140T8J8	Nuclear pore complex protein Nup98-Nup96 OS=Mus musculus OX=10090 GN=Nup98 PE=1 SV=1	Nup98	50343.4	78481.7	54283.6	57880.1	68258.7	63543.5	67488.3	70963.3
A0A140T8T4	Ribosomal protein L9, pseudogene 6 OS=Mus musculus OX=10090 GN=Rpl9-ps6 PE=4 SV=1	Rpl9-ps6	635943	842823	532188	528158	587744	602488	622277	622966
A0A140T8T5	Microtubule-associated protein OS=Mus musculus OX=10090 GN=Map4 PE=1 SV=1	Map4	81482	132760	81801.7	70034	92053.5	109112	100902	81175.9
A0A171KXD3	Protein arginine N-methyltransferase 1 OS=Mus musculus OX=10090 GN=Prmt1 PE=1 SV=1	Prmt1	80960.2	101418	77484.3	75098.3	108410	101863	90099.1	102136
A0A1B0GR18	MOB kinase activator 2 OS=Mus musculus OX=10090 GN=Mob2 PE=1 SV=1	Mob2	363408	479628	396636	367708	394442	397425	427564	414153
A0A1B0GR19	Reticulocalbin-3 (Fragment) OS=Mus musculus OX=10090 GN=Rcn3 PE=1 SV=1	Rcn3	62036.7	109142	63709	70227.6	93931.5	79124.4	62765.6	81353.6
A0A1B0GRA5	Stromal interaction molecule 1 OS=Mus musculus OX=10090 GN=Stim1 PE=1 SV=1	Stim1	342654	487105	330411	968139	344035	418509	401583	394336
A0A1B0GRU8	Pre-mRNA-processing factor 40 homolog A OS=Mus musculus OX=10090 GN=Prpf40a PE=1 SV=1	Prpf40a	77433.7	111815	73024.8	58078.7	74452.3	88480.6	86521.3	86227.9
A0A1B0GS68	Predicted gene 45713 OS=Mus musculus OX=10090 GN=Gm45713 PE=2 SV=1	Gm45713	267306	388290	243291	240742	309390	326022	289522	302671
A0A1B0GSA5	Phospholipase DDHD2 OS=Mus musculus OX=10090 GN=Ddhd2 PE=1 SV=1	Ddhd2	71392.3	92204.2	80879.1	65623.4	92657	91127.6	85570	85323.2
A0A1B0GSG5	Ribonuclease inhibitor OS=Mus musculus OX=10090 GN=Rnh1 PE=1 SV=1	Rnh1	1.43809e+06	2.23624e+06	1.6488e+06	1.76975e+06	1.84497e+06	1.81883e+06	1.69986e+06	1.97231e+06
A0A1B0GSM1	Ufm1-specific protease 2 OS=Mus musculus OX=10090 GN=Ufsp2 PE=1 SV=1	Ufsp2	25355.6	25728.8	22421	29052.4	24993.8	25052.7	22682	26608.9
A0A1B0GSS8	60S ribosomal protein L18 OS=Mus musculus OX=10090 GN=Rpl18 PE=1 SV=1	Rpl18	813148	1.18889e+06	809011	761906	924735	966616	866166	859577
A0A1B0GSX0	L-lactate dehydrogenase OS=Mus musculus OX=10090 GN=Ldha PE=1 SV=1	Ldha	9.8879e+06	1.27286e+07	1.10695e+07	1.06684e+07	1.05573e+07	1.12678e+07	1.12066e+07	1.24726e+07
A0A1B0GSX6	PDZ and LIM domain 3, isoform CRA_a OS=Mus musculus OX=10090 GN=Pdlim3 PE=1 SV=1	Pdlim3	15733.6	155528	20371.3	17013.6	15939.6	20467.5	19035.5	23237.7
A0A1B0GX27	Branched-chain-amino-acid aminotransferase OS=Mus musculus OX=10090 GN=Bcat2 PE=1 SV=1	Bcat2	113457	278472	135076	137680	173131	160320	150393	185991
A0A1D5RL96	BTB/POZ domain-containing protein 8 OS=Mus musculus OX=10090 GN=Btbd8 PE=1 SV=1	Btbd8	117671	145412	126301	104249	129787	135212	140938	130038
A0A1D5RLV1	Protein 4.1 (Fragment) OS=Mus musculus OX=10090 GN=Epb41 PE=1 SV=1	Epb41	49128.5	67093.2	43554.4	48842.3	57168.4	55405.1	50550.9	35158
A0A1D5RLY6	Microtubule-associated protein 1S OS=Mus musculus OX=10090 GN=Map1s PE=1 SV=1	Map1s	245721	376763	266641	249746	289590	281359	269344	291518
A0A1D5RM34	[F-actin]-monooxygenase MICAL3 (Fragment) OS=Mus musculus OX=10090 GN=Mical3 PE=1 SV=1	Mical3	24881.9	37688.5	28705.3	32795.6	36399.8	39259.6	32526.1	29244.5
A0A1D5RM83	IQ motif and SEC7 domain-containing protein 1 OS=Mus musculus OX=10090 GN=Iqsec1 PE=1 SV=1	Iqsec1	45097.4	57663.9	48496.9	47278.7	53927	47887.4	47456.4	53887.5
A0A1D5RMC1	Cytoplasmic dynein 1 light intermediate chain 2 (Fragment) OS=Mus musculus OX=10090 GN=Dync1li2 PE=1 SV=1	Dync1li2	4665.47	7434.95	5922.9	5510.08	6968.09	6839.53	5488.05	7546.96
A0A1L1SRX2	AMP deaminase OS=Mus musculus OX=10090 GN=Ampd3 PE=1 SV=1	Ampd3	699033	1.13099e+06	754346	735391	834707	899799	835576	872836
A0A1L1SSH9	SPARC OS=Mus musculus OX=10090 GN=Sparc PE=1 SV=1	Sparc	142759	223750	136112	147476	175997	207501	168974	164870
A0A1L1SSS4	Nuclear receptor coactivator 7 OS=Mus musculus OX=10090 GN=Ncoa7 PE=1 SV=1	Ncoa7	21289.2	26100.9	25975.8	22349.2	26396.3	27874.4	22100.8	26758.5
A0A1L1SSX7	Leucine zipper transcription factor-like protein 1 (Fragment) OS=Mus musculus OX=10090 GN=Lztfl1 PE=1 SV=1	Lztfl1	375902	528880	427087	430754	479513	436687	434531	537112
A0A1L1ST08	COMM domain-containing protein 4 (Fragment) OS=Mus musculus OX=10090 GN=Commd4 PE=1 SV=1	Commd4	29184.1	47986.8	39243.5	32925.2	36725.8	29779.6	34578.7	44650.1
A0A1L1ST77	Phosphopantothenoylcysteine decarboxylase OS=Mus musculus OX=10090 GN=Ppcdc PE=1 SV=1	Ppcdc	18175.3	24021.5	17635.1	15088.2	21469.1	18081.6	21006.6	18680.7
A0A1L1STE4	Interleukin enhancer-binding factor 3 OS=Mus musculus OX=10090 GN=Ilf3 PE=1 SV=1	Ilf3	369061	536398	349949	343177	425464	488755	455531	431717
A0A1L1STE6	Isocitrate dehydrogenase [NAD] subunit, mitochondrial OS=Mus musculus OX=10090 GN=Idh3a PE=1 SV=1	Idh3a	5.18707e+06	7.86045e+06	5.69741e+06	5.45753e+06	6.64072e+06	7.48583e+06	6.40166e+06	6.98283e+06
A0A1L1STN6	Myelin protein zero-like protein 2 OS=Mus musculus OX=10090 GN=Mpzl2 PE=4 SV=1	Mpzl2	140229	202220	108751	148638	118167	150543	115832	183729
A0A1L1STZ1	Cysteine and histidine-rich domain-containing protein 1 OS=Mus musculus OX=10090 GN=Chordc1 PE=1 SV=1	Chordc1	230160	291199	146153	124921	260110	263101	254485	187663
A0A1L1SUX8	Thy-1 membrane glycoprotein (Fragment) OS=Mus musculus OX=10090 GN=Thy1 PE=1 SV=1	Thy1	3.25087e+06	4.0223e+06	3.58248e+06	2.91357e+06	3.79202e+06	3.65628e+06	3.88051e+06	4.07858e+06
A0A1L1SV73	Ubiquitin carboxyl-terminal hydrolase 47 OS=Mus musculus OX=10090 GN=Usp47 PE=1 SV=1	Usp47	92831.2	139139	105957	92027	109080	109670	115568	119830
A0A1L1SVG6	Choline transporter-like protein 2 OS=Mus musculus OX=10090 GN=Slc44a2 PE=1 SV=1	Slc44a2	366776	557343	459895	370445	429088	383160	367346	495918
A0A1L1SVK0	Platelet-activating factor acetylhydrolase IB subunit beta (Fragment) OS=Mus musculus OX=10090 GN=Pafah1b2 PE=1 SV=1	Pafah1b2	762707	928698	642822	569458	834294	980237	936831	880543
A0A1W2P6F6	Myosin light polypeptide 6 OS=Mus musculus OX=10090 GN=Myl6 PE=1 SV=1	Myl6	1.64116e+06	7.08469e+06	1.81737e+06	1.71079e+06	2.10865e+06	2.24268e+06	1.92049e+06	2.30884e+06
A0A1W2P729	Protein canopy homolog 2 (Fragment) OS=Mus musculus OX=10090 GN=Cnpy2 PE=1 SV=1	Cnpy2	147385	320551	181873	177522	264915	235771	208235	282743
A0A1W2P7A1	40S ribosomal protein S12 OS=Mus musculus OX=10090 GN=Rps12 PE=1 SV=1	Rps12	493781	809425	559794	543783	628382	653102	594652	619423
A0A1W2P7A4	Pterin-4-alpha-carbinolamine dehydratase OS=Mus musculus OX=10090 GN=Pcbd1 PE=1 SV=1	Pcbd1	25620.9	33807.4	28571.2	26276	31458.4	39424.9	28520.5	30767.7
A0A1W2P7S8	Predicted gene, 32717 OS=Mus musculus OX=10090 GN=Gm32717 PE=4 SV=1	Gm32717	62376.2	101177	68545.5	69568.6	85085.5	88404.7	75879.5	81018.1
A0A1W2P7Y9	Neuronal cell adhesion molecule OS=Mus musculus OX=10090 GN=Nrcam PE=1 SV=1	Nrcam	1.68041e+06	2.14071e+06	1.88673e+06	1.65024e+06	2.05406e+06	2.05804e+06	2.03544e+06	1.84622e+06
A0A1W2P872	Neuro-oncological ventral antigen 2 OS=Mus musculus OX=10090 GN=Nova2 PE=1 SV=1	Nova2	11376.1	18404.5	12754.1	10100.3	15783.2	16863.5	12084.8	14155.5
A0A1Y7VJ48	Tubulin-specific chaperone A OS=Mus musculus OX=10090 GN=Tbca PE=1 SV=1	Tbca	1.57863e+06	2.41051e+06	1.84596e+06	1.72722e+06	1.99027e+06	1.91991e+06	1.76566e+06	2.1543e+06
A0A1Y7VJA2	Ena/VASP-like protein (Fragment) OS=Mus musculus OX=10090 GN=Evl PE=1 SV=1	Evl	171549	213673	169443	155182	256238	231738	199011	205431
A0A1Y7VJN6	Immunoglobulin heavy constant gamma 3 (Fragment) OS=Mus musculus OX=10090 GN=Ighg3 PE=4 SV=1	Ighg3	122393	259822	197941	116682	147093	219211	134352	217275
A0A1Y7VJN9	Dystrobrevin OS=Mus musculus OX=10090 GN=Dtna PE=1 SV=1	Dtna	340120	521231	378660	345728	416065	422424	405860	473729
A0A1Y7VJW9	Fibulin-5 OS=Mus musculus OX=10090 GN=Fbln5 PE=1 SV=1	Fbln5	66742.9	722638	99295.2	91909.4	80336.5	75170	74666	133190
A0A1Y7VKA0	Isoamyl acetate-hydrolyzing esterase 1 homolog (Fragment) OS=Mus musculus OX=10090 GN=Iah1 PE=1 SV=1	Iah1	215909	328846	220383	205728	262706	268373	282340	278780
A0A1Y7VL44	Tetratricopeptide repeat protein 7B OS=Mus musculus OX=10090 GN=Ttc7b PE=1 SV=1	Ttc7b	51049.6	70718.7	60228.1	58437.4	62068.5	60669.2	51259.3	58629
A0A1Y7VLP0	ATP synthase subunit ATP5MPL, mitochondrial (Fragment) OS=Mus musculus OX=10090 GN=Atp5mpl PE=1 SV=1	Atp5mpl	275814	446500	323390	269203	303814	427886	364840	371448
A0A1Y7VLZ7	Phosphofurin acidic cluster sorting protein 2 OS=Mus musculus OX=10090 GN=Pacs2 PE=1 SV=1	Pacs2	113907	148350	149791	109358	126186	121100	119834	145212
A0A1Y7VMA0	Ribosyldihydronicotinamide dehydrogenase [quinone] (Fragment) OS=Mus musculus OX=10090 GN=Nqo2 PE=1 SV=1	Nqo2	531299	868128	598445	569350	704867	667986	622544	711252
A0A1Y7VN19	Dehydrogenase/reductase SDR family member 7 (Fragment) OS=Mus musculus OX=10090 GN=Dhrs7 PE=1 SV=1	Dhrs7	649232	1.11884e+06	691965	708352	768887	732243	775726	869003
A0A286YCI8	Sorbin and SH3 domain-containing protein 1 OS=Mus musculus OX=10090 GN=Sorbs1 PE=1 SV=1	Sorbs1	2.10201e+06	3.27357e+06	2.26338e+06	2.15154e+06	2.58295e+06	2.49356e+06	2.566e+06	2.70598e+06
A0A286YCQ5	Nidogen-2 (Fragment) OS=Mus musculus OX=10090 GN=Nid2 PE=1 SV=1	Nid2	452324	810187	379061	385051	520867	527866	490053	517434
A0A286YCX6	Trafficking protein particle complex 8 OS=Mus musculus OX=10090 GN=Trappc8 PE=1 SV=2	Trappc8	237276	310057	226302	217166	248940	275105	268719	254841
A0A286YDB7	Translocon-associated protein subunit alpha (Fragment) OS=Mus musculus OX=10090 GN=Ssr1 PE=1 SV=1	Ssr1	437691	836339	460536	441965	517865	579284	556314	547463
A0A286YDB8	Elongator complex protein 3 OS=Mus musculus OX=10090 GN=Elp3 PE=1 SV=1	Elp3	160239	232294	163627	161044	206075	205586	187444	194061
A0A286YDF5	Myoferlin OS=Mus musculus OX=10090 GN=Myof PE=1 SV=1	Myof	952714	1.77814e+06	1.03721e+06	971315	1.20289e+06	1.11829e+06	1.07305e+06	1.1815e+06
A0A286YDU3	AP complex subunit sigma OS=Mus musculus OX=10090 GN=Ap3s1 PE=1 SV=1	Ap3s1	51165.1	72928.3	57830.7	56208.6	78037.3	81941.7	69120	73056.3
A0A2I3BPG9	MCG113838 OS=Mus musculus OX=10090 GN=Rpl36a-ps1 PE=3 SV=1	Rpl36a-ps1	218220	388108	219528	229767	271536	269585	222006	336630
A0A2I3BPM4	Epimerase family protein SDR39U1 (Fragment) OS=Mus musculus OX=10090 GN=Sdr39u1 PE=1 SV=1	Sdr39u1	14179.4	22988.8	18434.7	15762.2	16694.2	19621.5	16518.8	18756.7
A0A2I3BPP1	Tuberin OS=Mus musculus OX=10090 GN=Tsc2 PE=1 SV=1	Tsc2	32501.9	44755.3	35204.5	32217.5	44066.4	44955	32476.3	44318.3
A0A2I3BQ39	Ubiquitin carboxyl-terminal hydrolase (Fragment) OS=Mus musculus OX=10090 GN=Uchl3 PE=1 SV=1	Uchl3	397109	517734	402407	382431	477084	492657	446502	459440
A0A2I3BQE0	Serine/threonine-protein kinase 3 OS=Mus musculus OX=10090 GN=Stk3 PE=1 SV=1	Stk3	66114.7	78469.8	68490.7	65432.1	84209.1	68371.5	79191	88996
A0A2I3BQZ9	Amyloid-beta A4 protein OS=Mus musculus OX=10090 GN=App PE=1 SV=1	App	877775	1.201e+06	895669	809491	1.12061e+06	1.10902e+06	1.02546e+06	1.18219e+06
A0A2I3BR81	5'-nucleotidase domain-containing 2 OS=Mus musculus OX=10090 GN=Nt5dc2 PE=1 SV=1	Nt5dc2	643515	964287	611809	617675	868343	869460	769687	776854
A0A2I3BRL8	Predicted gene 7324 OS=Mus musculus OX=10090 GN=Gm7324 PE=4 SV=1	Gm7324	75081.6	137289	81498.5	79098	117588	129271	97329.1	125253
A0A2I3BRQ3	Inter-alpha-trypsin inhibitor heavy chain H3 OS=Mus musculus OX=10090 GN=Itih3 PE=1 SV=1	Itih3	231456	343896	221799	170537	288112	389466	316068	298616
A0A2I3BS41	Vinexin OS=Mus musculus OX=10090 GN=Sorbs3 PE=1 SV=1	Sorbs3	458490	722455	516174	507366	569744	522077	547228	579153
A0A2R8VHC0	Alpha-galactosidase (Fragment) OS=Mus musculus OX=10090 GN=Naga PE=1 SV=1	Naga	51694.1	74169.5	54797.5	50189	65993.1	67100.5	56735.3	60534.8
A0A2R8VI68	Coiled-coil domain-containing protein 134 OS=Mus musculus OX=10090 GN=Ccdc134 PE=1 SV=1	Ccdc134	49126.2	78231.2	62321.9	61663.1	72531.1	66389.4	61153.5	86879
A0A2R8VK70	Leukocyte surface antigen CD47 OS=Mus musculus OX=10090 GN=Cd47 PE=1 SV=1	Cd47	985418	1.29778e+06	1.10611e+06	1.12423e+06	1.39853e+06	1.44713e+06	1.2855e+06	1.35964e+06
A0A2R8VKI7	Alpha-globin transcription factor CP2 OS=Mus musculus OX=10090 GN=Tfcp2 PE=1 SV=1	Tfcp2	27860.5	38329.7	32772.5	26880.4	36473	41569.5	34983.1	35663.6
A0A2R8VKS6	Vacuolar protein sorting-associated protein 28 homolog OS=Mus musculus OX=10090 GN=Vps28 PE=1 SV=1	Vps28	214587	303198	236375	193418	193503	205839	249717	289054
A0A2R8W6G1	E3 ubiquitin-protein ligase RBX1 OS=Mus musculus OX=10090 GN=Rbx1 PE=1 SV=1	Rbx1	188043	241431	169929	156201	220062	273617	251523	230552
A0A2R8W6V9	Neuronal-specific septin-3 OS=Mus musculus OX=10090 GN=Sept3 PE=1 SV=1	Sept3	1.53589e+06	2.00545e+06	1.62709e+06	1.42353e+06	2.1987e+06	2.68115e+06	1.91985e+06	1.79989e+06
A0A2U3TZ49	Voltage-dependent L-type calcium channel subunit beta-3 OS=Mus musculus OX=10090 GN=Cacnb3 PE=1 SV=1	Cacnb3	39266.4	43429.1	32110	32377.7	39031.2	38667.7	39926.9	37957.7
A0A2U3TZ82	TRIO and F-actin-binding protein OS=Mus musculus OX=10090 GN=Triobp PE=1 SV=1	Triobp	67531.6	113406	70229.2	67980.1	82589	84284.6	78751.3	92825.9
A0A338P6E8	High mobility group protein HMG-I/HMG-Y OS=Mus musculus OX=10090 GN=Hmga1 PE=1 SV=1	Hmga1	98683.8	183138	106205	95240.5	130138	131395	119593	138542
A0A338P6K2	Myosin-11 OS=Mus musculus OX=10090 GN=Myh11 PE=1 SV=1	Myh11	1.50536e+06	1.9006e+07	2.09419e+06	1.54509e+06	1.86405e+06	1.81956e+06	1.50523e+06	2.24306e+06
A0A338P769	Septin-5 OS=Mus musculus OX=10090 GN=Sept5 PE=1 SV=1	Sept5	1.78254e+06	2.43453e+06	1.89783e+06	1.91983e+06	2.38144e+06	2.87877e+06	2.24251e+06	2.41549e+06
A0A338P7E5	Ubiquitin-conjugating enzyme E2 L3 OS=Mus musculus OX=10090 GN=Ube2l3 PE=1 SV=1	Ube2l3	3.69914e+06	5.57152e+06	4.14621e+06	4.45413e+06	4.95844e+06	3.96722e+06	4.04262e+06	5.32925e+06
A0A3B2W3M7	Non-histone chromosomal protein HMG-14 OS=Mus musculus OX=10090 GN=Hmgn1 PE=1 SV=1	Hmgn1	215884	491626	254881	242349	296940	321346	255752	335626
A0A3B2W864	Uncharacterized protein OS=Mus musculus OX=10090 GN=Gm49804 PE=4 SV=1	Gm49804	1.10945e+06	1.6818e+06	1.06265e+06	1.06933e+06	1.41692e+06	1.57208e+06	1.32111e+06	1.32619e+06
A0A3B2WB50	EMILIN-2 OS=Mus musculus OX=10090 GN=Emilin2 PE=1 SV=1	Emilin2	109067	123608	103184	94323	116152	105906	120680	115270
A0A3B2WBC6	DNA-directed RNA polymerase II subunit GRINL1A OS=Mus musculus OX=10090 GN=Polr2m PE=4 SV=1	Polr2m	991303	1.49277e+06	1.14519e+06	994647	1.27081e+06	1.31805e+06	1.19536e+06	1.04334e+06
A0A3B2WC92	Spastin OS=Mus musculus OX=10090 GN=Spast PE=1 SV=1	Spast	16638.7	25577.6	18021.3	15948.5	17879.6	14993.5	16879.2	29335
A0A3B2WCN9	Tight junction protein 2, isoform CRA_c OS=Mus musculus OX=10090 GN=Tjp2 PE=1 SV=1	Tjp2	2.8578e+06	4.03888e+06	3.42043e+06	2.8237e+06	3.52757e+06	3.30302e+06	3.35017e+06	3.37909e+06
A0A3Q4EC30	Peptidase inhibitor 16 (Fragment) OS=Mus musculus OX=10090 GN=Pi16 PE=1 SV=1	Pi16	144019	200766	186309	179137	178892	195934	192427	219753
A0A3Q4EC50	COMM domain-containing protein 10 OS=Mus musculus OX=10090 GN=Commd10 PE=1 SV=1	Commd10	129861	180172	131342	121268	168518	160147	143992	154108
A0A3Q4EI12	Ras-related protein Rab-18 OS=Mus musculus OX=10090 GN=Rab18 PE=1 SV=1	Rab18	1.06378e+06	1.38628e+06	1.18458e+06	1.0588e+06	1.316e+06	1.24832e+06	1.26674e+06	1.33394e+06
A0A494B917	Heat shock 70 kDa protein 12A (Fragment) OS=Mus musculus OX=10090 GN=Hspa12a PE=1 SV=1	Hspa12a	19553.2	30810.8	18991.4	8486.19	33056	38220.2	28896.1	27142.8
A0A494B9K4	Gamma-adducin OS=Mus musculus OX=10090 GN=Add3 PE=1 SV=1	Add3	390665	559719	366122	368896	447567	455711	471030	451624
A0A494BA07	Geranylgeranyl transferase type-1 subunit beta OS=Mus musculus OX=10090 GN=Pggt1b PE=1 SV=1	Pggt1b	76041.2	95757.4	79569.6	72619.9	89464.2	89499.1	90453.2	87767.2
A0A494BAK4	Endoplasmic reticulum-Golgi intermediate compartment protein 1 OS=Mus musculus OX=10090 GN=Ergic1 PE=1 SV=1	Ergic1	257029	429156	234657	239538	319161	340454	291127	302016
A0A494BB95	Eukaryotic translation initiation factor 1A OS=Mus musculus OX=10090 GN=Eif1a PE=1 SV=1	Eif1a	328911	495391	369930	343816	412886	418324	382437	478235
A0A494BBB0	Calpain-1 catalytic subunit (Fragment) OS=Mus musculus OX=10090 GN=Capn1 PE=1 SV=1	Capn1	764231	1.00593e+06	741213	695744	789539	801931	786243	887731
A0A494BBI5	Acyl-CoA (8-3)-desaturase (Fragment) OS=Mus musculus OX=10090 GN=Fads1 PE=1 SV=1	Fads1	29618.6	35779.5	26939	31292.3	32949.4	37117.2	30892.7	31181.6
A0A498WFS2	UBX domain-containing protein 1 OS=Mus musculus OX=10090 GN=Ubxn1 PE=4 SV=1	Ubxn1	1.04827e+06	1.65617e+06	1.24632e+06	1.16187e+06	1.66346e+06	1.33477e+06	1.23765e+06	1.5254e+06
A0A498WGD8	Thioredoxin-like protein 1 OS=Mus musculus OX=10090 GN=Txnl1 PE=4 SV=1	Txnl1	538582	704739	527537	503347	702934	759180	680478	618365
A0A498WGK2	Asparagine--tRNA ligase, cytoplasmic OS=Mus musculus OX=10090 GN=Nars PE=4 SV=1	Nars	2.19592e+06	2.89815e+06	2.24378e+06	1.96896e+06	2.48005e+06	2.74034e+06	2.69163e+06	2.69126e+06
A0A498WGS3	Myelin basic protein OS=Mus musculus OX=10090 GN=Mbp PE=4 SV=1	Mbp	4.4947e+08	5.6394e+08	4.89688e+08	398113878	5.35143e+08	5.08514e+08	5.34559e+08	5.75334e+08
A1BN54	Alpha actinin 1a OS=Mus musculus OX=10090 GN=Actn1 PE=1 SV=1	Actn1	20177.6	197342	33542.6	51888.9	16471.1	22785	18898.8	35282.9
A1L3P4	Sodium/hydrogen exchanger OS=Mus musculus OX=10090 GN=Slc9a6 PE=1 SV=1	Slc9a6	127023	138880	119628	118904	142362	157573	134779	127964
A2A4P3	Predicted gene, 27029 OS=Mus musculus OX=10090 GN=Gm27029 PE=4 SV=1	Gm27029	1.00571e+06	1.52049e+06	1.07424e+06	997300	1.23285e+06	1.1999e+06	1.17632e+06	1.28358e+06
A2A517	Cytohesin-1 (Fragment) OS=Mus musculus OX=10090 GN=Cyth1 PE=1 SV=1	Cyth1	63570.8	98966.3	84308.5	77619.9	85262.5	82419.5	85547	100584
A2A5R2	Brefeldin A-inhibited guanine nucleotide-exchange protein 2 OS=Mus musculus OX=10090 GN=Arfgef2 PE=1 SV=1	Arfgef2	100866	150921	114876	112271	132666	136715	120692	137963
A2A5R8	Double-stranded RNA-binding protein Staufen homolog 1 OS=Mus musculus OX=10090 GN=Stau1 PE=1 SV=1	Stau1	10467.9	16844	11308.3	17214.1	14023.4	15728.2	10491.5	15773.8
A2A5Y6	Microtubule-associated protein OS=Mus musculus OX=10090 GN=Mapt PE=1 SV=1	Mapt	1.52274e+07	1.95944e+07	1.71317e+07	1.51666e+07	1.93738e+07	1.8927e+07	1.80006e+07	1.92385e+07
A2A6H0	LIM and SH3 domain protein 1 (Fragment) OS=Mus musculus OX=10090 GN=Lasp1 PE=1 SV=1	Lasp1	3.10998e+06	5.19479e+06	3.05558e+06	2.68831e+06	4.26547e+06	4.64756e+06	3.80022e+06	3.90613e+06
A2A6J7	Lymphocyte-specific protein 1 OS=Mus musculus OX=10090 GN=Lsp1 PE=1 SV=1	Lsp1	23241.2	42917.7	30951.9	30872.8	37745.2	31344.1	29451.1	44378.8
A2A6T1	Cerebellar degeneration-related protein 2-like OS=Mus musculus OX=10090 GN=Cdr2l PE=1 SV=1	Cdr2l	112481	153802	125225	111339	138295	117768	129633	169680
A2A7K5	c-Myc-binding protein OS=Mus musculus OX=10090 GN=Mycbp PE=1 SV=1	Mycbp	31627.2	38887.4	29872.7	30189.2	48096.4	36070.2	41507.3	38738.9
A2A7Z6	Ras-related protein Rab-3B OS=Mus musculus OX=10090 GN=Rab3b PE=1 SV=1	Rab3b	80782.2	96891	95007.8	105976	91667.2	88577.1	73456.1	101225
A2A841	Protein 4.1 OS=Mus musculus OX=10090 GN=Epb41 PE=1 SV=1	Epb41	156503	207152	146613	148627	159074	172743	139690	197803
A2A863	Integrin beta-4 OS=Mus musculus OX=10090 GN=Itgb4 PE=1 SV=1	Itgb4	781572	945817	790297	740243	983427	947956	972895	997026
A2A9M4	Dedicator of cytokinesis protein 7 OS=Mus musculus OX=10090 GN=Dock7 PE=1 SV=2	Dock7	394139	594156	448886	414833	482717	485746	481467	509932
A2AAY5	SH3 and PX domain-containing protein 2B OS=Mus musculus OX=10090 GN=Sh3pxd2b PE=1 SV=1	Sh3pxd2b	104757	138069	108180	108920	122597	121096	120132	140070
A2AC16	Dicarbonyl L-xylulose reductase, isoform CRA_a OS=Mus musculus OX=10090 GN=Dcxr PE=1 SV=1	Dcxr	110160	437874	125785	123530	159841	148761	132407	168449
A2ACG7	Dolichyl-diphosphooligosaccharide--protein glycosyltransferase subunit 2 OS=Mus musculus OX=10090 GN=Rpn2 PE=1 SV=1	Rpn2	225809	368866	238825	214883	324719	303469	285271	305500
A2ADY9	Protein DDI1 homolog 2 OS=Mus musculus OX=10090 GN=Ddi2 PE=1 SV=1	Ddi2	255922	417370	324074	276031	310822	318330	289018	311636
A2AE27	AMP deaminase OS=Mus musculus OX=10090 GN=Ampd2 PE=1 SV=1	Ampd2	327662	445643	342411	342985	433468	501718	405935	414010
A2AEC2	Transcription elongation factor A protein-like 3 (Fragment) OS=Mus musculus OX=10090 GN=Tceal3 PE=1 SV=1	Tceal3	7150.67	8868.45	7209.39	7526.72	11769.2	13857	7620.96	10568.6
A2AEW9	GRIP1-associated protein 1 OS=Mus musculus OX=10090 GN=Gripap1 PE=1 SV=1	Gripap1	355397	478171	356983	347671	505840	511218	440821	395903
A2AEX6	Four and a half LIM domains protein 1 OS=Mus musculus OX=10090 GN=Fhl1 PE=1 SV=1	Fhl1	1.32067e+06	2.16552e+06	1.34526e+06	1.21065e+06	1.72888e+06	1.82364e+06	1.68607e+06	1.57236e+06
A2AFF6	Cohesin subunit SA-2 OS=Mus musculus OX=10090 GN=Stag2 PE=1 SV=1	Stag2	40446.8	53219.3	38729.3	31661.1	33258	38228.5	42094.4	45826.5
A2AFG7	Neural cell adhesion molecule L1 OS=Mus musculus OX=10090 GN=L1cam PE=1 SV=1	L1cam	519872	508035	519585	421299	434956	566445	428453	441034
A2AFJ8	Rho guanine nucleotide exchange factor 6 OS=Mus musculus OX=10090 GN=Arhgef6 PE=1 SV=1	Arhgef6	42082.7	70072.6	51267	46192.5	58816	67522.8	50707.3	54090.7
A2AFQ2	3-hydroxyacyl-CoA dehydrogenase type-2 OS=Mus musculus OX=10090 GN=Hsd17b10 PE=1 SV=1	Hsd17b10	348742	555895	428352	431958	471111	410182	417316	520909
A2AG50	MAP7 domain-containing protein 2 OS=Mus musculus OX=10090 GN=Map7d2 PE=1 SV=1	Map7d2	1.1956e+06	1.56373e+06	1.37202e+06	1.41927e+06	1.55603e+06	1.58154e+06	1.50504e+06	1.60116e+06
A2AGQ2	MAP kinase-activating death domain protein OS=Mus musculus OX=10090 GN=Madd PE=1 SV=1	Madd	37206.2	64071.9	35929.9	41911	52173.4	55198.9	45171.4	55837.5
A2AGS2	Dual-specificity mitogen-activated protein kinase kinase 6 OS=Mus musculus OX=10090 GN=Map2k6 PE=1 SV=1	Map2k6	28663.2	49893.3	36851.8	36653.8	36428	36156.9	34031.8	48138.4
A2AGS6	Tumor protein p53-inducible protein 11 (Fragment) OS=Mus musculus OX=10090 GN=Trp53i11 PE=1 SV=1	Trp53i11	253250	470379	280744	264767	285697	349473	290999	325712
A2AGT5	Cytoskeleton-associated protein 5 OS=Mus musculus OX=10090 GN=Ckap5 PE=1 SV=1	Ckap5	1.76899e+06	2.38782e+06	2.03272e+06	1.83988e+06	2.01424e+06	2.02088e+06	2.04309e+06	2.18136e+06
A2AI52	Ubiquitin carboxyl-terminal hydrolase 8 OS=Mus musculus OX=10090 GN=Usp8 PE=1 SV=1	Usp8	212773	277005	228791	194434	252445	255333	261693	252180
A2AIM4	Tropomyosin beta chain OS=Mus musculus OX=10090 GN=Tpm2 PE=1 SV=1	Tpm2	828211	9.19429e+06	1.19924e+06	801379	1.21975e+06	1.1869e+06	1.00253e+06	1.32021e+06
A2AJ26	ATP-binding cassette sub-family A member 2 OS=Mus musculus OX=10090 GN=Abca2 PE=1 SV=1	Abca2	150415	192440	151313	134729	182130	194593	195993	181388
A2AJ72	Far upstream element (FUSE)-binding protein 3 OS=Mus musculus OX=10090 GN=Fubp3 PE=1 SV=1	Fubp3	835804	1.21158e+06	835334	764871	1.0042e+06	1.01931e+06	989910	1.03756e+06
A2AJI0	MAP7 domain-containing protein 1 OS=Mus musculus OX=10090 GN=Map7d1 PE=1 SV=1	Map7d1	449287	679333	471426	449602	624480	603748	557362	535202
A2AJQ0	[Pyruvate dehydrogenase [acetyl-transferring]]-phosphatase 1, mitochondrial OS=Mus musculus OX=10090 GN=Pdp1 PE=1 SV=2	Pdp1	55639.5	73522.6	50663.2	53925.6	70289.8	64839.2	59100.4	62656.8
A2AJX3	NADH dehydrogenase [ubiquinone] 1 alpha subcomplex assembly factor 4 (Fragment) OS=Mus musculus OX=10090 GN=Ndufaf4 PE=1 SV=1	Ndufaf4	140344	225403	169160	165813	197142	200779	173116	202758
A2AKD7	Alpha-1-syntrophin OS=Mus musculus OX=10090 GN=Snta1 PE=1 SV=1	Snta1	606637	1.02846e+06	635059	650049	893819	863366	791302	842635
A2AKI5	Integrin alpha-V OS=Mus musculus OX=10090 GN=Itgav PE=1 SV=1	Itgav	499265	844339	625274	544570	719108	674911	626482	734817
A2ALS5	Rap1 GTPase-activating protein 1 OS=Mus musculus OX=10090 GN=Rap1gap PE=1 SV=2	Rap1gap	447173	749840	502024	479973	452365	449647	468950	628155
A2ALU4	Protein Shroom2 OS=Mus musculus OX=10090 GN=Shroom2 PE=1 SV=1	Shroom2	434294	593809	450744	404968	544031	523782	519045	498546
A2AMH4	Choline transporter-like protein 1 OS=Mus musculus OX=10090 GN=Slc44a1 PE=1 SV=1	Slc44a1	2.50848e+06	3.78257e+06	2.84254e+06	2.58977e+06	2.96719e+06	1.94297e+06	2.41489e+06	4.19781e+06
A2AMI7	Eukaryotic translation initiation factor 4 gamma 3 (Fragment) OS=Mus musculus OX=10090 GN=Eif4g3 PE=1 SV=1	Eif4g3	80312.1	132296	101739	99701.6	112280	95708.8	89304.3	128581
A2AMQ5	Phosphatidate cytidylyltransferase OS=Mus musculus OX=10090 GN=Cds2 PE=1 SV=1	Cds2	322967	446236	341467	392543	532675	536336	382214	544021
A2AMW0	F-actin-capping protein subunit beta OS=Mus musculus OX=10090 GN=Capzb PE=1 SV=1	Capzb	943142	1588623	1.09148e+06	1.09711e+06	1.24724e+06	1.23066e+06	1.0799e+06	1.389e+06
A2AN08	E3 ubiquitin-protein ligase UBR4 OS=Mus musculus OX=10090 GN=Ubr4 PE=1 SV=1	Ubr4	376973	495248	391511	402668	474038	471077	444877	447241
A2APB1	Ras association domain-containing protein 2 (Fragment) OS=Mus musculus OX=10090 GN=Rassf2 PE=1 SV=1	Rassf2	49690.9	69362.1	61954.6	50822.7	61243.4	63273.1	58300.2	62645.2
A2APM3	CD44 antigen OS=Mus musculus OX=10090 GN=Cd44 PE=1 SV=1	Cd44	1.00064e+06	1.27357e+06	1.09876e+06	880403	1.33655e+06	1.22167e+06	1.28153e+06	1.17703e+06
A2AQ07	Tubulin beta-1 chain OS=Mus musculus OX=10090 GN=Tubb1 PE=1 SV=1	Tubb1	255514	347088	270161	243651	536264	383318	340321	363567
A2AQ43	Formin-binding protein 1 OS=Mus musculus OX=10090 GN=Fnbp1 PE=1 SV=1	Fnbp1	1.15089e+06	1.63689e+06	1.37949e+06	1.20504e+06	1.53796e+06	1.3465e+06	1.38132e+06	1.69845e+06
A2AQN4	Acetyl-coenzyme A synthetase, cytoplasmic OS=Mus musculus OX=10090 GN=Acss2 PE=1 SV=1	Acss2	396293	526581	470075	501332	486842	465692	498516	621751
A2ARP8	Microtubule-associated protein 1A OS=Mus musculus OX=10090 GN=Map1a PE=1 SV=1	Map1a	2.16288e+07	2.92801e+07	2.47995e+07	2.09386e+07	2.58171e+07	2.39974e+07	2.443e+07	2.52598e+07
A2AS45	Plakophilin-4 OS=Mus musculus OX=10090 GN=Pkp4 PE=1 SV=1	Pkp4	851010	1.22135e+06	915317	825148	1.13025e+06	1.0817e+06	1.04213e+06	1.04089e+06
A2ASQ1	Agrin OS=Mus musculus OX=10090 GN=Agrn PE=1 SV=1	Agrn	437944	621515	376767	444445	535312	542965	531905	499699
A2ASZ8	Calcium-binding mitochondrial carrier protein SCaMC-2 OS=Mus musculus OX=10090 GN=Slc25a25 PE=1 SV=1	Slc25a25	159779	216616	180168	172102	199124	208822	192870	201108
A2ATI8	Golgi reassembly-stacking protein 2 OS=Mus musculus OX=10090 GN=Gorasp2 PE=1 SV=1	Gorasp2	208828	333363	235109	210112	223965	249698	258347	269645
A2ATP6	Myelin expression factor 2 OS=Mus musculus OX=10090 GN=Myef2 PE=1 SV=2	Myef2	708684	1.00178e+06	740584	668107	984961	1.02981e+06	919658	960256
A2AU61	RNA-binding protein Raly (Fragment) OS=Mus musculus OX=10090 GN=Raly PE=1 SV=1	Raly	162020	235448	155259	150875	196731	192455	184943	191133
A2AUD5	Tumor protein D54 OS=Mus musculus OX=10090 GN=Tpd52l2 PE=1 SV=1	Tpd52l2	1.10165e+06	1.80761e+06	1.14319e+06	1.02575e+06	1.26909e+06	1.42995e+06	1.36065e+06	1.23795e+06
A2AUE1	DnaJ homolog subfamily C member 5 (Fragment) OS=Mus musculus OX=10090 GN=Dnajc5 PE=1 SV=1	Dnajc5	693539	1.01852e+06	850184	808526	1.02345e+06	1.03017e+06	864470	959827
A2AUK5	Band 4.1-like protein 1 OS=Mus musculus OX=10090 GN=Epb41l1 PE=1 SV=1	Epb41l1	1.68266e+06	2.19991e+06	1.83818e+06	1.58187e+06	2.18213e+06	2.42422e+06	1.98839e+06	1.92208e+06
A2AUR5	Phosphotriesterase-related protein (Fragment) OS=Mus musculus OX=10090 GN=Pter PE=1 SV=1	Pter	73047.2	106701	80274.6	73025.3	99676.9	94069.2	81411.6	94821
A2AUX5	Disabled homolog 2-interacting protein OS=Mus musculus OX=10090 GN=Dab2ip PE=1 SV=1	Dab2ip	96489.9	134856	105376	98568.7	108727	109291	103879	101073
A2AVJ7	Ribosome-binding protein 1 OS=Mus musculus OX=10090 GN=Rrbp1 PE=1 SV=1	Rrbp1	3.30811e+06	5.56871e+06	3.34031e+06	2.97631e+06	4.21809e+06	4.06268e+06	3.91033e+06	3.98896e+06
A2AVR6	Acyl-coenzyme A thioesterase 11 OS=Mus musculus OX=10090 GN=Acot11 PE=1 SV=1	Acot11	136861	180786	181215	165343	186851	212115	198917	204517
A2AVR9	Dynein light chain roadblock OS=Mus musculus OX=10090 GN=Dynlrb1 PE=1 SV=1	Dynlrb1	884315	1.38167e+06	937983	1.07142e+06	1.37963e+06	1.26177e+06	1.10217e+06	1.302e+06
A2AWA9	Rab GTPase-activating protein 1 OS=Mus musculus OX=10090 GN=Rabgap1 PE=1 SV=1	Rabgap1	163547	270934	179748	172293	238902	205395	200118	266091
A2AWT7	Nucleolar transcription factor 1 OS=Mus musculus OX=10090 GN=Ubtf PE=1 SV=1	Ubtf	109285	163783	103133	98482.9	123534	149055	130140	130561
A2BDX2	Dolichol-phosphate mannosyltransferase subunit 1 OS=Mus musculus OX=10090 GN=Dpm1 PE=1 SV=1	Dpm1	98387.1	139048	98370.1	96659	115663	122200	135057	124322
A2BE93	Protein SET (Fragment) OS=Mus musculus OX=10090 GN=Set PE=1 SV=1	Set	204610	332575	213920	202238	286100	316656	258808	283040
A2BEF2	Disks large homolog 3 OS=Mus musculus OX=10090 GN=Dlg3 PE=1 SV=1	Dlg3	93357.3	147964	120511	67493.5	58285.9	55922.2	45922.4	66370.1
A2BH40	AT-rich interactive domain-containing protein 1A OS=Mus musculus OX=10090 GN=Arid1a PE=1 SV=1	Arid1a	29860.2	47670.9	29394.6	29829.6	29516.3	40762.4	41176.9	39471.1
A2BHN6	F-box only protein 3 OS=Mus musculus OX=10090 GN=Fbxo3 PE=1 SV=1	Fbxo3	45400.8	66938.3	44650	42626.3	66958.1	64719.2	51178.1	60505.2
A2CG35	Ras-related protein Rab-12 OS=Mus musculus OX=10090 GN=Rab12 PE=1 SV=1	Rab12	59660.7	90893.2	52220.7	53617.6	59577.5	66014.3	64040.3	66450
A3KGU7	Spectrin alpha chain, non-erythrocytic 1 OS=Mus musculus OX=10090 GN=Sptan1 PE=1 SV=1	Sptan1	6374.76	10305.1	9448.75	7416.57	7932.13	8582.12	8523.47	9685.93
A3KGU9	Spectrin alpha chain, non-erythrocytic 1 OS=Mus musculus OX=10090 GN=Sptan1 PE=1 SV=2	Sptan1	9.25261e+07	1.25003e+08	1.02015e+08	9.6159e+07	1.19987e+08	1.14936e+08	1.1607e+08	1.24119e+08
A3KMP2	Tetratricopeptide repeat protein 38 OS=Mus musculus OX=10090 GN=Ttc38 PE=1 SV=2	Ttc38	89087.7	145135	88928.6	103121	117959	124754	107708	131331
A3QM89	Reticulon (Fragment) OS=Mus musculus OX=10090 GN=Rtn1 PE=1 SV=1	Rtn1	487877	526425	498645	504212	497251	610100	620974	601183
A6H5Z3	Exocyst complex component 6B OS=Mus musculus OX=10090 GN=Exoc6b PE=1 SV=1	Exoc6b	124851	197858	159418	142505	148682	152340	157865	157777
A6H630	Damage-control phosphatase ARMT1 OS=Mus musculus OX=10090 GN=Armt1 PE=1 SV=1	Armt1	56384	79147.1	55340.5	55941.5	70610.3	74054.8	60726.8	68920.6
A6H644	Protein phosphatase 1 regulatory subunit OS=Mus musculus OX=10090 GN=Ppp1r12b PE=1 SV=1	Ppp1r12b	42300.7	145745	56611.3	50886	57940.8	50736.5	49097.4	52339.6
A6H6A9	Rab GTPase-activating protein 1-like OS=Mus musculus OX=10090 GN=Rabgap1l PE=1 SV=1	Rabgap1l	189273	262428	210856	193348	229895	238808	215396	221301
A6PWS5	Gelsolin (Fragment) OS=Mus musculus OX=10090 GN=Gsn PE=1 SV=1	Gsn	266179	543623	318092	288281	341568	390187	331307	351428
A6PWZ2	Eukaryotic translation initiation factor 6 (Fragment) OS=Mus musculus OX=10090 GN=Eif6 PE=1 SV=1	Eif6	186584	288030	224368	205784	283895	279688	241501	318608
A8DUK4	Beta-globin OS=Mus musculus OX=10090 GN=Hbb-bs PE=1 SV=1	Hbb-bs	196449922	3.07362e+08	1.17345e+08	1.76183e+08	1.73092e+08	2.31911e+08	132159523	3.27575e+08
B0QZN5	Vesicle-associated membrane protein 2 OS=Mus musculus OX=10090 GN=Vamp2 PE=1 SV=1	Vamp2	460435	612462	493609	492053	736542	907511	635017	680146
B0V2H4	V-type proton ATPase subunit G OS=Mus musculus OX=10090 GN=Atp6v1g2 PE=1 SV=1	Atp6v1g2	173089	249909	188261	183095	291335	272187	226313	298039
B0V2P6	DmX-like protein 2 (Fragment) OS=Mus musculus OX=10090 GN=Dmxl2 PE=1 SV=8	Dmxl2	4149.28	6399.56	4729.59	4158.56	5873.75	6812.8	4828.54	5504.29
B1AQF4	Dual-specificity protein phosphatase 3 OS=Mus musculus OX=10090 GN=Dusp3 PE=1 SV=1	Dusp3	996137	1.33437e+06	1.05946e+06	924735	1.10927e+06	1.13295e+06	1.09896e+06	1.13254e+06
B1AQW2	Microtubule-associated protein OS=Mus musculus OX=10090 GN=Mapt PE=1 SV=1	Mapt	2011.03	2416.32	2997.99	2540.08	4106.63	4528.74	3411.12	3898.03
B1AQX6	SRC kinase-signaling inhibitor 1 OS=Mus musculus OX=10090 GN=Srcin1 PE=1 SV=1	Srcin1	2.14036e+06	2.73458e+06	2.40722e+06	2.7889e+06	2.64242e+06	2.54264e+06	2.47022e+06	2.93823e+06
B1AR50	Gamma-aminobutyric acid receptor-associated protein OS=Mus musculus OX=10090 GN=Gabarap PE=1 SV=1	Gabarap	139469	188171	131373	126466	171599	167233	166173	141819
B1ARU4	Microtubule-actin cross-linking factor 1 OS=Mus musculus OX=10090 GN=Macf1 PE=1 SV=1	Macf1	1.22316e+06	1.62571e+06	1.23349e+06	1.14713e+06	1.409e+06	1.38943e+06	1.31889e+06	1.39801e+06
B1ARW4	NADH dehydrogenase [ubiquinone] iron-sulfur protein 5 (Fragment) OS=Mus musculus OX=10090 GN=Ndufs5 PE=1 SV=1	Ndufs5	292483	512220	344853	327887	415040	430974	371011	412126
B1ATI9	Growth arrest-specific protein 7 OS=Mus musculus OX=10090 GN=Gas7 PE=1 SV=1	Gas7	232774	336058	260399	212610	272173	311979	280098	289553
B1AU25	Apoptosis-inducing factor 1, mitochondrial OS=Mus musculus OX=10090 GN=Aifm1 PE=1 SV=1	Aifm1	227620	387407	266426	254547	316121	307840	287839	358218
B1AU74	Motile sperm domain-containing protein 2 OS=Mus musculus OX=10090 GN=Mospd2 PE=1 SV=1	Mospd2	63752.7	80453.9	68121.5	64604.4	75969.7	76403.2	74510	75363.5
B1AU76	Nuclear autoantigenic sperm protein OS=Mus musculus OX=10090 GN=Nasp PE=1 SV=1	Nasp	76229.1	114782	88056.7	75917.6	91979	91161.6	95335.7	95154.3
B1AUB9	Nuclear factor 1 OS=Mus musculus OX=10090 GN=Nfia PE=1 SV=1	Nfia	29006.6	46969.7	32246.3	34815.3	49126.3	35769.6	36004.8	48292
B1AV75	RIKEN cDNA 2610301B20 gene OS=Mus musculus OX=10090 GN=2610301B20Rik PE=1 SV=1	2610301B20Rik	71159.9	88818.5	59663.5	56317.7	92497.8	104869	86915.9	78499.6
B1AV77	Aldehyde dehydrogenase OS=Mus musculus OX=10090 GN=Aldh3a2 PE=1 SV=1	Aldh3a2	514158	742204	579191	586705	610843	548658	567847	716597
B1AVF2	TSC22 domain family protein 3 OS=Mus musculus OX=10090 GN=Tsc22d3 PE=1 SV=1	Tsc22d3	148557	218522	171351	173051	211066	183992	172470	226606
B1AVZ0	Uracil phosphoribosyltransferase homolog OS=Mus musculus OX=10090 GN=Uprt PE=1 SV=1	Uprt	9744.87	14925.6	10151.5	10593.9	12613.9	12266	11963	13685.2
B1AWC8	Phosphodiesterase OS=Mus musculus OX=10090 GN=Pde4b PE=1 SV=1	Pde4b	351633	373776	438465	353172	457857	389148	421989	369869
B1AWZ5	Protein NipSnap homolog 3B OS=Mus musculus OX=10090 GN=Nipsnap3b PE=1 SV=1	Nipsnap3b	21713.4	31177.4	23034	21216.8	27950.3	27662.2	24870.7	24873.6
B1AX58	Plastin-3 OS=Mus musculus OX=10090 GN=Pls3 PE=1 SV=1	Pls3	5.73466e+06	8.39922e+06	6.6234e+06	6.55986e+06	6.7286e+06	6.37866e+06	6.77772e+06	7.43514e+06
B1AXP6	Mitochondrial import receptor subunit TOM5 homolog OS=Mus musculus OX=10090 GN=Tomm5 PE=3 SV=1	Tomm5	97081.4	158964	90777.1	74948	130744	165461	150197	152946
B1AY85	Plexin domain-containing protein 2 OS=Mus musculus OX=10090 GN=Plxdc2 PE=1 SV=1	Plxdc2	82589.3	117009	92454.5	88875.1	111941	92076	94318.3	122054
B1AZ46	Brain-specific angiogenesis inhibitor 1-associated protein 2 OS=Mus musculus OX=10090 GN=Baiap2 PE=1 SV=1	Baiap2	28245.5	48253.2	31087.7	29455.7	42793.6	47926.4	37810.9	40562.5
B1B0C7	Basement membrane-specific heparan sulfate proteoglycan core protein OS=Mus musculus OX=10090 GN=Hspg2 PE=1 SV=1	Hspg2	1.03979e+06	2.09539e+06	959416	981851	1.28016e+06	1.12783e+06	1061560	1.29173e+06
B2KGA7	Protein archease OS=Mus musculus OX=10090 GN=Zbtb8os PE=1 SV=1	Zbtb8os	169267	222809	182579	186410	200777	196271	202104	213440
B2M1R6	Heterogeneous nuclear ribonucleoprotein K OS=Mus musculus OX=10090 GN=Hnrnpk PE=1 SV=1	Hnrnpk	2.73673e+06	4.96662e+06	3.28227e+06	3.21373e+06	4.12913e+06	3.86e+06	3.32917e+06	4.46988e+06
B2RQ57	Tyrosine-protein kinase OS=Mus musculus OX=10090 GN=Abl2 PE=1 SV=1	Abl2	50431.8	68896.5	59505.4	53130.7	63591.8	65098.3	58492.7	64611.7
B2RSH2	Guanine nucleotide-binding protein G(i) subunit alpha-1 OS=Mus musculus OX=10090 GN=Gnai1 PE=1 SV=1	Gnai1	440378	601240	542082	487630	627480	555033	553660	647470
B2RSU6	Cingulin-like 1 OS=Mus musculus OX=10090 GN=Cgnl1 PE=1 SV=1	Cgnl1	56674	96049.5	49772.2	50810.5	75655.3	77912.1	73984.6	79629
B2RUJ5	Amyloid-beta A4 precursor protein-binding family A member 1 OS=Mus musculus OX=10090 GN=Apba1 PE=1 SV=2	Apba1	230548	343574	304024	324867	335605	294491	269955	392069
B2RUR8	OTU domain-containing protein 7B OS=Mus musculus OX=10090 GN=Otud7b PE=1 SV=1	Otud7b	461814	702857	588792	512511	634912	608405	552941	758089
B2RX47	RIKEN cDNA 4930433I11 gene OS=Mus musculus OX=10090 GN=4930433I11Rik PE=2 SV=1	4930433I11Rik	2.16723e+06	4.10084e+06	1.89696e+06	2.29052e+06	2.75736e+06	2.277e+06	1.8549e+06	2.15038e+06
B2RXC1	Trafficking protein particle complex subunit 11 OS=Mus musculus OX=10090 GN=Trappc11 PE=1 SV=1	Trappc11	15483.4	22568.6	15473	15688.3	17289.2	15786.1	20558.5	20429.8
B2RXC6	DNA-directed RNA polymerase subunit OS=Mus musculus OX=10090 GN=Polr3a PE=1 SV=1	Polr3a	623500	665083	447317	3.7667e+06	399962	742988	767625	530694
B2RXQ2	Ppfia1 protein OS=Mus musculus OX=10090 GN=Ppfia1 PE=1 SV=1	Ppfia1	54484.5	67663.8	61432	49358	65970.4	73912.6	51591.3	70126.9
B2RXQ9	Sorbin and SH3 domain-containing protein 2 OS=Mus musculus OX=10090 GN=Sorbs2 PE=1 SV=1	Sorbs2	2.10697e+06	1.2233e+07	2.41771e+06	2.12794e+06	2.72894e+06	2.62116e+06	2.3998e+06	2.66246e+06
B2RXS4	Plexin-B2 OS=Mus musculus OX=10090 GN=Plxnb2 PE=1 SV=1	Plxnb2	494012	707978	542902	492773	606902	585794	583430	626206
B2RXT3	Ogdhl protein OS=Mus musculus OX=10090 GN=Ogdhl PE=1 SV=1	Ogdhl	146533	200707	160390	160436	172436	203800	166739	178662
B2RY04	Dedicator of cytokinesis protein 5 OS=Mus musculus OX=10090 GN=Dock5 PE=1 SV=2	Dock5	135991	147398	122711	114579	134249	136624	147898	131356
B7ZC46	Septin-8 OS=Mus musculus OX=10090 GN=Sept8 PE=1 SV=1	Sept8	4.96305e+06	5.98434e+06	5.30997e+06	4.68335e+06	6.04038e+06	5.78237e+06	5.88222e+06	5.83548e+06
B7ZCT1	Regulator of G-protein-signaling 19 OS=Mus musculus OX=10090 GN=Rgs19 PE=1 SV=1	Rgs19	64498.8	96599.8	73877.8	70251.5	91198.8	75023.8	77352.2	89304.9
B7ZNF6	Catenin delta-2 OS=Mus musculus OX=10090 GN=Ctnnd2 PE=1 SV=1	Ctnnd2	139482	206755	141247	168288	181915	197048	168361	165815
B7ZNL2	Nap1l4 protein OS=Mus musculus OX=10090 GN=Nap1l4 PE=1 SV=1	Nap1l4	1.55802e+06	2.21675e+06	1.65611e+06	1.56706e+06	1.97394e+06	2.02825e+06	1.8964e+06	2.03799e+06
B7ZNN5	Epha3 protein OS=Mus musculus OX=10090 GN=Epha3 PE=1 SV=1	Epha3	21803.7	53249.1	23175.7	22434.9	30745.3	30592.3	21093.8	31621.7
B8JJB3	PDZ and LIM domain 7, isoform CRA_g OS=Mus musculus OX=10090 GN=Pdlim7 PE=1 SV=1	Pdlim7	241073	1.09116e+06	335597	284326	366397	305264	275508	334733
B9EHJ3	Tight junction protein ZO-1 OS=Mus musculus OX=10090 GN=Tjp1 PE=1 SV=1	Tjp1	2.23853e+06	3.85161e+06	2.50203e+06	2.28095e+06	2.84729e+06	2.78674e+06	2.56356e+06	2.88348e+06
B9EHT4	CAP-Gly domain-containing linker protein 3 OS=Mus musculus OX=10090 GN=Clip3 PE=1 SV=1	Clip3	89925	124371	103097	76715.5	197687	116853	100226	122627
B9EI38	RalBP1-associated Eps domain-containing protein 2 OS=Mus musculus OX=10090 GN=Reps2 PE=1 SV=1	Reps2	50279.8	69533.5	54023.5	47002.5	52277.2	61425.2	60400.2	55386.2
B9EIX2	AW555464 protein OS=Mus musculus OX=10090 GN=Cep170b PE=1 SV=1	Cep170b	1.20554e+06	1.59825e+06	1.36513e+06	1.28439e+06	1.52382e+06	1.47992e+06	1.4441e+06	1.53893e+06
B9EKR1	Receptor-type tyrosine-protein phosphatase zeta OS=Mus musculus OX=10090 GN=Ptprz1 PE=1 SV=1	Ptprz1	1.88258e+06	2.73625e+06	2.24266e+06	2.19969e+06	2.88741e+06	2.7643e+06	2.40228e+06	2.77415e+06
C8YIX4	P2X purinoceptor OS=Mus musculus OX=10090 GN=P2rx7 PE=1 SV=1	P2rx7	51620.5	73339.9	68371.4	54171.9	56996.4	52142.2	57505.8	69632
D0VYV6	Band 4.1-like protein 3 OS=Mus musculus OX=10090 GN=Epb41l3 PE=1 SV=1	Epb41l3	139246	240155	191069	205910	200854	188373	192224	239451
D3YTP3	Metaxin 3 OS=Mus musculus OX=10090 GN=Mtx3 PE=1 SV=2	Mtx3	174512	237328	184184	171631	228046	216701	190501	225293
D3YTQ3	Heterogeneous nuclear ribonucleoprotein D-like OS=Mus musculus OX=10090 GN=Hnrnpdl PE=1 SV=1	Hnrnpdl	585647	879807	673480	633693	839179	814197	700493	976626
D3YTZ7	Josephin-2 OS=Mus musculus OX=10090 GN=Josd2 PE=1 SV=1	Josd2	157136	211936	194608	181687	149320	156368	176398	228081
D3YU12	NmrA-like family domain-containing protein 1 OS=Mus musculus OX=10090 GN=Nmral1 PE=1 SV=1	Nmral1	2.76063e+06	2.5428e+06	2.32134e+06	2.11507e+06	3.07272e+06	2.87609e+06	3.13114e+06	2.81704e+06
D3YU63	Ectonucleotide pyrophosphatase/phosphodiesterase family member 6 OS=Mus musculus OX=10090 GN=Enpp6 PE=1 SV=1	Enpp6	6.77771e+06	8.11325e+06	7.60347e+06	5.78391e+06	8.35135e+06	6.68824e+06	7.62742e+06	7.25519e+06
D3YUE4	Family with sequence similarity 151, member B OS=Mus musculus OX=10090 GN=Fam151b PE=1 SV=1	Fam151b	181729	271991	227282	193700	273341	271887	277640	269927
D3YUL8	Type I inositol 3,4-bisphosphate 4-phosphatase OS=Mus musculus OX=10090 GN=Inpp4a PE=1 SV=1	Inpp4a	514819	748253	583011	572854	708007	757762	684340	699937
D3YUM1	NADH dehydrogenase [ubiquinone] flavoprotein 1, mitochondrial OS=Mus musculus OX=10090 GN=Ndufv1 PE=1 SV=1	Ndufv1	1.70536e+06	2.46465e+06	1.79049e+06	1.67943e+06	2.17123e+06	2.39051e+06	2.17168e+06	2.21883e+06
D3YUY3	Phosphatidylinositol 4-phosphate 5-kinase type-1 alpha OS=Mus musculus OX=10090 GN=Pip5k1a PE=1 SV=1	Pip5k1a	63892.6	81822.5	62235.3	63525.4	82104.6	64911.4	70034.3	76323.5
D3YVU0	Ubiquitin carboxyl-terminal hydrolase 46 OS=Mus musculus OX=10090 GN=Usp46 PE=1 SV=1	Usp46	152954	192679	195438	166257	183663	180924	189986	190801
D3YVV3	Ankyrin repeat domain 29 OS=Mus musculus OX=10090 GN=Ankrd29 PE=1 SV=1	Ankrd29	190404	232589	210294	203520	200653	204098	201106	228784
D3YW97	Ubiquitin-fold modifier 1 OS=Mus musculus OX=10090 GN=Ufm1 PE=1 SV=1	Ufm1	675802	916268	793362	720939	857086	829562	782209	775960
D3YWF6	Ubiquitin thioesterase OTUB1 OS=Mus musculus OX=10090 GN=Otub1 PE=1 SV=1	Otub1	1.95798e+06	2.48678e+06	2.05923e+06	1.90433e+06	2.28713e+06	2.51893e+06	2.40068e+06	2.32326e+06
D3YWM9	Synaptojanin-2 (Fragment) OS=Mus musculus OX=10090 GN=Synj2 PE=1 SV=8	Synj2	47665.5	54975.6	48513.6	43666.8	50012.5	45881.2	50212.5	47717.5
D3YWT0	Signal peptidase complex catalytic subunit SEC11 OS=Mus musculus OX=10090 GN=Sec11a PE=1 SV=1	Sec11a	96309.2	183107	101834	115355	124347	136317	126749	124463
D3YXK2	Scaffold attachment factor B1 OS=Mus musculus OX=10090 GN=Safb PE=1 SV=2	Safb	74268.3	150185	81448.6	91289.3	96622.9	87530.5	78188.2	87640
D3YXZ3	Kinesin light chain 2 OS=Mus musculus OX=10090 GN=Klc2 PE=1 SV=1	Klc2	837033	1.09186e+06	909759	847797	1.05296e+06	1.04131e+06	1.03692e+06	1.04925e+06
D3YYK8	Microtubule-associated protein RP/EB family member 2 (Fragment) OS=Mus musculus OX=10090 GN=Mapre2 PE=1 SV=1	Mapre2	2.66362e+06	3.40174e+06	2.90159e+06	2.57802e+06	3.45685e+06	3.18176e+06	3.14112e+06	3.56763e+06
D3YYN8	Non-specific serine/threonine protein kinase OS=Mus musculus OX=10090 GN=Cdc42bpa PE=1 SV=1	Cdc42bpa	550233	754905	524243	511243	631424	690677	643904	628733
D3YYS6	Monoglyceride lipase OS=Mus musculus OX=10090 GN=Mgll PE=1 SV=1	Mgll	431855	548490	461323	445724	579284	549934	521810	547030
D3YZD6	Quinone oxidoreductase-like protein 1 OS=Mus musculus OX=10090 GN=Cryzl1 PE=1 SV=1	Cryzl1	158148	236671	158708	163803	166300	203078	190560	189864
D3YZP9	Coiled-coil domain-containing protein 6 OS=Mus musculus OX=10090 GN=Ccdc6 PE=1 SV=1	Ccdc6	762309	1.08752e+06	797185	742262	926142	983983	875062	993406
D3YZZ4	TSC22 domain family protein 4 OS=Mus musculus OX=10090 GN=Tsc22d4 PE=1 SV=1	Tsc22d4	193898	229366	186173	172076	190166	197255	192072	209646
D3Z041	Long-chain-fatty-acid--CoA ligase 1 OS=Mus musculus OX=10090 GN=Acsl1 PE=1 SV=1	Acsl1	344468	660122	379869	396717	449444	441447	421830	508790
D3Z074	Protein diaphanous homolog 1 OS=Mus musculus OX=10090 GN=Diaph1 PE=1 SV=2	Diaph1	583946	749202	648244	647068	610584	526842	795861	659763
D3Z079	Syntaxin-binding protein 5 OS=Mus musculus OX=10090 GN=Stxbp5 PE=1 SV=1	Stxbp5	53463.6	63517.3	49652.3	43986	56453.6	74098.8	62991.6	64821.8
D3Z0L4	MICOS complex subunit (Fragment) OS=Mus musculus OX=10090 GN=Chchd3 PE=1 SV=1	Chchd3	927904	1.59616e+06	1.06792e+06	1.07317e+06	1.32096e+06	1.32211e+06	1.10173e+06	1.59264e+06
D3Z0V7	TSC22 domain family protein 1 OS=Mus musculus OX=10090 GN=Tsc22d1 PE=1 SV=1	Tsc22d1	1.25994e+06	2.12135e+06	1.53707e+06	1.65477e+06	1.89871e+06	1.81752e+06	1.56643e+06	2.0414e+06
D3Z134	Protein MGARP OS=Mus musculus OX=10090 GN=Mgarp PE=1 SV=2	Mgarp	791991	1.0186e+06	933720	787375	899936	886875	933965	1.09368e+06
D3Z158	Glutamine--tRNA ligase OS=Mus musculus OX=10090 GN=Qars PE=1 SV=2	Qars	466343	706155	430223	419137	614850	601567	563211	500302
D3Z1F7	RIKEN cDNA 4833439L19 gene OS=Mus musculus OX=10090 GN=4833439L19Rik PE=1 SV=1	4833439L19Rik	179046	226554	191391	178290	237225	215472	223781	234534
D3Z2H4	FAS-associated factor 2 (Fragment) OS=Mus musculus OX=10090 GN=Faf2 PE=1 SV=1	Faf2	54614.2	83034.9	59875.8	59440.7	80125.7	70064.8	63605.7	73014.3
D3Z2H9	Tropomyosin 3, related sequence 7 OS=Mus musculus OX=10090 GN=Tpm3-rs7 PE=3 SV=1	Tpm3-rs7	628788	1.33247e+06	823077	767691	1.01309e+06	920941	750470	1.09845e+06
D3Z2V6	Ras-related protein M-Ras (Fragment) OS=Mus musculus OX=10090 GN=Mras PE=1 SV=1	Mras	217665	277695	185299	220691	268436	234220	221383	304079
D3Z325	Tumor necrosis factor alpha-induced protein 8 OS=Mus musculus OX=10090 GN=Tnfaip8 PE=1 SV=1	Tnfaip8	20585.2	42227.6	18534.7	20615.4	36265.6	25848.1	31346.6	34070.1
D3Z340	DCC-interacting protein 13-beta (Fragment) OS=Mus musculus OX=10090 GN=Appl2 PE=1 SV=2	Appl2	423794	569937	462586	413261	515967	573363	536837	525089
D3Z396	Neurotrimin OS=Mus musculus OX=10090 GN=Ntm PE=1 SV=1	Ntm	898493	1.35787e+06	1.16351e+06	1.15462e+06	1.42417e+06	1.54504e+06	1.13418e+06	1.61596e+06
D3Z3N4	Heterogeneous nuclear ribonucleoprotein H3 OS=Mus musculus OX=10090 GN=Hnrnph3 PE=1 SV=1	Hnrnph3	292659	471930	357405	352911	453067	421491	397844	476707
D3Z3Q3	Smoothelin OS=Mus musculus OX=10090 GN=Smtn PE=1 SV=1	Smtn	55282.2	388484	77402.3	55171.6	74908	71251.1	69846.2	69730
D3Z3S1	Prolactin regulatory element binding, isoform CRA_b OS=Mus musculus OX=10090 GN=Preb PE=1 SV=1	Preb	54672.1	75592.6	52159.2	52417.6	61252.6	63931.6	63739.4	63993.5
D3Z440	COP9 signalosome complex subunit 7a (Fragment) OS=Mus musculus OX=10090 GN=Cops7a PE=1 SV=8	Cops7a	535129	841734	659840	757553	755728	766849	652956	858083
D3Z479	Sorting nexin-15 OS=Mus musculus OX=10090 GN=Snx15 PE=1 SV=1	Snx15	218146	257447	234240	213907	255390	228085	221244	252415
D3Z4C2	Stathmin-4 OS=Mus musculus OX=10090 GN=Stmn4 PE=1 SV=1	Stmn4	199292	281255	297791	216641	225429	213879	210222	252097
D3Z4C9	Ubiquinol-cytochrome-c reductase complex assembly factor 2 OS=Mus musculus OX=10090 GN=Uqcc2 PE=1 SV=1	Uqcc2	101804	128365	89517.4	75254.7	150089	163427	129220	123390
D3Z4S3	Putative peptidyl-tRNA hydrolase PTRHD1 OS=Mus musculus OX=10090 GN=Ptrhd1 PE=1 SV=1	Ptrhd1	145962	214952	168605	181256	199016	177068	166911	217488
D3Z5G7	Carboxylic ester hydrolase OS=Mus musculus OX=10090 GN=Ces1b PE=1 SV=1	Ces1b	5335.77	8276.77	6547.29	9060.93	9406.6	9179.23	7662.64	6035.09
D3Z5J3	Sorbin and SH3 domain-containing protein 1 OS=Mus musculus OX=10090 GN=Sorbs1 PE=1 SV=1	Sorbs1	23316.3	39197.9	31822.8	23996.5	35258.6	32336.1	30618	54304.8
D3Z5P0	Serine/threonine-protein kinase BRSK1 OS=Mus musculus OX=10090 GN=Brsk1 PE=1 SV=1	Brsk1	229522	403674	230936	250934	265367	264117	264381	267583
D3Z600	Peroxisomal targeting signal 1 receptor OS=Mus musculus OX=10090 GN=Pex5 PE=1 SV=1	Pex5	41944.5	86061.1	51592.2	51585.3	61591.5	60508.7	60769.8	60713.3
D3Z6F5	ATP synthase subunit alpha OS=Mus musculus OX=10090 GN=Atp5a1 PE=1 SV=1	Atp5a1	186910	278746	183012	189427	264612	296250	242529	207334
D3Z6I8	Tropomyosin alpha-3 chain OS=Mus musculus OX=10090 GN=Tpm3 PE=1 SV=1	Tpm3	6.76844e+06	9.49013e+06	6.52194e+06	6.43559e+06	8.6832e+06	8.36189e+06	8.08916e+06	7.91754e+06
D3Z6Z0	Sorting nexin-3 OS=Mus musculus OX=10090 GN=Snx3 PE=1 SV=1	Snx3	748313	1.0941e+06	719945	671067	973059	978616	955855	832023
D3Z7C6	Prostaglandin E synthase 3 OS=Mus musculus OX=10090 GN=Ptges3 PE=1 SV=1	Ptges3	2.01023e+06	2.96937e+06	2.31356e+06	2.23251e+06	2.76828e+06	2.64118e+06	2.45263e+06	3.38885e+06
D3Z7M9	Acidic leucine-rich nuclear phosphoprotein 32 family member A OS=Mus musculus OX=10090 GN=Anp32a PE=1 SV=1	Anp32a	1.65563e+06	2.86876e+06	1.85035e+06	1.64367e+06	2.56228e+06	2.46464e+06	2.19981e+06	2.60932e+06
D3Z7P3	Glutaminase kidney isoform, mitochondrial OS=Mus musculus OX=10090 GN=Gls PE=1 SV=1	Gls	1.61234e+06	2.13127e+06	1.77291e+06	1.641e+06	2.00082e+06	2.48026e+06	2.0061e+06	2.26182e+06
D3Z7X0	Acyl-Coenzyme A dehydrogenase family, member 12 OS=Mus musculus OX=10090 GN=Acad12 PE=1 SV=1	Acad12	69977.8	129252	75013.6	66521.9	101704	96507.2	87148.3	115722
D3Z7X7	Tumor protein D52 (Fragment) OS=Mus musculus OX=10090 GN=Tpd52 PE=1 SV=1	Tpd52	3.32176e+06	4.33877e+06	3.07265e+06	2.70245e+06	4.25256e+06	4.49721e+06	4.13554e+06	3.82921e+06
D4AFX7	DnaJ heat shock protein family (Hsp40) member C13 OS=Mus musculus OX=10090 GN=Dnajc13 PE=1 SV=1	Dnajc13	14455.1	19358.3	16408.1	14252.7	15670.2	14630.4	14230.8	16386.1
D6RDB5	Rho GTPase-activating protein 23 OS=Mus musculus OX=10090 GN=Arhgap23 PE=1 SV=1	Arhgap23	172949	215540	199229	172492	209438	229905	223983	199776
D6RDC7	WD repeat-containing protein 61 OS=Mus musculus OX=10090 GN=Wdr61 PE=1 SV=2	Wdr61	141089	217129	163521	152142	191696	180215	162086	199897
D6RFU9	Synaptophysin-like protein OS=Mus musculus OX=10090 GN=Sypl PE=1 SV=1	Sypl	682854	940931	775509	758026	882394	743697	936729	904614
E0CX61	Small glutamine-rich tetratricopeptide repeat-containing protein beta (Fragment) OS=Mus musculus OX=10090 GN=Sgtb PE=1 SV=1	Sgtb	71023.7	99247.5	76348.5	82897.5	112732	103729	86228.1	95479.1
E0CXB9	Catenin alpha-2 OS=Mus musculus OX=10090 GN=Ctnna2 PE=1 SV=1	Ctnna2	513954	662640	581727	491892	693983	766308	627017	656726
E0CXC5	PTB domain-containing engulfment adapter protein 1 OS=Mus musculus OX=10090 GN=Gulp1 PE=1 SV=1	Gulp1	18902.8	29712.8	18480.4	27741.4	22798.1	19885.8	22028.7	19326.1
E0CXN5	Glycerol-3-phosphate dehydrogenase [NAD(+)] OS=Mus musculus OX=10090 GN=Gpd1 PE=1 SV=1	Gpd1	4.65497e+06	6.13082e+06	5.13702e+06	5.23302e+06	4.87898e+06	5.01243e+06	4.71533e+06	5.88316e+06
E0CXR8	Partitioning defective 3 homolog (Fragment) OS=Mus musculus OX=10090 GN=Pard3 PE=1 SV=1	Pard3	106881	132846	107564	94145.3	130983	126024	104674	123938
E0CXZ9	Voltage-gated potassium channel subunit beta-2 OS=Mus musculus OX=10090 GN=Kcnab2 PE=1 SV=1	Kcnab2	1.24563e+06	1.56917e+06	1.40567e+06	1.2887e+06	1.51994e+06	1.36615e+06	1.47447e+06	1.50372e+06
E0CYA3	Ephrin type-B receptor 3 OS=Mus musculus OX=10090 GN=Ephb3 PE=1 SV=2	Ephb3	49635.2	75977.9	50880.5	51126.6	75484.1	52760.2	82545.2	63670
E0CYH4	WD repeat-containing protein 26 (Fragment) OS=Mus musculus OX=10090 GN=Wdr26 PE=1 SV=1	Wdr26	38803.9	57583.7	42397.2	39692.8	56576.7	57944.7	47943.6	56683.1
E0CYQ2	NudC domain-containing protein 2 OS=Mus musculus OX=10090 GN=Nudcd2 PE=1 SV=1	Nudcd2	54280	92720.5	56224.8	68702.7	84214.3	66226.8	68521.6	96789.3
E0CYV0	Protein-L-isoaspartate O-methyltransferase OS=Mus musculus OX=10090 GN=Pcmt1 PE=1 SV=1	Pcmt1	3.86454e+06	5.02718e+06	4.03248e+06	3.61174e+06	4.3356e+06	4.45993e+06	4.26235e+06	4.65619e+06
E0CZ04	Gamma-glutamylaminecyclotransferase (Fragment) OS=Mus musculus OX=10090 GN=Ggact PE=1 SV=1	Ggact	70909.4	89401.5	72822.9	59495.2	64098	81790.1	66944.4	68723.3
E0CZ50	Protein NDRG4 (Fragment) OS=Mus musculus OX=10090 GN=Ndrg4 PE=1 SV=8	Ndrg4	39288.4	51968.2	42821.7	37494.6	42738.9	43942.9	42635.6	42277.2
E0CZ78	Serine/threonine-protein phosphatase OS=Mus musculus OX=10090 GN=Ppp3cb PE=1 SV=1	Ppp3cb	33791.3	42327.4	35368.8	29176	35254.6	40092	39514.8	42165.2
E0CZD7	Traf2 and NCK-interacting protein kinase OS=Mus musculus OX=10090 GN=Tnik PE=1 SV=1	Tnik	8533.68	16061.4	10737.7	8728.72	12171.2	15157.7	11041.5	13843.9
E9PU87	Serine/threonine-protein kinase SIK3 OS=Mus musculus OX=10090 GN=Sik3 PE=1 SV=1	Sik3	264701	354620	285821	243558	317058	299406	304296	280856
E9PU93	Set1/Ash2 histone methyltransferase complex subunit ASH2 OS=Mus musculus OX=10090 GN=Ash2l PE=1 SV=1	Ash2l	72664.8	108557	82155.1	80290.5	91913.2	93239.9	84712.9	105527
E9PUA3	IQ motif and SEC7 domain-containing protein 1 OS=Mus musculus OX=10090 GN=Iqsec1 PE=1 SV=1	Iqsec1	748803	963053	763324	650831	876988	980998	909135	897514
E9PUC2	Long-chain-fatty-acid--CoA ligase 3 OS=Mus musculus OX=10090 GN=Acsl3 PE=1 SV=1	Acsl3	143621	193284	156253	171318	199536	199281	171822	200978
E9PUD2	Dynamin-1-like protein OS=Mus musculus OX=10090 GN=Dnm1l PE=1 SV=1	Dnm1l	1.72547e+06	2.72989e+06	2.00772e+06	1.94334e+06	2.51229e+06	2.61775e+06	2.14305e+06	2.60275e+06
E9PUL5	Proline-rich transmembrane protein 2 OS=Mus musculus OX=10090 GN=Prrt2 PE=1 SV=1	Prrt2	389003	528731	404701	390506	711398	569453	682449	596013
E9PUM4	Talin-2 OS=Mus musculus OX=10090 GN=Tln2 PE=1 SV=1	Tln2	2.312e+06	3.61989e+06	2.39498e+06	2.25303e+06	2.84731e+06	2.88151e+06	2.68592e+06	2.80376e+06
E9PUQ5	Golgin subfamily A member 2 OS=Mus musculus OX=10090 GN=Golga2 PE=1 SV=1	Golga2	26044.3	34066.9	32070.2	26037	44254.9	32664.5	30392.6	50775.5
E9PUW7	Exportin-7 OS=Mus musculus OX=10090 GN=Xpo7 PE=1 SV=1	Xpo7	183966	238651	177196	170373	190100	225197	211987	244987
E9PV24	Fibrinogen alpha chain OS=Mus musculus OX=10090 GN=Fga PE=1 SV=1	Fga	1.73365e+06	3.56599e+06	1.35795e+06	1.51401e+06	1.72258e+06	1.96368e+06	1.2727e+06	3.33066e+06
E9PV44	ATPase inhibitory factor 1 OS=Mus musculus OX=10090 GN=Atpif1 PE=1 SV=1	Atpif1	3.35021e+06	5.20114e+06	3.94781e+06	3.85962e+06	4.96278e+06	4.9461e+06	4.00659e+06	5.15477e+06
E9PV45	Ubiquitin carboxyl-terminal hydrolase 24 OS=Mus musculus OX=10090 GN=Usp24 PE=1 SV=1	Usp24	73017.7	88752.5	77245.1	68985.2	83310.6	83783.2	84938.6	83015.2
E9PVA8	eIF-2-alpha kinase activator GCN1 OS=Mus musculus OX=10090 GN=Gcn1 PE=1 SV=1	Gcn1	151613	228859	170162	183409	236264	217397	185138	206989
E9PVB6	LIM domain kinase 1 OS=Mus musculus OX=10090 GN=Limk1 PE=1 SV=1	Limk1	4787.34	6966.37	4243.87	4904.95	6012.03	5448.96	5919.65	8168.26
E9PVC7	Cyclin-dependent kinase 14 OS=Mus musculus OX=10090 GN=Cdk14 PE=1 SV=1	Cdk14	470229	570171	490247	508270	484766	502300	566146	554760
E9PVW8	Receptor-type tyrosine-protein phosphatase delta OS=Mus musculus OX=10090 GN=Ptprd PE=1 SV=2	Ptprd	1.42349e+06	1.87346e+06	1.71513e+06	1.62305e+06	1.82987e+06	1.61766e+06	1.63369e+06	1.9005e+06
E9PW43	Protein transport protein Sec61 subunit beta OS=Mus musculus OX=10090 GN=Gm10320 PE=3 SV=1	Gm10320	361240	683361	393312	387516	485485	503280	424117	491587
E9PWB1	Pleckstrin homology-like domain family B member 1 OS=Mus musculus OX=10090 GN=Phldb1 PE=1 SV=1	Phldb1	589387	797121	660299	599022	772503	698725	731452	713819
E9PWE8	Dihydropyrimidinase-related protein 3 OS=Mus musculus OX=10090 GN=Dpysl3 PE=1 SV=1	Dpysl3	8.32043e+06	1.19718e+07	9.6122e+06	9.20247e+06	1.00776e+07	9.68075e+06	1.00716e+07	1.0893e+07
E9PWK1	Epoxide hydrolase OS=Mus musculus OX=10090 GN=Ephx1 PE=1 SV=1	Ephx1	1.77798e+06	2.81703e+06	1.86068e+06	1.79325e+06	1.97825e+06	2.10873e+06	2.14593e+06	2.18774e+06
E9PWR4	Disco-interacting protein 2 homolog C OS=Mus musculus OX=10090 GN=Dip2c PE=1 SV=1	Dip2c	142872	183813	160067	145276	162335	168243	171734	182804
E9PWU4	Adiponectin (Fragment) OS=Mus musculus OX=10090 GN=Adipoq PE=1 SV=1	Adipoq	52540.5	95213.2	61020.5	51551.5	70888.2	67899.6	66994.9	71789.1
E9PX09	Carnosine synthase 1 OS=Mus musculus OX=10090 GN=Carns1 PE=1 SV=1	Carns1	23919.1	32214.2	26561.2	27027.9	35407.5	40395.1	29034.3	38966.7
E9PX29	Spectrin beta chain OS=Mus musculus OX=10090 GN=Sptbn4 PE=1 SV=1	Sptbn4	586386	793343	658828	581816	736022	728695	694449	696167
E9PX30	Mitogen-activated protein kinase kinase kinase kinase OS=Mus musculus OX=10090 GN=Map4k5 PE=1 SV=1	Map4k5	111650	126273	107273	103822	112409	120706	124749	118534
E9PX50	Sodium/calcium exchanger 3 OS=Mus musculus OX=10090 GN=Slc8a3 PE=1 SV=2	Slc8a3	114253	178927	124370	115970	178377	168092	162830	149751
E9PXB0	Calcium-independent phospholipase A2-gamma OS=Mus musculus OX=10090 GN=Pnpla8 PE=1 SV=1	Pnpla8	90988.1	138748	95172.9	94734.2	122043	113653	97459	113305
E9PXC0	Signal recognition particle 54 kDa protein OS=Mus musculus OX=10090 GN=Srp54c PE=1 SV=1	Srp54c	312864	460409	334236	313219	407185	405788	366701	398225
E9PXG1	Transporter OS=Mus musculus OX=10090 GN=Slc6a12 PE=1 SV=1	Slc6a12	10274.9	16163	10846	9779	12784.5	11872	11365.4	10802.4
E9PXG9	Vacuolar protein sorting-associated protein 53 homolog OS=Mus musculus OX=10090 GN=Vps53 PE=1 SV=1	Vps53	25569.1	42435.7	28946.9	21440.2	30276.5	35246.3	27337.4	32629.4
E9PXX7	Thioredoxin domain-containing protein 5 OS=Mus musculus OX=10090 GN=Txndc5 PE=1 SV=1	Txndc5	498005	1.06688e+06	490483	499199	594586	616056	586851	655124
E9PXY8	Ubiquitin carboxyl-terminal hydrolase 7 OS=Mus musculus OX=10090 GN=Usp7 PE=1 SV=1	Usp7	387868	567555	439183	417513	489149	511185	477186	524499
E9PY16	ArfGAP with dual PH domains 1 OS=Mus musculus OX=10090 GN=Adap1 PE=1 SV=1	Adap1	949232	1.20676e+06	1.12584e+06	1.00457e+06	1.2247e+06	1.15208e+06	1.18022e+06	1.25658e+06
E9PY39	Predicted gene 20431 OS=Mus musculus OX=10090 GN=Gm20431 PE=4 SV=1	Gm20431	2.76273e+06	4.07947e+06	3.05292e+06	2.86633e+06	3.52059e+06	3.39312e+06	3.34222e+06	3.41692e+06
E9PYB0	AHNAK nucleoprotein 2 (Fragment) OS=Mus musculus OX=10090 GN=Ahnak2 PE=1 SV=8	Ahnak2	1.56828e+06	2.08266e+06	1.74921e+06	1.60893e+06	2.13668e+06	2.16599e+06	2.15662e+06	2.47017e+06
E9PYF1	Aminopeptidase B OS=Mus musculus OX=10090 GN=Rnpep PE=1 SV=1	Rnpep	717653	1.12468e+06	771052	795884	911679	895377	807584	1.03381e+06
E9PYG6	RAS p21 protein activator 1 OS=Mus musculus OX=10090 GN=Rasa1 PE=1 SV=1	Rasa1	320734	468069	367166	321434	390895	377086	375581	399572
E9PYH0	Versican core protein OS=Mus musculus OX=10090 GN=Vcan PE=1 SV=1	Vcan	2.89935e+06	3.82982e+06	3.54194e+06	3.08243e+06	4.26881e+06	3.48958e+06	3.79149e+06	3.97598e+06
E9PYH2	Cytosolic acyl coenzyme A thioester hydrolase OS=Mus musculus OX=10090 GN=Acot7 PE=1 SV=1	Acot7	5.08446e+06	5.81614e+06	4.88336e+06	4.31378e+06	6.13968e+06	5.9935e+06	5.71356e+06	5.82501e+06
E9PYI8	Ubiquitin carboxyl-terminal hydrolase OS=Mus musculus OX=10090 GN=Usp14 PE=1 SV=1	Usp14	1.38364e+06	1.86326e+06	1.56472e+06	1.45958e+06	1.70402e+06	1.73085e+06	1.68304e+06	1.86133e+06
E9PYX3	Non-specific serine/threonine protein kinase OS=Mus musculus OX=10090 GN=Mark2 PE=1 SV=1	Mark2	16357.7	18503.8	13087.9	15547.4	23518	16661.2	15380.1	17075.9
E9PZ12	Membrane-associated guanylate kinase, WW and PDZ domain-containing protein 1 OS=Mus musculus OX=10090 GN=Magi1 PE=1 SV=1	Magi1	361427	450124	394068	396937	498624	456826	393819	508305
E9PZ43	Microtubule-associated protein OS=Mus musculus OX=10090 GN=Map4 PE=1 SV=3	Map4	4.9813e+06	6.44122e+06	6.09267e+06	5.23048e+06	6.35028e+06	6.10419e+06	6.27559e+06	6.24073e+06
E9PZ88	Alpha-mannosidase 2C1 OS=Mus musculus OX=10090 GN=Man2c1 PE=1 SV=1	Man2c1	100960	135328	131585	133634	136088	113451	124749	165859
E9PZ91	Bis(5'-adenosyl)-triphosphatase OS=Mus musculus OX=10090 GN=Fhit PE=1 SV=1	Fhit	99104.1	151342	107329	106108	96122.8	88540.2	94565.9	146213
E9PZD8	Ceruloplasmin OS=Mus musculus OX=10090 GN=Cp PE=1 SV=1	Cp	43424.2	57759.8	34411.5	29154.6	55748.7	58149.6	47087	42206.5
E9PZF0	Nucleoside diphosphate kinase OS=Mus musculus OX=10090 GN=Gm20390 PE=3 SV=1	Gm20390	1.07615e+07	1.45265e+07	1.09103e+07	1.07937e+07	1.23295e+07	1.2982e+07	1.2633e+07	1.16497e+07
E9PZF5	Acidic leucine-rich nuclear phosphoprotein 32 family member E (Fragment) OS=Mus musculus OX=10090 GN=Anp32e PE=1 SV=1	Anp32e	23267.7	42438.8	27590.1	23992.9	30042.7	32951.1	31505.9	25270.7
E9Q035	Predicted gene 20425 OS=Mus musculus OX=10090 GN=Gm20425 PE=4 SV=1	Gm20425	1.05349e+07	1.84028e+07	1.01344e+07	1.05884e+07	1.24061e+07	1.16145e+07	9.09301e+06	1.4237e+07
E9Q0A7	Oxidation resistance protein 1 OS=Mus musculus OX=10090 GN=Oxr1 PE=1 SV=1	Oxr1	170329	232905	190421	160709	184694	183413	189913	184199
E9Q0H0	Transporter OS=Mus musculus OX=10090 GN=Slc6a20a PE=3 SV=1	Slc6a20a	43387.5	87052.4	47422.1	53991.9	58073.5	52397	58164.1	62091.2
E9Q0H6	Fatty acid-binding protein, brain OS=Mus musculus OX=10090 GN=Fabp7 PE=1 SV=1	Fabp7	224079	296999	244703	235658	338994	357853	308414	324989
E9Q0J2	Ral GTPase-activating protein subunit beta OS=Mus musculus OX=10090 GN=Ralgapb PE=1 SV=1	Ralgapb	102231	119202	95300.8	96327.4	121725	112707	118091	116908
E9Q0J5	Kinesin-like protein KIF21A OS=Mus musculus OX=10090 GN=Kif21a PE=1 SV=2	Kif21a	1.5017e+06	2.22301e+06	1.57309e+06	1.32124e+06	1.94926e+06	1.70655e+06	1.96243e+06	1.90117e+06
E9Q0U7	Heat shock protein 105 kDa OS=Mus musculus OX=10090 GN=Hsph1 PE=1 SV=1	Hsph1	1.62404e+06	2.2825e+06	1.7554e+06	1.5889e+06	2.08245e+06	2.31679e+06	1.98404e+06	2.18248e+06
E9Q0W6	Actin-binding LIM protein 2 OS=Mus musculus OX=10090 GN=Ablim2 PE=1 SV=1	Ablim2	55545	73450.2	64051.8	57658.1	75021.8	69234.5	64147.7	67466.3
E9Q137	Testis-expressed gene 264 OS=Mus musculus OX=10090 GN=Tex264 PE=1 SV=1	Tex264	350701	478651	285774	372241	455880	433232	355059	554185
E9Q1G8	Septin-7 OS=Mus musculus OX=10090 GN=Sept7 PE=1 SV=2	Sept7	1.23277e+07	1.64614e+07	1.35811e+07	1.1429e+07	1.40227e+07	1.52186e+07	1.55098e+07	1.5277e+07
E9Q1J7	Propionyl-CoA carboxylase beta chain, mitochondrial OS=Mus musculus OX=10090 GN=Pccb PE=1 SV=1	Pccb	413223	637639	390154	368264	562369	576470	490392	494045
E9Q1K3	Alpha-adducin OS=Mus musculus OX=10090 GN=Add1 PE=1 SV=1	Add1	3.11969e+06	4.17213e+06	3.48094e+06	3.22671e+06	4.06733e+06	3.78009e+06	3.7485e+06	4.04541e+06
E9Q1S3	Protein transport protein SEC23 OS=Mus musculus OX=10090 GN=Sec23a PE=1 SV=1	Sec23a	327758	526429	346532	371553	402342	420559	374237	429784
E9Q1U2	Synaptopodin-2 OS=Mus musculus OX=10090 GN=Synpo2 PE=1 SV=1	Synpo2	363043	783976	381111	352319	474378	444106	429674	426259
E9Q1X8	Voltage-dependent calcium channel subunit alpha-2/delta-1 OS=Mus musculus OX=10090 GN=Cacna2d1 PE=1 SV=2	Cacna2d1	864071	1.166e+06	851122	913167	1.07691e+06	1.18881e+06	983286	963852
E9Q223	Hemoglobin, beta adult s chain (Fragment) OS=Mus musculus OX=10090 GN=Hbb-bs PE=1 SV=1	Hbb-bs	59742.6	84976.5	64809.2	62509.1	71614.5	74640.3	56565.3	90749.8
E9Q226	Cyclin Y-like 1 OS=Mus musculus OX=10090 GN=Ccnyl1 PE=1 SV=1	Ccnyl1	196902	241125	201457	200728	225854	227080	216366	211835
E9Q2E4	HECT domain E3 ubiquitin protein ligase 4 OS=Mus musculus OX=10090 GN=Hectd4 PE=1 SV=2	Hectd4	82166.4	108263	77945.1	75988	81919.1	86938.6	88427.8	86618.8
E9Q2S9	Coiled-coil domain-containing protein 43 OS=Mus musculus OX=10090 GN=Ccdc43 PE=1 SV=1	Ccdc43	37819.5	59870.5	45649.1	49221.2	56795.5	51228.4	49201.4	59209.8
E9Q2W9	Alpha-actinin-4 (Fragment) OS=Mus musculus OX=10090 GN=Actn4 PE=1 SV=1	Actn4	53759.9	94812.2	48859.5	51487.5	107711	104595	62495.3	50037.7
E9Q317	Histone deacetylase complex subunit SAP18 OS=Mus musculus OX=10090 GN=Sap18 PE=1 SV=1	Sap18	274818	431264	278643	267517	397398	434202	335141	346137
E9Q3A7	Cadherin 19, type 2 OS=Mus musculus OX=10090 GN=Cdh19 PE=1 SV=1	Cdh19	58351.4	67087.6	59480.3	80540.5	61892.2	61771.3	72401.9	77883.8
E9Q3E2	Synaptopodin OS=Mus musculus OX=10090 GN=Synpo PE=1 SV=1	Synpo	607186	944767	633345	600416	629161	625210	650998	663102
E9Q3I4	Intersectin-1 OS=Mus musculus OX=10090 GN=Itsn1 PE=1 SV=1	Itsn1	750163	1.13458e+06	709706	675370	946664	1.01743e+06	888741	1.00939e+06
E9Q3L2	Phosphatidylinositol 4-kinase alpha OS=Mus musculus OX=10090 GN=Pi4ka PE=1 SV=2	Pi4ka	177427	231244	181125	165556	290420	385985	297392	234129
E9Q3M3	Dynactin subunit 1 OS=Mus musculus OX=10090 GN=Dctn1 PE=1 SV=1	Dctn1	3.69244e+06	5.24937e+06	4.20859e+06	3.72554e+06	4.24444e+06	4.51393e+06	4.25867e+06	4.70619e+06
E9Q3Q6	CD166 antigen OS=Mus musculus OX=10090 GN=Alcam PE=1 SV=1	Alcam	634759	1.77733e+06	760138	772683	1.09433e+06	1028350	847416	1.17251e+06
E9Q3U1	Ubiquitin-conjugating enzyme E2 H OS=Mus musculus OX=10090 GN=Ube2h PE=1 SV=1	Ube2h	105521	159120	120912	101409	228969	124031	182897	159088
E9Q411	Neuroblastoma-amplified sequence OS=Mus musculus OX=10090 GN=Nbas PE=1 SV=1	Nbas	53707.3	73855.8	58881.1	56848.9	61700.5	65153.5	65733.8	66941.6
E9Q446	E3 ubiquitin-protein ligase RNF25 OS=Mus musculus OX=10090 GN=Rnf25 PE=1 SV=1	Rnf25	4924.54	7175.52	5272.33	6216	7494.6	5977.09	6526.91	6779.31
E9Q447	Spectrin alpha chain, non-erythrocytic 1 OS=Mus musculus OX=10090 GN=Sptan1 PE=1 SV=1	Sptan1	77074.2	116543	79252.2	90046.2	101203	106550	108006	122945
E9Q448	Tropomyosin alpha-1 chain OS=Mus musculus OX=10090 GN=Tpm1 PE=1 SV=1	Tpm1	378509	2.32891e+06	478621	478244	563688	461295	440656	643583
E9Q452	Tropomyosin alpha-1 chain OS=Mus musculus OX=10090 GN=Tpm1 PE=1 SV=1	Tpm1	395418	556362	378028	379054	495724	487474	417859	470761
E9Q467	ATP-binding cassette, sub-family C (CFTR/MRP), member 4 OS=Mus musculus OX=10090 GN=Abcc4 PE=1 SV=1	Abcc4	113667	162280	107766	110838	130411	135122	122923	146414
E9Q4K0	Actin-binding LIM protein 2 OS=Mus musculus OX=10090 GN=Ablim2 PE=1 SV=1	Ablim2	1.56418e+06	1.94425e+06	1.74935e+06	1.66248e+06	2.02161e+06	1.74117e+06	1.89739e+06	2.1066e+06
E9Q4K7	Kinesin family member 13B OS=Mus musculus OX=10090 GN=Kif13b PE=1 SV=1	Kif13b	580379	895954	663462	607147	629672	659647	675589	700554
E9Q4M2	Hormone-sensitive lipase OS=Mus musculus OX=10090 GN=Lipe PE=1 SV=1	Lipe	49917.4	66415.4	52507.1	46850.1	56277.6	53635.3	50010.3	54199
E9Q4Q2	Splicing factor 1 OS=Mus musculus OX=10090 GN=Sf1 PE=1 SV=1	Sf1	103511	154632	103964	89575.3	154571	159741	127220	123303
E9Q517	Sodium- and chloride-dependent glycine transporter 1 OS=Mus musculus OX=10090 GN=Slc6a9 PE=1 SV=1	Slc6a9	445427	547447	504364	449767	582129	564554	571559	604254
E9Q5F4	Actin, cytoplasmic 1 (Fragment) OS=Mus musculus OX=10090 GN=Actb PE=1 SV=1	Actb	25284.4	38343.5	25838.3	23446.4	29744.1	30253.2	29643.7	29092.9
E9Q5F6	Polyubiquitin-C (Fragment) OS=Mus musculus OX=10090 GN=Ubc PE=1 SV=1	Ubc	2.83845e+06	4.1256e+06	3.40573e+06	3.24529e+06	3.99614e+06	3.64258e+06	3.43554e+06	4.58656e+06
E9Q5L3	Short/branched chain-specific acyl-CoA dehydrogenase, mitochondrial OS=Mus musculus OX=10090 GN=Acadsb PE=1 SV=1	Acadsb	298364	530213	369897	353159	425399	413210	377600	439500
E9Q616	AHNAK nucleoprotein (desmoyokin) OS=Mus musculus OX=10090 GN=Ahnak PE=1 SV=1	Ahnak	3.77254e+07	6.27944e+07	4.02124e+07	3.63795e+07	4.31432e+07	4.39827e+07	4.69323e+07	4.67862e+07
E9Q634	Unconventional myosin-Ie OS=Mus musculus OX=10090 GN=Myo1e PE=1 SV=1	Myo1e	254661	357272	283244	235539	304504	284536	294426	274225
E9Q6E0	C-Jun-amino-terminal kinase-interacting protein 3 OS=Mus musculus OX=10090 GN=Mapk8ip3 PE=1 SV=1	Mapk8ip3	181167	266390	177105	173065	221862	224179	207472	252650
E9Q6R7	Utrophin OS=Mus musculus OX=10090 GN=Utrn PE=1 SV=1	Utrn	2.11788e+06	3.55888e+06	2.22343e+06	2.20014e+06	2.54278e+06	2.54117e+06	2.6133e+06	2.68554e+06
E9Q705	BolA-like protein 3 OS=Mus musculus OX=10090 GN=Bola3 PE=1 SV=1	Bola3	206025	343453	273659	283873	327967	297905	252210	363881
E9Q715	Putative RNA-binding protein Luc7-like 2 OS=Mus musculus OX=10090 GN=Luc7l2 PE=1 SV=1	Luc7l2	73273.2	114834	85550.8	75700.8	89540.2	87807.6	86997.3	95994.8
E9Q740	Signal recognition particle subunit SRP72 OS=Mus musculus OX=10090 GN=Srp72 PE=1 SV=1	Srp72	9013.54	11274.3	7899.11	6518.24	10390.5	9504.24	7397.97	9929.63
E9Q7B0	Prolyl 4-hydroxylase subunit alpha-1 OS=Mus musculus OX=10090 GN=P4ha1 PE=1 SV=1	P4ha1	235507	407781	261347	237986	349738	333891	288525	303512
E9Q7G0	Nuclear mitotic apparatus protein 1 OS=Mus musculus OX=10090 GN=Numa1 PE=1 SV=1	Numa1	610070	933400	634290	575363	683924	667618	625959	748235
E9Q7G1	Transmembrane p24-trafficking protein 7 OS=Mus musculus OX=10090 GN=Tmed7 PE=1 SV=1	Tmed7	72746.4	116392	84563.5	84574.4	95100.1	104531	99188.8	100847
E9Q7M2	TSC22 domain family, member 2 OS=Mus musculus OX=10090 GN=Tsc22d2 PE=1 SV=1	Tsc22d2	46767	72446.3	61090.9	59658	61963.9	42311.4	44195.4	63676.2
E9Q7U2	Calcium-binding and coiled-coil domain-containing protein 1 OS=Mus musculus OX=10090 GN=Calcoco1 PE=1 SV=1	Calcoco1	27771.5	36313.2	26128.7	27245.7	34439.3	33555.5	31433.8	35020.8
E9Q827	cAMP-regulated phosphoprotein 19 OS=Mus musculus OX=10090 GN=Arpp19 PE=1 SV=1	Arpp19	76027.7	128483	107107	103066	129358	113425	100419	129546
E9Q828	Calcium-transporting ATPase OS=Mus musculus OX=10090 GN=Atp2b4 PE=1 SV=1	Atp2b4	419111	636681	453603	444603	556666	558390	492516	595066
E9Q852	Afadin OS=Mus musculus OX=10090 GN=Afdn PE=1 SV=2	Afdn	1.29366e+06	2.02964e+06	1.44833e+06	1.3025e+06	1.65148e+06	1.53005e+06	1.55911e+06	1.76045e+06
E9Q8D5	CCR4-NOT transcription complex subunit 2 OS=Mus musculus OX=10090 GN=Cnot2 PE=1 SV=1	Cnot2	141206	213854	148232	138624	197569	215687	195452	179289
E9Q8K5	Titin OS=Mus musculus OX=10090 GN=Ttn PE=1 SV=1	Ttn	268900	451930	384983	380191	479562	399479	324905	432754
E9Q8N5	CLIP-associating protein 2 OS=Mus musculus OX=10090 GN=Clasp2 PE=1 SV=1	Clasp2	1.46387e+06	2.00686e+06	1.68309e+06	1.44515e+06	1.81412e+06	1.71815e+06	1.74294e+06	1.8657e+06
E9Q8N8	Anion exchange protein OS=Mus musculus OX=10090 GN=Slc4a4 PE=1 SV=1	Slc4a4	83840.9	88509.5	59611.7	52658.9	124478	132831	111587	99831
E9Q8P8	Protein FAM131B OS=Mus musculus OX=10090 GN=Fam131b PE=1 SV=1	Fam131b	137269	193549	135065	149552	193599	183211	149854	197469
E9Q912	RAP1, GTP-GDP dissociation stimulator 1 OS=Mus musculus OX=10090 GN=Rap1gds1 PE=1 SV=1	Rap1gds1	154008	227007	193868	168112	223407	215981	186722	201632
E9Q933	Transmembrane protein 11, mitochondrial OS=Mus musculus OX=10090 GN=Tmem11 PE=1 SV=1	Tmem11	60265.8	89299.2	71290.2	70951	71383.6	97022.5	76496.2	93369.8
E9Q967	Segment polarity protein dishevelled homolog DVL-3 OS=Mus musculus OX=10090 GN=Dvl3 PE=1 SV=1	Dvl3	264372	351992	282321	286650	325747	297216	317576	314079
E9Q9E1	Eukaryotic translation initiation factor 4 gamma 1 OS=Mus musculus OX=10090 GN=Eif4g1 PE=1 SV=1	Eif4g1	475721	667823	500478	449127	540686	582680	550404	557983
E9Q9M1	Cytosolic purine 5'-nucleotidase OS=Mus musculus OX=10090 GN=Nt5c2 PE=1 SV=1	Nt5c2	246402	365821	263095	251973	279689	279725	294506	312970
E9Q9T1	Leucine-rich repeat flightless-interacting protein 1 OS=Mus musculus OX=10090 GN=Lrrfip1 PE=1 SV=2	Lrrfip1	109806	166667	118565	120589	144743	138159	127726	151628
E9QA15	Caldesmon 1 OS=Mus musculus OX=10090 GN=Cald1 PE=1 SV=1	Cald1	1.49609e+06	6.7734e+06	1.68312e+06	1.50074e+06	1.64524e+06	1.73369e+06	1.63405e+06	2.01185e+06
E9QAH1	Golgi autoantigen, golgin subfamily b, macrogolgin 1 OS=Mus musculus OX=10090 GN=Golgb1 PE=1 SV=1	Golgb1	10872.6	13923.9	11925.8	9730.27	14342.2	13610.8	11837.3	12711
E9QAI5	CAD protein OS=Mus musculus OX=10090 GN=Cad PE=1 SV=1	Cad	248951	340577	300846	264764	313726	301581	297184	340472
E9QAQ3	Rho GTPase-activating protein 26 OS=Mus musculus OX=10090 GN=Arhgap26 PE=1 SV=1	Arhgap26	180789	236416	214226	210510	239779	239740	198668	217688
E9QAQ5	Glycogen synthase kinase-3 beta OS=Mus musculus OX=10090 GN=Gsk3b PE=1 SV=1	Gsk3b	39882.7	55756.2	46321.4	36661.6	54694.8	54210.1	50293.2	60834.6
E9QAS5	Chromodomain-helicase-DNA-binding protein 4 OS=Mus musculus OX=10090 GN=Chd4 PE=1 SV=1	Chd4	267551	418695	308353	254545	343661	338445	320303	334555
E9QAS7	Inositol polyphosphate-5-phosphatase A OS=Mus musculus OX=10090 GN=Inpp5a PE=1 SV=1	Inpp5a	215799	294807	265959	255035	252753	249342	257802	313271
E9QAX2	Unconventional myosin-XVIIIa OS=Mus musculus OX=10090 GN=Myo18a PE=1 SV=1	Myo18a	280534	382651	290103	263138	339262	335657	343241	312484
E9QB01	Neural cell adhesion molecule 1 OS=Mus musculus OX=10090 GN=Ncam1 PE=1 SV=2	Ncam1	1.6681e+06	1.86324e+06	1.50803e+06	1.28943e+06	2.28762e+06	2.52941e+06	2.33623e+06	1.98308e+06
E9QB02	Methionine--tRNA ligase, cytoplasmic OS=Mus musculus OX=10090 GN=Mars PE=1 SV=1	Mars	153440	256047	181113	175175	200616	208887	195404	219912
E9QJT5	Acylphosphatase OS=Mus musculus OX=10090 GN=Acyp1 PE=1 SV=1	Acyp1	515175	768866	562047	476448	661852	670920	640957	687255
E9QJY0	Cationic amino acid transporter 2 OS=Mus musculus OX=10090 GN=Slc7a2 PE=1 SV=1	Slc7a2	85363.9	144395	83953.2	74922.2	109151	103760	85646.7	92936.7
E9QK41	Actin-binding LIM protein 1 OS=Mus musculus OX=10090 GN=Ablim1 PE=1 SV=1	Ablim1	387778	550969	428069	419237	547888	516807	495467	598531
E9QK48	Echinoderm microtubule-associated protein-like 2 OS=Mus musculus OX=10090 GN=Eml2 PE=1 SV=1	Eml2	1.65413e+06	2.67089e+06	1.93648e+06	1.75654e+06	2.12457e+06	1.95783e+06	1.92902e+06	2.19361e+06
E9QKG2	Katanin p60 ATPase-containing subunit A1 OS=Mus musculus OX=10090 GN=Katna1 PE=1 SV=1	Katna1	104771	147543	114012	108445	181120	164678	142156	149031
E9QKR0	Guanine nucleotide-binding protein G(I)/G(S)/G(T) subunit beta-2 OS=Mus musculus OX=10090 GN=Gnb2 PE=1 SV=1	Gnb2	602877	790128	680889	650659	797327	774692	724873	932415
E9QKZ2	Importin-9 OS=Mus musculus OX=10090 GN=Ipo9 PE=1 SV=1	Ipo9	71669.9	99795.9	75732.4	75775.7	98218.8	96792.5	80261.2	94692.5
E9QLL2	Dynamin-3 OS=Mus musculus OX=10090 GN=Dnm3 PE=1 SV=1	Dnm3	1.70181e+06	2.34471e+06	1.98795e+06	1.61562e+06	1.96574e+06	1.89375e+06	1.97549e+06	2.42622e+06
E9QLS6	Phosphatidylinositol 3-kinase catalytic subunit type 3 OS=Mus musculus OX=10090 GN=Pik3c3 PE=1 SV=1	Pik3c3	21871.4	22742.5	26238.1	23555.1	26398.3	27560	28034	28326.3
E9QM38	Solute carrier family 12 member 2 OS=Mus musculus OX=10090 GN=Slc12a2 PE=1 SV=1	Slc12a2	4.81912e+06	6.36135e+06	5.56229e+06	4.91787e+06	6.93755e+06	6.35896e+06	6.79046e+06	7.31468e+06
E9QM73	Serine/threonine-protein kinase WNK2 OS=Mus musculus OX=10090 GN=Wnk2 PE=1 SV=1	Wnk2	27363.3	36238.2	30639	32207	32995.3	31727.3	35606.4	32076.7
E9QMR2	Dedicator of cytokinesis protein 9 OS=Mus musculus OX=10090 GN=Dock9 PE=1 SV=1	Dock9	350503	467983	377208	327968	358000	391112	413945	368680
E9QMU3	Ensconsin OS=Mus musculus OX=10090 GN=Map7 PE=1 SV=3	Map7	275554	363536	303789	273653	332902	306832	328204	335040
E9QN14	SLIT-ROBO Rho GTPase-activating protein 3 OS=Mus musculus OX=10090 GN=Srgap3 PE=1 SV=1	Srgap3	212029	288946	243235	227931	249196	275469	226250	228116
E9QN70	Laminin subunit beta-1 OS=Mus musculus OX=10090 GN=Lamb1 PE=1 SV=1	Lamb1	470504	679375	477564	460392	612365	512963	629227	614878
E9QN98	Inactive dipeptidyl peptidase 10 OS=Mus musculus OX=10090 GN=Dpp10 PE=1 SV=1	Dpp10	112628	145746	108809	159320	135506	141799	126875	134926
E9QN99	Protein ABHD14B OS=Mus musculus OX=10090 GN=Abhd14b PE=1 SV=1	Abhd14b	684280	1.1702e+06	711989	736789	866884	822094	834144	879155
E9QND8	Atlastin-2 OS=Mus musculus OX=10090 GN=Atl2 PE=1 SV=1	Atl2	14433.9	21901.4	17813.3	9468.88	20404.7	20457.3	20875.5	14660.2
E9QNF7	Contactin-associated protein-like 2 OS=Mus musculus OX=10090 GN=Cntnap2 PE=1 SV=1	Cntnap2	1.40815e+06	1.72161e+06	1.42319e+06	1.3269e+06	1.7476e+06	1.56942e+06	1.68485e+06	1.56936e+06
E9QNN1	ATP-dependent RNA helicase A OS=Mus musculus OX=10090 GN=Dhx9 PE=1 SV=1	Dhx9	1.06091e+06	1.60706e+06	1.19811e+06	1.11061e+06	1.35417e+06	1.43805e+06	1.31798e+06	1.32531e+06
E9QP54	Jouberin OS=Mus musculus OX=10090 GN=Ahi1 PE=1 SV=1	Ahi1	41119.8	48095.5	41839.3	35182.5	66585.9	157356	52281.4	50234
E9QP56	Apolipoprotein C-III OS=Mus musculus OX=10090 GN=Apoc3 PE=1 SV=1	Apoc3	1.73857e+06	240028	145814	354253	160907	127663	106001	127626
E9QP62	LIM and senescent cell antigen-like-containing domain protein OS=Mus musculus OX=10090 GN=Lims1 PE=1 SV=1	Lims1	301085	559965	314376	309950	365207	327113	314650	388246
E9QP99	Golgin subfamily A member 3 OS=Mus musculus OX=10090 GN=Golga3 PE=1 SV=1	Golga3	5377.07	8439.72	4649.22	5751.58	11514.1	7379.22	7169.47	7146.51
E9QPI5	Sister chromatid cohesion protein PDS5 homolog A OS=Mus musculus OX=10090 GN=Pds5a PE=1 SV=1	Pds5a	108401	158693	122295	101876	125754	132576	119782	119835
E9QPX1	Collagen alpha-1(XVIII) chain OS=Mus musculus OX=10090 GN=Col18a1 PE=1 SV=1	Col18a1	193174	659845	197594	189604	217253	206966	215082	226542
F2Z438	Actin-histidine N-methyltransferase (Fragment) OS=Mus musculus OX=10090 GN=Setd3 PE=1 SV=1	Setd3	34159.7	47699.1	39926.6	42260	49365	46496.4	39123.6	47320.4
F6R6F1	RalBP1-associated Eps domain-containing protein 1 (Fragment) OS=Mus musculus OX=10090 GN=Reps1 PE=1 SV=1	Reps1	92696.7	138852	113670	114252	127235	143471	121709	171683
F6RJV6	LanC-like protein 2 (Fragment) OS=Mus musculus OX=10090 GN=Lancl2 PE=1 SV=1	Lancl2	771210	908295	818898	789503	903503	914823	851484	832191
F6RPJ9	Insulin-degrading enzyme (Fragment) OS=Mus musculus OX=10090 GN=Ide PE=1 SV=1	Ide	991628	1.4956e+06	1.1454e+06	955413	1.18264e+06	1.11844e+06	1.03969e+06	1.49794e+06
F6RT34	Myelin basic protein (Fragment) OS=Mus musculus OX=10090 GN=Mbp PE=1 SV=1	Mbp	7.84342e+06	1.12132e+07	9.61622e+06	9.51974e+06	1.21209e+07	9.11334e+06	9.74561e+06	1.4421e+07
F6TCV0	Serine protease HTRA2, mitochondrial (Fragment) OS=Mus musculus OX=10090 GN=Htra2 PE=1 SV=1	Htra2	29135.4	52382	37748.3	37514.6	50418.8	46104.1	40802.8	46979.7
F6TK14	Fibroblast growth factor receptor OS=Mus musculus OX=10090 GN=Fgfr3 PE=1 SV=1	Fgfr3	70576.8	110000	80181.7	75928.9	111606	97487.5	83268	95490.5
F6UK66	Coiled-coil domain-containing protein 50 (Fragment) OS=Mus musculus OX=10090 GN=Ccdc50 PE=1 SV=1	Ccdc50	28475.6	43611.4	30479.1	28161.6	38293.8	37885.7	35110.2	36872.9
F6V6T4	Transmembrane emp24 domain-containing protein 2 (Fragment) OS=Mus musculus OX=10090 GN=Tmed2 PE=1 SV=1	Tmed2	141952	226528	150385	154450	218529	202906	178392	219494
F6VCV9	Coiled-coil domain-containing protein 136 OS=Mus musculus OX=10090 GN=Ccdc136 PE=1 SV=2	Ccdc136	23474.6	35881.9	30869.4	32460.6	33359.3	31056.6	26492.2	32668.3
F6VSK8	Integrin alpha-6 (Fragment) OS=Mus musculus OX=10090 GN=Itga6 PE=1 SV=1	Itga6	49504.5	60455.2	49092.3	53498.2	66591.2	62492	67593	65263
F6VT60	AFG1-like ATPase (Fragment) OS=Mus musculus OX=10090 GN=Afg1l PE=1 SV=1	Afg1l	91611.9	144464	102445	91942	126182	125171	111028	140387
F6Y616	Polyadenylate-binding protein-interacting protein 1 OS=Mus musculus OX=10090 GN=Paip1 PE=1 SV=2	Paip1	234374	308645	237911	208940	277184	264253	272769	278045
F6Z9E6	PH and SEC7 domain-containing protein 3 OS=Mus musculus OX=10090 GN=Psd3 PE=1 SV=2	Psd3	428329	561449	517691	461311	505691	595748	547696	495997
F6ZFP8	Selenocysteine lyase (Fragment) OS=Mus musculus OX=10090 GN=Scly PE=1 SV=1	Scly	61293.7	103063	66596.1	61001.6	89455.4	86435.8	81042.1	80213.3
F6ZKZ3	Sulfide:quinone oxidoreductase, mitochondrial OS=Mus musculus OX=10090 GN=Sqor PE=1 SV=1	Sqor	225021	429270	230626	226261	286857	283145	267692	280625
F7AA26	Paralemmin A kinase anchor protein (Fragment) OS=Mus musculus OX=10090 GN=Pakap PE=1 SV=1	Pakap	443487	736087	492176	496226	565391	524839	498806	596768
F7AMS7	Misshapen-like kinase 1 (Fragment) OS=Mus musculus OX=10090 GN=Mink1 PE=1 SV=1	Mink1	361061	491353	373860	365879	468879	458540	420133	414224
F7BGR7	Predicted gene 21992 OS=Mus musculus OX=10090 GN=Gm21992 PE=4 SV=1	Gm21992	38743.4	46941.3	36216.4	24540.2	36142.9	39324.9	34795.2	35638.3
F7BJK1	Protocadherin 1 (Fragment) OS=Mus musculus OX=10090 GN=Pcdh1 PE=1 SV=1	Pcdh1	35096.6	55797.9	34770.3	41042	50244.6	53758.9	42264.4	40091.4
F7BNZ5	Breast carcinoma-amplified sequence 1 homolog (Fragment) OS=Mus musculus OX=10090 GN=Bcas1 PE=1 SV=1	Bcas1	350117	497375	410246	350788	448753	362268	412183	470476
F7BWT7	Tetraspanin-15 OS=Mus musculus OX=10090 GN=Tspan15 PE=1 SV=2	Tspan15	54406.6	64986.3	46752.5	57608.8	60315.1	57678.3	60232.4	64958.6
F7C846	Metaxin-1 OS=Mus musculus OX=10090 GN=Mtx1 PE=1 SV=1	Mtx1	515610	791080	599742	581730	675486	718448	624927	700852
F7CGC9	DnaJ homolog subfamily C member 24 (Fragment) OS=Mus musculus OX=10090 GN=Dnajc24 PE=1 SV=1	Dnajc24	62609.3	84832.5	72851.6	62439.4	75908.7	73172.5	73451.3	73383.2
F7CJS8	40S ribosomal protein S9 (Fragment) OS=Mus musculus OX=10090 GN=Rps9 PE=1 SV=1	Rps9	798239	1.44677e+06	879666	841985	1.08754e+06	1.05693e+06	972949	1.03434e+06
F7CUP3	N-acetylglucosamine-6-phosphate deacetylase OS=Mus musculus OX=10090 GN=Amdhd2 PE=1 SV=2	Amdhd2	6097.52	9779.02	6019.89	6192.14	9076.62	8306.93	7079.26	7006.55
F7CVJ5	AHNAK nucleoprotein 2 (Fragment) OS=Mus musculus OX=10090 GN=Ahnak2 PE=1 SV=1	Ahnak2	17212.7	23042.3	12100.4	17279.6	30029.7	30097.8	28917.5	22499.2
F7D291	Protein MTSS 2 (Fragment) OS=Mus musculus OX=10090 GN=Mtss2 PE=1 SV=1	Mtss2	45059.7	58247.6	47843	43263.5	65648.1	78331.3	53312.5	64512.8
F7D4S5	SLAIN motif-containing protein 1 (Fragment) OS=Mus musculus OX=10090 GN=Slain1 PE=1 SV=1	Slain1	19827.4	23682.9	20546	17810	23874.2	22618.4	24156.5	22456
F7DAP1	Disintegrin and metalloproteinase domain-containing protein 22 (Fragment) OS=Mus musculus OX=10090 GN=Adam22 PE=1 SV=1	Adam22	100997	124933	109415	108505	118960	102803	105002	114474
F7DBB3	AHNAK nucleoprotein 2 (Fragment) OS=Mus musculus OX=10090 GN=Ahnak2 PE=1 SV=1	Ahnak2	1.00223e+07	1.20871e+07	1.1232e+07	1.05465e+07	1.27575e+07	1.30671e+07	1.24655e+07	1.46569e+07
F8SLQ1	PEX5-related protein OS=Mus musculus OX=10090 GN=Pex5l PE=1 SV=1	Pex5l	345256	440093	382020	364444	396271	374484	422701	517605
F8VPM7	ELKS/Rab6-interacting/CAST family member 1 OS=Mus musculus OX=10090 GN=Erc1 PE=1 SV=1	Erc1	209878	292910	204016	225983	258802	296577	252886	236927
F8VPN4	Amylo-1,6-glucosidase, 4-alpha-glucanotransferase OS=Mus musculus OX=10090 GN=Agl PE=1 SV=1	Agl	266741	401546	296473	280251	351971	372100	333183	356902
F8VPP8	Zinc finger CCCH type-containing 7B OS=Mus musculus OX=10090 GN=Zc3h7b PE=1 SV=1	Zc3h7b	30574.1	50805.6	37212.8	34827.3	41677.2	37691	33622.7	49457.3
F8VPR2	Formin-like protein 2 OS=Mus musculus OX=10090 GN=Fmnl2 PE=1 SV=1	Fmnl2	2.12222e+06	2.71892e+06	2.41467e+06	2.14499e+06	2.42984e+06	2.32373e+06	2.36893e+06	2.38487e+06
F8VPU2	FERM, ARHGEF and pleckstrin domain-containing protein 1 OS=Mus musculus OX=10090 GN=Farp1 PE=1 SV=1	Farp1	551123	883774	636743	587406	698920	715364	699733	747727
F8VQ28	Paxillin OS=Mus musculus OX=10090 GN=Pxn PE=1 SV=1	Pxn	435449	705991	483741	438064	546029	546342	464200	507232
F8VQ52	Adenylate cyclase OS=Mus musculus OX=10090 GN=Adcy6 PE=1 SV=1	Adcy6	55086.9	74450.3	54960.2	62251.2	66784.8	63135.8	63599.2	56670.5
F8VQJ3	Laminin subunit gamma-1 OS=Mus musculus OX=10090 GN=Lamc1 PE=1 SV=1	Lamc1	3.23531e+06	4.80075e+06	2.36731e+06	2.6107e+06	3.68041e+06	3.27517e+06	3.55065e+06	3.88333e+06
F8WGD9	1-acyl-sn-glycerol-3-phosphate acyltransferase epsilon OS=Mus musculus OX=10090 GN=Agpat5 PE=1 SV=1	Agpat5	204018	271531	233155	231535	248383	257876	268669	309005
F8WGG3	UPF0160 protein MYG1, mitochondrial (Fragment) OS=Mus musculus OX=10090 GN=Myg1 PE=1 SV=1	Myg1	461015	638529	416070	360738	531592	523085	539977	560394
F8WGT1	Adenosylhomocysteinase OS=Mus musculus OX=10090 GN=Ahcyl2 PE=1 SV=1	Ahcyl2	2.77166e+06	3.80799e+06	2.96325e+06	2.77331e+06	3.60612e+06	3.58801e+06	3.22066e+06	3.31027e+06
F8WHM5	Golgi apparatus protein 1 (Fragment) OS=Mus musculus OX=10090 GN=Glg1 PE=1 SV=1	Glg1	394998	701435	426890	443674	544542	511211	486509	543066
F8WI08	Sulfate transporter OS=Mus musculus OX=10090 GN=Slc26a2 PE=1 SV=1	Slc26a2	46500.8	80063.6	46660.5	43060.1	54078.4	44600.7	51614.1	51262.4
F8WI90	Tyrosine-protein kinase OS=Mus musculus OX=10090 GN=Src PE=1 SV=1	Src	147393	187570	168306	159417	191774	178115	156450	189378
F8WID5	Tropomyosin alpha-1 chain OS=Mus musculus OX=10090 GN=Tpm1 PE=1 SV=1	Tpm1	9.80021e+06	4.52588e+07	1.16479e+07	1.06101e+07	1.32737e+07	1.28522e+07	1.13095e+07	1.33136e+07
F8WIK0	Anamorsin OS=Mus musculus OX=10090 GN=Ciapin1 PE=1 SV=2	Ciapin1	135315	171142	154503	166788	190340	148120	181560	204411
F8WIV2	Serine (or cysteine) peptidase inhibitor, clade B, member 6a OS=Mus musculus OX=10090 GN=Serpinb6a PE=1 SV=1	Serpinb6a	2.94066e+06	4.76996e+06	3.02012e+06	2.85347e+06	3.35022e+06	3.46629e+06	3.30048e+06	3.46983e+06
F8WIZ7	Oxysterol-binding protein OS=Mus musculus OX=10090 GN=Osbpl6 PE=1 SV=1	Osbpl6	83913.8	118020	83745.4	89695.7	109537	89077.4	98850.5	111605
F8WJ05	Inter-alpha-trypsin inhibitor heavy chain H1 OS=Mus musculus OX=10090 GN=Itih1 PE=1 SV=1	Itih1	90329.7	138155	108060	94955.2	124567	104712	95974.4	124651
F8WJ41	40S ribosomal protein S15a (Fragment) OS=Mus musculus OX=10090 GN=Rps15a PE=1 SV=1	Rps15a	698454	1.26197e+06	780159	681656	880487	982911	847829	987240
F8WJ64	Acyl carrier protein (Fragment) OS=Mus musculus OX=10090 GN=Ndufab1 PE=1 SV=1	Ndufab1	168282	217733	154959	161121	218368	228733	195166	196499
F8WJ93	Echinoderm microtubule-associated protein-like 4 OS=Mus musculus OX=10090 GN=Eml4 PE=1 SV=1	Eml4	214122	281648	218744	201835	279908	274425	231212	247785
F8WJG3	Transformer-2 protein homolog beta OS=Mus musculus OX=10090 GN=Tra2b PE=1 SV=1	Tra2b	318223	589346	426506	373224	405576	447296	413689	464642
F8WJL8	UPF0462 protein C4orf33 homolog (Fragment) OS=Mus musculus OX=10090 GN=D3Ertd751e PE=1 SV=1	D3Ertd751e	124080	169785	133436	125329	222073	169354	140192	151835
G3UVV4	Hexokinase 1, isoform CRA_f OS=Mus musculus OX=10090 GN=Hk1 PE=1 SV=1	Hk1	8.10754e+06	1.15385e+07	8.79303e+06	8.48369e+06	1.12872e+07	1.19855e+07	1.01786e+07	1.08142e+07
G3UWS5	Polyadenylate-binding protein 2 OS=Mus musculus OX=10090 GN=Pabpn1 PE=4 SV=1	Pabpn1	134370	233483	148554	152198	196234	186169	175258	232385
G3UWV4	Serine/threonine-protein kinase BRSK2 OS=Mus musculus OX=10090 GN=Brsk2 PE=1 SV=1	Brsk2	615173	789742	628621	583121	771993	786247	710880	685441
G3UWX9	SMT3 suppressor of mif two 3 homolog 3 (Yeast), isoform CRA_b OS=Mus musculus OX=10090 GN=Sumo3 PE=4 SV=1	Sumo3	141744	247332	167876	176972	202669	193918	176730	220572
G3UX26	Voltage-dependent anion-selective channel protein 2 OS=Mus musculus OX=10090 GN=Vdac2 PE=1 SV=1	Vdac2	5.86929e+06	8.62894e+06	6.38032e+06	6.2757e+06	7.10885e+06	8.4776e+06	7.27995e+06	7.31663e+06
G3UX98	Vesicle-fusing ATPase (Fragment) OS=Mus musculus OX=10090 GN=Nsf PE=1 SV=1	Nsf	2.28691e+06	3.38193e+06	2.79177e+06	2.71669e+06	3.3019e+06	2.85125e+06	2.71363e+06	4.13083e+06
G3UXL2	Phosphoribosyl pyrophosphate synthetase 1-like 3 OS=Mus musculus OX=10090 GN=Prps1l3 PE=3 SV=1	Prps1l3	1.40932e+06	1.89617e+06	1.58095e+06	1.45457e+06	1.79356e+06	1.88516e+06	1.80238e+06	1.76894e+06
G3UXT7	RNA-binding protein FUS (Fragment) OS=Mus musculus OX=10090 GN=Fus PE=1 SV=1	Fus	1.25615e+06	2.10314e+06	1.38555e+06	1.43472e+06	1.66358e+06	1.74387e+06	1.54933e+06	1.78011e+06
G3UXT8	Large proline-rich protein BAG6 (Fragment) OS=Mus musculus OX=10090 GN=Bag6 PE=1 SV=1	Bag6	601639	915024	749315	786102	901529	811488	726023	884162
G3UYJ7	Predicted gene 20441 (Fragment) OS=Mus musculus OX=10090 GN=Gm20441 PE=4 SV=1	Gm20441	1.00536e+06	1.50503e+06	1.01007e+06	1.03585e+06	1.15827e+06	1.24753e+06	1.29938e+06	1.20119e+06
G3UYP0	SUMO-conjugating enzyme UBC9 (Fragment) OS=Mus musculus OX=10090 GN=Ube2i PE=1 SV=1	Ube2i	318009	545322	339258	356128	379906	455756	386730	413167
G3UYU4	Flotillin-1 OS=Mus musculus OX=10090 GN=Flot1 PE=1 SV=1	Flot1	311763	450218	324009	301170	426525	434028	346181	416592
G3UYV7	40S ribosomal protein S28 (Fragment) OS=Mus musculus OX=10090 GN=Rps28 PE=1 SV=1	Rps28	328929	550268	344052	365002	452166	453467	397585	489138
G3UZ34	116 kDa U5 small nuclear ribonucleoprotein component OS=Mus musculus OX=10090 GN=Eftud2 PE=1 SV=1	Eftud2	252202	465854	284337	268571	331802	323561	310521	326340
G3UZI2	Heterogeneous nuclear ribonucleoprotein Q OS=Mus musculus OX=10090 GN=Syncrip PE=1 SV=1	Syncrip	977750	1.51989e+06	963806	978818	1.2071e+06	1.30253e+06	1.22534e+06	1.13824e+06
G3UZM4	Cell adhesion molecule 2 (Fragment) OS=Mus musculus OX=10090 GN=Cadm2 PE=1 SV=1	Cadm2	944435	1.26801e+06	1.20681e+06	1.07841e+06	1.22552e+06	1.20187e+06	1.1598e+06	1.33057e+06
G3X8Q5	Ceruloplasmin OS=Mus musculus OX=10090 GN=Cp PE=1 SV=1	Cp	2.47982e+06	3.85864e+06	2.42984e+06	2.40457e+06	2.95404e+06	3.03074e+06	2.75896e+06	2.79993e+06
G3X8R0	Receptor expression-enhancing protein OS=Mus musculus OX=10090 GN=Reep5 PE=1 SV=1	Reep5	1.07696e+06	1.75542e+06	1.4406e+06	1.46439e+06	1.67884e+06	1.32086e+06	1.26641e+06	2.04592e+06
G3X8T3	Carboxypeptidase OS=Mus musculus OX=10090 GN=Ctsa PE=1 SV=1	Ctsa	187784	321357	259928	269449	343178	307976	245823	226384
G3X8T9	Serine (Or cysteine) peptidase inhibitor, clade A, member 3N, isoform CRA_a OS=Mus musculus OX=10090 GN=Serpina3n PE=1 SV=1	Serpina3n	269231	353534	207462	224493	272106	297397	272260	244598
G3X8U3	Queuosine salvage protein OS=Mus musculus OX=10090 GN=2210016F16Rik PE=1 SV=1	2210016F16Rik	729132	1.1331e+06	815442	757881	900439	875506	824891	923854
G3X8Y3	N-alpha-acetyltransferase 15, NatA auxiliary subunit OS=Mus musculus OX=10090 GN=Naa15 PE=1 SV=1	Naa15	1.17426e+06	1.68539e+06	1.33365e+06	1.25415e+06	1.46828e+06	1.45154e+06	1.41273e+06	1.58698e+06
G3X928	SEC23-interacting protein OS=Mus musculus OX=10090 GN=Sec23ip PE=1 SV=1	Sec23ip	740974	1.23288e+06	720616	728498	892887	953738	852331	817305
G3X982	Aldehyde oxidase 3 OS=Mus musculus OX=10090 GN=Aox3 PE=1 SV=1	Aox3	15737.3	24028.1	16539.8	19993.8	17642.5	16965.1	16660.3	21889.6
G3X9H5	Huntingtin OS=Mus musculus OX=10090 GN=Htt PE=1 SV=1	Htt	184241	268761	186655	166051	208373	242893	232020	194335
G3X9H7	Metastasis suppressor 1, isoform CRA_e OS=Mus musculus OX=10090 GN=Mtss1 PE=1 SV=1	Mtss1	113161	164175	131682	118051	139172	129736	135710	147257
G3X9K3	Brefeldin A-inhibited guanine nucleotide-exchange protein 1 OS=Mus musculus OX=10090 GN=Arfgef1 PE=1 SV=1	Arfgef1	7599.29	10848.7	6990.35	7242.17	9833.86	10121.8	8796.41	9004.17
G3X9Q1	Integrin alpha-7 OS=Mus musculus OX=10090 GN=Itga7 PE=1 SV=1	Itga7	393650	1.036e+06	419954	394268	542625	548673	520751	479915
G3X9U9	Mitochondrial fission 1 protein OS=Mus musculus OX=10090 GN=Fis1 PE=1 SV=1	Fis1	307696	452541	268280	250829	476651	486500	412560	421598
G3X9Y5	Ubiquitin conjugation factor E4 A OS=Mus musculus OX=10090 GN=Ube4a PE=1 SV=1	Ube4a	195520	303216	220203	217126	231070	249385	229395	265718
G3XA25	Acetyl-CoA acetyltransferase, cytosolic OS=Mus musculus OX=10090 GN=Acat2 PE=1 SV=1	Acat2	869717	1.15454e+06	936100	911837	1.14869e+06	1.14717e+06	1.04407e+06	1.15244e+06
G5DDB7	Phosphoinositide phospholipase C OS=Mus musculus OX=10090 GN=Plcd1 PE=1 SV=1	Plcd1	554613	815036	610227	546586	766538	746702	738173	698910
G5E823	Histidyl-tRNA synthetase-like, isoform CRA_a OS=Mus musculus OX=10090 GN=Hars2 PE=1 SV=1	Hars2	20215.3	35674.5	24411.4	26292.3	27323.2	30380.7	27493.5	32085.1
G5E829	Plasma membrane calcium-transporting ATPase 1 OS=Mus musculus OX=10090 GN=Atp2b1 PE=1 SV=1	Atp2b1	1.03104e+06	1.35893e+06	1.05763e+06	1.08606e+06	1.42564e+06	1.44554e+06	1.26442e+06	1.32715e+06
G5E850	Cytochrome b-5, isoform CRA_a OS=Mus musculus OX=10090 GN=Cyb5a PE=1 SV=1	Cyb5a	708772	1.15209e+06	713197	725964	780779	809093	851674	922571
G5E866	Splicing factor 3B subunit 1 OS=Mus musculus OX=10090 GN=Sf3b1 PE=1 SV=1	Sf3b1	200242	329333	234021	206057	251842	262054	244733	270494
G5E884	Non-specific serine/threonine protein kinase OS=Mus musculus OX=10090 GN=Pak1 PE=1 SV=1	Pak1	549372	683456	606361	522196	718632	794294	673552	638148
G5E895	Aldo-keto reductase family 1, member B10 (aldose reductase) OS=Mus musculus OX=10090 GN=Akr1b10 PE=1 SV=1	Akr1b10	404957	608483	457242	455779	510190	506512	503409	527809
G5E8F1	Integrin alpha-M OS=Mus musculus OX=10090 GN=Itgam PE=1 SV=2	Itgam	114549	161812	120727	128238	133472	133225	130425	139281
G5E8G0	Heterogeneous nuclear ribonucleoprotein D, isoform CRA_b OS=Mus musculus OX=10090 GN=Hnrnpd PE=1 SV=1	Hnrnpd	49352.4	102928	69934.5	61462.5	87918.7	93216.4	68823.4	97187.4
G5E8J3	Bromodomain and WD repeat domain containing 2, isoform CRA_a OS=Mus musculus OX=10090 GN=Wdr11 PE=1 SV=1	Wdr11	217270	304931	282515	226033	246510	254832	248205	271951
G5E8K5	Ankyrin-3 OS=Mus musculus OX=10090 GN=Ank3 PE=1 SV=1	Ank3	1.56023e+06	2.00009e+06	1.83228e+06	1.71776e+06	1.87031e+06	1.73054e+06	1.82433e+06	2.10371e+06
G5E8R1	Tropomyosin 1, alpha, isoform CRA_j OS=Mus musculus OX=10090 GN=Tpm1 PE=1 SV=1	Tpm1	218597	353144	235353	241206	353472	344036	295131	357709
G5E8R3	Pyruvate carboxylase OS=Mus musculus OX=10090 GN=Pcx PE=1 SV=1	Pcx	1.90157e+06	2.72572e+06	2.10948e+06	2.1391e+06	2.66855e+06	2.66876e+06	2.46472e+06	2.78703e+06
G5E8R4	SAPS domain family, member 3, isoform CRA_c OS=Mus musculus OX=10090 GN=Ppp6r3 PE=1 SV=1	Ppp6r3	314622	525349	405428	360834	470841	400621	400601	470858
G5E8S8	MAGUK p55 subfamily member 7 OS=Mus musculus OX=10090 GN=Mpp7 PE=1 SV=1	Mpp7	6978.84	9864.79	8293.55	6814.11	9191.7	8719.34	5693.32	8168.98
G5E8V9	ADP-ribosylation factor-interacting protein 1 OS=Mus musculus OX=10090 GN=Arfip1 PE=1 SV=1	Arfip1	45449.5	69715	43692.8	43385.1	56584.7	61206.7	58849.3	48527.8
G5E8W8	Zinc finger protein 185 OS=Mus musculus OX=10090 GN=Zfp185 PE=1 SV=1	Zfp185	213475	305283	210923	179706	256301	255200	244450	256311
G5E8Y0	Sodium/calcium exchanger 1 OS=Mus musculus OX=10090 GN=Slc8a1 PE=1 SV=2	Slc8a1	623848	860311	768579	639671	760687	949088	740960	823044
G5E902	MCG10343, isoform CRA_b OS=Mus musculus OX=10090 GN=Slc25a3 PE=1 SV=1	Slc25a3	4.89773e+06	7.63155e+06	5.58428e+06	5.39497e+06	5.78925e+06	5.78988e+06	5.41143e+06	6.42748e+06
G5E924	Heterogeneous nuclear ribonucleoprotein L (Fragment) OS=Mus musculus OX=10090 GN=Hnrnpl PE=1 SV=1	Hnrnpl	1.93446e+06	3.53007e+06	1.97496e+06	1.90645e+06	2.46232e+06	2.64976e+06	2.39317e+06	2.50436e+06
G8JL84	Ankyrin-1 OS=Mus musculus OX=10090 GN=Ank1 PE=1 SV=1	Ank1	483629	689387	492096	526663	565532	552533	524856	695413
H3BIX0	Treacle protein (Fragment) OS=Mus musculus OX=10090 GN=Tcof1 PE=1 SV=1	Tcof1	26026.6	42944.5	24302.9	20937.2	31095.8	39673.8	33175.2	30697.7
H3BJB4	MCG121921, isoform CRA_b OS=Mus musculus OX=10090 GN=Rnf141 PE=1 SV=1	Rnf141	55269.1	86312.6	71444.2	63115.1	76081.5	69051	60586.7	82779.1
H3BJI5	Peptidylprolyl isomerase OS=Mus musculus OX=10090 GN=Fkbp7 PE=1 SV=1	Fkbp7	16393.4	24756.2	15117.6	15479.8	22664.9	18060.2	19358.4	22793.7
H3BJU7	Rho guanine nucleotide exchange factor 2 OS=Mus musculus OX=10090 GN=Arhgef2 PE=1 SV=1	Arhgef2	135658	200829	169392	142487	175098	157508	162197	177829
H3BJY2	Arf-GAP with SH3 domain, ANK repeat and PH domain-containing protein 1 OS=Mus musculus OX=10090 GN=Asap1 PE=1 SV=1	Asap1	90344.8	134798	104495	103026	119504	104732	107799	135417
H3BJZ9	3-ketoacyl-CoA thiolase A, peroxisomal OS=Mus musculus OX=10090 GN=Acaa1a PE=1 SV=1	Acaa1a	261992	394000	287200	266347	374048	344828	316663	327858
H3BKG0	Caveolin-1 OS=Mus musculus OX=10090 GN=Cav1 PE=1 SV=1	Cav1	4.07448e+06	8.2894e+06	3.4668e+06	2.98e+06	4.22064e+06	4.82968e+06	4.72688e+06	4.29684e+06
H3BKQ3	Ecotropic viral integration site 5-like OS=Mus musculus OX=10090 GN=Evi5l PE=1 SV=1	Evi5l	55943	70916.9	60525.9	56046.5	74689.7	67307.3	65705.9	64211.6
H3BKQ7	Protein phosphatase 1, regulatory subunit 9A OS=Mus musculus OX=10090 GN=Ppp1r9a PE=1 SV=1	Ppp1r9a	61342.2	81885.9	63948	62101	80687.9	74912.5	71178.4	71096.5
H3BLB1	Phosphoethanolamine/phosphocholine phosphatase (Fragment) OS=Mus musculus OX=10090 GN=Phospho1 PE=1 SV=1	Phospho1	154435	218379	184156	170801	200785	168382	161523	187185
H7BWX9	Small ubiquitin-related modifier 2 OS=Mus musculus OX=10090 GN=Sumo2 PE=1 SV=1	Sumo2	25138.6	31350.3	21794.3	22598.8	25837.5	27605.3	27812.8	26657.6
H7BWY4	Disks large homolog 1 OS=Mus musculus OX=10090 GN=Dlg1 PE=1 SV=1	Dlg1	3.14201e+06	4.49239e+06	3.32771e+06	3.27809e+06	4.22431e+06	4.29172e+06	3.85482e+06	4.01267e+06
H7BWY8	Pre-rRNA-processing protein TSR2 homolog OS=Mus musculus OX=10090 GN=Tsr2 PE=1 SV=1	Tsr2	87483.9	136325	102392	92201.1	124827	128805	112737	116760
H7BX08	Calmodulin-regulated spectrin-associated protein 2 OS=Mus musculus OX=10090 GN=Camsap2 PE=1 SV=1	Camsap2	242830	296532	289597	258024	277055	276262	283817	294858
H7BX64	Sarcolemmal membrane-associated protein OS=Mus musculus OX=10090 GN=Slmap PE=1 SV=1	Slmap	695825	1.26027e+06	747624	732381	842872	883572	828827	831737
H7BX88	Carnitine O-acetyltransferase OS=Mus musculus OX=10090 GN=Crat PE=1 SV=1	Crat	465611	709093	522085	503646	603715	605363	581636	633314
H7BX95	Serine/arginine-rich-splicing factor 1 OS=Mus musculus OX=10090 GN=Srsf1 PE=1 SV=1	Srsf1	914234	1.65048e+06	1.07508e+06	1.0956e+06	1.22254e+06	1.26378e+06	1.09621e+06	1.46388e+06
H7BX99	Prothrombin OS=Mus musculus OX=10090 GN=F2 PE=1 SV=1	F2	373407	565507	323453	372409	425531	409369	398697	429930
H9H9R5	Plasma kallikrein OS=Mus musculus OX=10090 GN=Klkb1 PE=1 SV=2	Klkb1	39488.3	69985.1	32659.2	40580.8	47603	48777.6	35813.7	53174.4
H9KV21	RBR-type E3 ubiquitin transferase OS=Mus musculus OX=10090 GN=Arih1 PE=1 SV=1	Arih1	367036	507767	351644	309279	440305	446754	433160	487735
I1E4X0	Disks large-associated protein 4 OS=Mus musculus OX=10090 GN=Dlgap4 PE=1 SV=1	Dlgap4	82965	149688	88444.9	91275.1	124291	121247	112501	148150
I1E4X5	VPS35 endosomal protein sorting factor-like OS=Mus musculus OX=10090 GN=Vps35l PE=1 SV=1	Vps35l	14740.5	21059.5	16215.1	14054.6	21496.2	20747.6	20295.7	17120.9
I7HLV2	60S ribosomal protein L10 (Fragment) OS=Mus musculus OX=10090 GN=Rpl10 PE=1 SV=1	Rpl10	186088	288789	190342	206263	214926	210901	216356	238972
J3KMQ6	RIKEN cDNA 5730455P16 gene OS=Mus musculus OX=10090 GN=5730455P16Rik PE=1 SV=1	5730455P16Rik	146315	210793	168534	160514	188406	161546	174201	204971
J3KMT7	Transducin-like enhancer protein 3 OS=Mus musculus OX=10090 GN=Tle3 PE=1 SV=1	Tle3	95290.6	115995	93197.4	83045	106712	128499	120519	112489
J3QJW3	Calcium-dependent secretion activator 1 OS=Mus musculus OX=10090 GN=Cadps PE=1 SV=1	Cadps	1.45931e+06	1.91058e+06	1.69678e+06	1.55715e+06	1.92691e+06	1.92058e+06	1.83802e+06	2.07439e+06
J3QJX3	Protein sel-1 homolog 1 OS=Mus musculus OX=10090 GN=Sel1l PE=1 SV=1	Sel1l	96958.4	164834	103923	100623	121072	139836	131734	106537
J3QMG3	Voltage-dependent anion-selective channel protein 3 OS=Mus musculus OX=10090 GN=Vdac3 PE=1 SV=1	Vdac3	3.60484e+06	4.86418e+06	3.57316e+06	3.25001e+06	4.74207e+06	5.52938e+06	4.77543e+06	4.22326e+06
J3QNM3	Protein enabled homolog OS=Mus musculus OX=10090 GN=Enah PE=1 SV=1	Enah	262483	489454	308179	275447	333375	360027	316440	374090
J3QNT7	Epsin-2 OS=Mus musculus OX=10090 GN=Epn2 PE=1 SV=1	Epn2	1.16091e+06	1.52951e+06	1.30548e+06	1.11452e+06	1.42089e+06	1.28432e+06	1.38889e+06	1.38589e+06
J3QNU1	Arginyl-tRNA--protein transferase 1 OS=Mus musculus OX=10090 GN=Ate1 PE=1 SV=1	Ate1	315588	486105	329196	337538	342825	374332	353076	364229
J3QNU6	Beta-arrestin-1 OS=Mus musculus OX=10090 GN=Arrb1 PE=1 SV=1	Arrb1	591088	830808	657120	630417	745330	724114	713345	719986
J3QP56	Acyl-protein thioesterase 1 OS=Mus musculus OX=10090 GN=Lypla1 PE=1 SV=1	Lypla1	986056	1.53084e+06	1.07883e+06	1.07045e+06	1.27218e+06	1.17256e+06	1.07525e+06	1.31408e+06
K3W4L3	Prosaposin OS=Mus musculus OX=10090 GN=Psap PE=1 SV=1	Psap	163073	233049	172990	180622	215339	199289	181761	207736
K3W4Q8	Basigin OS=Mus musculus OX=10090 GN=Bsg PE=1 SV=1	Bsg	2.133e+06	2.84772e+06	2.22776e+06	2.10928e+06	2.7782e+06	2.7056e+06	2.68188e+06	2.88864e+06
K3W4S6	Glycogenin OS=Mus musculus OX=10090 GN=Gyg PE=1 SV=1	Gyg	33328.3	49760.6	36788.7	35815.9	42371.7	46046.2	38083.7	43980.7
L0N7N1	Kinesin-like protein KIF14 OS=Mus musculus OX=10090 GN=Kif14 PE=1 SV=1	Kif14	10301.1	12130.2	12784	13661.2	13954	10591	11398.1	15742.5
O08528	Hexokinase-2 OS=Mus musculus OX=10090 GN=Hk2 PE=1 SV=1	Hk2	82361.8	144206	112330	110657	94039.4	97470.1	102140	100468
O08529	Calpain-2 catalytic subunit OS=Mus musculus OX=10090 GN=Capn2 PE=1 SV=4	Capn2	3.42292e+06	5.13459e+06	4.03192e+06	3.70702e+06	4.31146e+06	4.09675e+06	4.309e+06	4.49998e+06
O08539	Myc box-dependent-interacting protein 1 OS=Mus musculus OX=10090 GN=Bin1 PE=1 SV=1	Bin1	1.08119e+07	1.26701e+07	1.19264e+07	1.05809e+07	1.42909e+07	1.35491e+07	1.46966e+07	1.20936e+07
O08547	Vesicle-trafficking protein SEC22b OS=Mus musculus OX=10090 GN=Sec22b PE=1 SV=3	Sec22b	336763	541960	388732	364804	477769	465677	436994	516729
O08553	Dihydropyrimidinase-related protein 2 OS=Mus musculus OX=10090 GN=Dpysl2 PE=1 SV=2	Dpysl2	1.06428e+08	130479827	1.21069e+08	1.0537e+08	1.31695e+08	1.24533e+08	1.24727e+08	1.33738e+08
O08579	Emerin OS=Mus musculus OX=10090 GN=Emd PE=1 SV=1	Emd	22763.5	38799.7	22839.5	19364.6	28165.1	33515.5	27664.5	31033
O08582	GTP-binding protein 1 OS=Mus musculus OX=10090 GN=Gtpbp1 PE=1 SV=2	Gtpbp1	104922	144748	116593	115794	140056	123312	132237	150302
O08583	THO complex subunit 4 OS=Mus musculus OX=10090 GN=Alyref PE=1 SV=3	Alyref	280674	448429	270815	262826	340572	369798	349958	357066
O08585	Clathrin light chain A OS=Mus musculus OX=10090 GN=Clta PE=1 SV=2	Clta	3.1452e+06	4.41432e+06	3.33082e+06	3.55649e+06	4.47003e+06	4.74663e+06	3.91667e+06	4.39202e+06
O08586	Phosphatidylinositol 3,4,5-trisphosphate 3-phosphatase and dual-specificity protein phosphatase PTEN OS=Mus musculus OX=10090 GN=Pten PE=1 SV=1	Pten	238325	319060	237797	228192	273924	286249	264724	286285
O08599	Syntaxin-binding protein 1 OS=Mus musculus OX=10090 GN=Stxbp1 PE=1 SV=2	Stxbp1	8.87247e+06	1.14051e+07	1.00044e+07	9.32714e+06	1.13929e+07	1.18579e+07	1.06386e+07	1.18715e+07
O08663	Methionine aminopeptidase 2 OS=Mus musculus OX=10090 GN=Metap2 PE=1 SV=1	Metap2	571760	886561	684197	617249	748077	731700	680122	821830
O08677	Kininogen-1 OS=Mus musculus OX=10090 GN=Kng1 PE=1 SV=1	Kng1	289056	645730	239266	313929	349266	333769	206745	527986
O08688	Calpain-5 OS=Mus musculus OX=10090 GN=Capn5 PE=1 SV=1	Capn5	370521	432660	383136	356341	392161	358401	413964	407557
O08749	Dihydrolipoyl dehydrogenase, mitochondrial OS=Mus musculus OX=10090 GN=Dld PE=1 SV=2	Dld	3.45902e+06	6.06868e+06	4.22144e+06	4.14665e+06	5.17102e+06	5.12622e+06	4.25508e+06	5.68155e+06
O08759	Ubiquitin-protein ligase E3A OS=Mus musculus OX=10090 GN=Ube3a PE=1 SV=2	Ube3a	401418	582905	423225	419903	550746	616012	509457	523814
O08795	Glucosidase 2 subunit beta OS=Mus musculus OX=10090 GN=Prkcsh PE=1 SV=1	Prkcsh	2.25699e+06	3.59579e+06	2.33918e+06	2.31298e+06	2.69635e+06	2.86542e+06	2.77672e+06	2.72168e+06
O08797	SPI6 OS=Mus musculus OX=10090 GN=Serpinb9 PE=1 SV=1	Serpinb9	415293	796328	416738	429946	536750	460245	487270	534595
O08807	Peroxiredoxin-4 OS=Mus musculus OX=10090 GN=Prdx4 PE=1 SV=1	Prdx4	337213	620106	404958	443485	473024	411872	394297	455849
O08848	60 kDa SS-A/Ro ribonucleoprotein OS=Mus musculus OX=10090 GN=RO60 PE=1 SV=1	RO60	464884	653876	482293	499666	624112	574581	573475	632884
O08915	AH receptor-interacting protein OS=Mus musculus OX=10090 GN=Aip PE=1 SV=1	Aip	633659	741515	558994	509602	789206	837197	790906	678900
O08919	Numb-like protein OS=Mus musculus OX=10090 GN=Numbl PE=1 SV=3	Numbl	228656	297776	226682	209552	261297	294122	280294	251469
O08997	Copper transport protein ATOX1 OS=Mus musculus OX=10090 GN=Atox1 PE=1 SV=1	Atox1	768744	1.26291e+06	883133	903261	860438	887115	958503	967578
O09044	Synaptosomal-associated protein 23 OS=Mus musculus OX=10090 GN=Snap23 PE=1 SV=1	Snap23	341493	510166	411544	409650	531839	445131	468186	485358
O09061	Proteasome subunit beta type-1 OS=Mus musculus OX=10090 GN=Psmb1 PE=1 SV=1	Psmb1	800737	1.30267e+06	970882	980891	1.19553e+06	1.12622e+06	1.0255e+06	1.38381e+06
O09106	Histone deacetylase 1 OS=Mus musculus OX=10090 GN=Hdac1 PE=1 SV=1	Hdac1	276647	457316	294616	242905	353686	317216	333557	325302
O09111	NADH dehydrogenase [ubiquinone] 1 beta subcomplex subunit 11, mitochondrial OS=Mus musculus OX=10090 GN=Ndufb11 PE=1 SV=2	Ndufb11	124970	190227	146179	127340	151429	163428	151822	181280
O09114	Prostaglandin-H2 D-isomerase OS=Mus musculus OX=10090 GN=Ptgds PE=1 SV=1	Ptgds	1.48687e+06	3.41352e+06	1.57852e+06	1.87409e+06	2.42678e+06	2.16957e+06	2.01316e+06	2.14576e+06
O09131	Glutathione S-transferase omega-1 OS=Mus musculus OX=10090 GN=Gsto1 PE=1 SV=2	Gsto1	3.0445e+06	3.89785e+06	3.21689e+06	3.30528e+06	3.41249e+06	3.63579e+06	4.03681e+06	3.641e+06
O09164	Extracellular superoxide dismutase [Cu-Zn] OS=Mus musculus OX=10090 GN=Sod3 PE=1 SV=1	Sod3	15232.5	20201.8	17948	17270.5	19131	17385.7	20155.6	23319.1
O09172	Glutamate--cysteine ligase regulatory subunit OS=Mus musculus OX=10090 GN=Gclm PE=1 SV=1	Gclm	536807	688539	546230	487506	537849	640009	597106	623952
O35066	Kinesin-like protein KIF3C OS=Mus musculus OX=10090 GN=Kif3c PE=1 SV=3	Kif3c	440680	478366	316075	251553	618677	656769	550484	492356
O35098	Dihydropyrimidinase-related protein 4 OS=Mus musculus OX=10090 GN=Dpysl4 PE=1 SV=1	Dpysl4	4.37442e+06	5.20275e+06	4.88478e+06	4.53243e+06	4.93218e+06	4.79746e+06	5.17245e+06	5.33953e+06
O35114	Lysosome membrane protein 2 OS=Mus musculus OX=10090 GN=Scarb2 PE=1 SV=3	Scarb2	246535	363379	276554	280164	312062	345162	304883	335188
O35129	Prohibitin-2 OS=Mus musculus OX=10090 GN=Phb2 PE=1 SV=1	Phb2	1.09089e+06	1.79046e+06	1.36331e+06	1.24778e+06	1.51044e+06	1.50529e+06	1.33607e+06	1.609e+06
O35136	Neural cell adhesion molecule 2 OS=Mus musculus OX=10090 GN=Ncam2 PE=1 SV=1	Ncam2	1.42334e+06	1.98049e+06	1.88906e+06	1.75055e+06	1.95887e+06	1.78746e+06	1.63356e+06	2.34562e+06
O35206	Collagen alpha-1(XV) chain OS=Mus musculus OX=10090 GN=Col15a1 PE=1 SV=2	Col15a1	38179.8	68981.2	46748.6	52303.8	62022.2	48481	56439.7	71238.5
O35215	D-dopachrome decarboxylase OS=Mus musculus OX=10090 GN=Ddt PE=1 SV=3	Ddt	432620	501578	448683	416891	596404	626122	589635	553117
O35226	26S proteasome non-ATPase regulatory subunit 4 OS=Mus musculus OX=10090 GN=Psmd4 PE=1 SV=1	Psmd4	1.03785e+06	1.60995e+06	1.06501e+06	1.06472e+06	1.25133e+06	1.34857e+06	1.47902e+06	1.36066e+06
O35250	Exocyst complex component 7 OS=Mus musculus OX=10090 GN=Exoc7 PE=1 SV=2	Exoc7	362921	502440	386189	359139	399995	426529	403685	438617
O35295	Transcriptional activator protein Pur-beta OS=Mus musculus OX=10090 GN=Purb PE=1 SV=3	Purb	529069	932389	658799	691286	791626	758221	660071	825029
O35316	Sodium- and chloride-dependent taurine transporter OS=Mus musculus OX=10090 GN=Slc6a6 PE=1 SV=2	Slc6a6	117973	189133	151756	141871	157017	122359	137753	205450
O35326	Serine/arginine-rich splicing factor 5 OS=Mus musculus OX=10090 GN=Srsf5 PE=1 SV=2	Srsf5	212149	263571	223196	177320	150118	210726	193456	205643
O35343	Importin subunit alpha-3 OS=Mus musculus OX=10090 GN=Kpna4 PE=1 SV=1	Kpna4	20004.8	28598.3	17236.5	17317.1	21888	27923.8	27984.8	21458.6
O35344	Importin subunit alpha-4 OS=Mus musculus OX=10090 GN=Kpna3 PE=1 SV=1	Kpna3	894534	1.31325e+06	997672	968807	1.19855e+06	1.20664e+06	1.04636e+06	1.23679e+06
O35382	Exocyst complex component 4 OS=Mus musculus OX=10090 GN=Exoc4 PE=1 SV=2	Exoc4	105710	114368	86016	73801.7	137602	138137	127817	113493
O35393	Ephrin-B3 OS=Mus musculus OX=10090 GN=Efnb3 PE=1 SV=1	Efnb3	528785	638908	580570	467227	593168	569820	640374	621441
O35409	Glutamate carboxypeptidase 2 OS=Mus musculus OX=10090 GN=Folh1 PE=1 SV=2	Folh1	223067	274246	206690	174966	235279	233046	238219	203579
O35435	Dihydroorotate dehydrogenase (quinone), mitochondrial OS=Mus musculus OX=10090 GN=Dhodh PE=1 SV=2	Dhodh	31834.9	45422.1	37406.3	38002.2	41994	47165.3	43093.9	45265.1
O35452	Tenascin X OS=Mus musculus OX=10090 GN=Tnxb PE=1 SV=1	Tnxb	748104	876272	606526	606630	883021	745788	741854	681488
O35459	Delta(3,5)-Delta(2,4)-dienoyl-CoA isomerase, mitochondrial OS=Mus musculus OX=10090 GN=Ech1 PE=1 SV=1	Ech1	710891	1.09381e+06	743364	778890	890451	899756	900686	880439
O35465	Peptidyl-prolyl cis-trans isomerase FKBP8 OS=Mus musculus OX=10090 GN=Fkbp8 PE=1 SV=2	Fkbp8	596091	747851	637183	551812	737586	848360	763320	712529
O35474	EGF-like repeat and discoidin I-like domain-containing protein 3 OS=Mus musculus OX=10090 GN=Edil3 PE=1 SV=2	Edil3	153189	197654	182833	168315	160095	192018	190078	212059
O35526	Syntaxin-1A OS=Mus musculus OX=10090 GN=Stx1a PE=1 SV=3	Stx1a	265251	385189	282323	290883	413153	450846	342110	416478
O35551	Rab GTPase-binding effector protein 1 OS=Mus musculus OX=10090 GN=Rabep1 PE=1 SV=2	Rabep1	636674	894043	702916	662790	850332	861525	812353	845702
O35566	CD151 antigen OS=Mus musculus OX=10090 GN=Cd151 PE=1 SV=2	Cd151	572647	1.07234e+06	686217	491282	626693	683307	689029	717740
O35593	26S proteasome non-ATPase regulatory subunit 14 OS=Mus musculus OX=10090 GN=Psmd14 PE=1 SV=2	Psmd14	740602	1.14074e+06	799658	809048	1.02667e+06	1.05777e+06	950401	997844
O35598	Disintegrin and metalloproteinase domain-containing protein 10 OS=Mus musculus OX=10090 GN=Adam10 PE=1 SV=2	Adam10	343606	529323	457213	382468	566950	422588	462436	542194
O35604	NPC intracellular cholesterol transporter 1 OS=Mus musculus OX=10090 GN=Npc1 PE=1 SV=2	Npc1	51139	67212.5	59859	47499.9	65092.4	57519.1	67236.2	76326.9
O35621	Phosphomannomutase 1 OS=Mus musculus OX=10090 GN=Pmm1 PE=1 SV=1	Pmm1	268891	347963	254316	251233	314208	336640	294889	296698
O35639	Annexin A3 OS=Mus musculus OX=10090 GN=Anxa3 PE=1 SV=4	Anxa3	5.01355e+06	1.01416e+07	5.02618e+06	5.0716e+06	6.37918e+06	6.0089e+06	5.6535e+06	6.19578e+06
O35668	Huntingtin-associated protein 1 OS=Mus musculus OX=10090 GN=Hap1 PE=1 SV=1	Hap1	94962.8	116683	86509.8	88720.7	129313	242277	115397	100299
O35682	Myeloid-associated differentiation marker OS=Mus musculus OX=10090 GN=Myadm PE=1 SV=2	Myadm	437777	667460	495932	450088	517317	453754	456764	528341
O35685	Nuclear migration protein nudC OS=Mus musculus OX=10090 GN=Nudc PE=1 SV=1	Nudc	1.30362e+06	2.04294e+06	1.5402e+06	1.51636e+06	1.86042e+06	1.80139e+06	1.63457e+06	2.05193e+06
O35841	Apoptosis inhibitor 5 OS=Mus musculus OX=10090 GN=Api5 PE=1 SV=2	Api5	429171	681070	468309	483250	571336	605181	520711	646293
O35857	Mitochondrial import inner membrane translocase subunit TIM44 OS=Mus musculus OX=10090 GN=Timm44 PE=1 SV=2	Timm44	465759	629261	436591	491414	617760	611870	517514	571647
O35864	COP9 signalosome complex subunit 5 OS=Mus musculus OX=10090 GN=Cops5 PE=1 SV=3	Cops5	273477	367223	292889	305045	328509	376216	342891	392232
O35874	Neutral amino acid transporter A OS=Mus musculus OX=10090 GN=Slc1a4 PE=1 SV=1	Slc1a4	222396	258851	204304	182183	349369	435510	299950	262824
O35887	Calumenin OS=Mus musculus OX=10090 GN=Calu PE=1 SV=1	Calu	779038	1.46341e+06	835083	832880	1.06608e+06	1.00862e+06	921710	1.1097e+06
O35900	U6 snRNA-associated Sm-like protein LSm2 OS=Mus musculus OX=10090 GN=Lsm2 PE=1 SV=1	Lsm2	186046	283900	222383	230218	234509	252857	238650	291990
O35954	Membrane-associated phosphatidylinositol transfer protein 1 OS=Mus musculus OX=10090 GN=Pitpnm1 PE=1 SV=1	Pitpnm1	93769.9	107763	98863	91078.3	92820.5	95056.4	103077	116131
O35963	Ras-related protein Rab-33B OS=Mus musculus OX=10090 GN=Rab33b PE=1 SV=1	Rab33b	21739.2	23926.5	21313.3	19919.4	29418.8	23422.3	19456.9	25897
O35969	Guanidinoacetate N-methyltransferase OS=Mus musculus OX=10090 GN=Gamt PE=1 SV=1	Gamt	247257	283328	266144	241600	286906	332502	284923	273844
O35988	Syndecan-4 OS=Mus musculus OX=10090 GN=Sdc4 PE=1 SV=1	Sdc4	198301	304690	246045	202987	276094	283283	280207	373509
O54724	Caveolae-associated protein 1 OS=Mus musculus OX=10090 GN=Cavin1 PE=1 SV=1	Cavin1	2.09785e+06	5.91489e+06	2.17887e+06	1.98039e+06	2.55572e+06	2.62738e+06	2.68317e+06	2.91484e+06
O54734	Dolichyl-diphosphooligosaccharide--protein glycosyltransferase 48 kDa subunit OS=Mus musculus OX=10090 GN=Ddost PE=1 SV=2	Ddost	188492	359967	222363	229794	254908	290209	261368	279804
O54774	AP-3 complex subunit delta-1 OS=Mus musculus OX=10090 GN=Ap3d1 PE=1 SV=1	Ap3d1	529949	741099	604949	506658	628259	653425	637168	680315
O54833	Casein kinase II subunit alpha' OS=Mus musculus OX=10090 GN=Csnk2a2 PE=1 SV=1	Csnk2a2	282095	342321	298538	268390	324376	323838	356286	337388
O54865	Guanylate cyclase soluble subunit beta-1 OS=Mus musculus OX=10090 GN=Gucy1b1 PE=1 SV=1	Gucy1b1	121281	186869	134638	136406	154638	165559	144189	167714
O54879	High mobility group protein B3 OS=Mus musculus OX=10090 GN=Hmgb3 PE=1 SV=3	Hmgb3	9726.18	16744.2	15634.7	16080.9	18141.4	19001.1	13699.7	25999.3
O54941	SWI/SNF-related matrix-associated actin-dependent regulator of chromatin subfamily E member 1 OS=Mus musculus OX=10090 GN=Smarce1 PE=1 SV=1	Smarce1	189044	366070	269753	239137	243803	248121	260083	314523
O54946	DnaJ homolog subfamily B member 6 OS=Mus musculus OX=10090 GN=Dnajb6 PE=1 SV=4	Dnajb6	217280	316583	249252	231344	304725	283273	268042	302464
O54950	5'-AMP-activated protein kinase subunit gamma-1 OS=Mus musculus OX=10090 GN=Prkag1 PE=1 SV=2	Prkag1	122360	150073	123625	120631	134900	127632	124444	136763
O54962	Barrier-to-autointegration factor OS=Mus musculus OX=10090 GN=Banf1 PE=1 SV=1	Banf1	58773.4	91934.6	72331.1	62594.2	74077.7	69537.1	62075.2	147380
O54965	E3 ubiquitin-protein ligase RNF13 OS=Mus musculus OX=10090 GN=Rnf13 PE=1 SV=2	Rnf13	62647.1	81702.7	72499.6	70624.6	85635.2	67335.6	66594.6	93885.9
O54984	ATPase Asna1 OS=Mus musculus OX=10090 GN=Asna1 PE=1 SV=2	Asna1	664490	981398	755049	716297	698959	825416	826455	802246
O54988	STE20-like serine/threonine-protein kinase OS=Mus musculus OX=10090 GN=Slk PE=1 SV=2	Slk	1.04989e+06	1.56609e+06	1.17015e+06	1.06826e+06	1.21212e+06	1.23445e+06	1.26037e+06	1.32916e+06
O54991	Contactin-associated protein 1 OS=Mus musculus OX=10090 GN=Cntnap1 PE=1 SV=2	Cntnap1	1.68662e+06	2.0522e+06	1.85284e+06	1.57391e+06	1.80004e+06	1.85373e+06	2.0258e+06	1.82478e+06
O55013	Trafficking protein particle complex subunit 3 OS=Mus musculus OX=10090 GN=Trappc3 PE=1 SV=1	Trappc3	345502	475261	362647	356918	363012	373411	423536	424024
O55022	Membrane-associated progesterone receptor component 1 OS=Mus musculus OX=10090 GN=Pgrmc1 PE=1 SV=4	Pgrmc1	2.25844e+06	4.39953e+06	2.29555e+06	2.1197e+06	2.73618e+06	3.19829e+06	2.64015e+06	2.81259e+06
O55026	Ectonucleoside triphosphate diphosphohydrolase 2 OS=Mus musculus OX=10090 GN=Entpd2 PE=1 SV=2	Entpd2	418233	477057	397868	427049	508828	531360	527914	393909
O55029	Coatomer subunit beta' OS=Mus musculus OX=10090 GN=Copb2 PE=1 SV=2	Copb2	1.24465e+06	1.85063e+06	1.23655e+06	1.17094e+06	1.41378e+06	1.47243e+06	1.39789e+06	1.40686e+06
O55033	Cytoplasmic protein NCK2 OS=Mus musculus OX=10090 GN=Nck2 PE=1 SV=1	Nck2	218617	319603	234029	238009	288290	289514	275838	262240
O55042	Alpha-synuclein OS=Mus musculus OX=10090 GN=Snca PE=1 SV=2	Snca	1.32424e+06	2.08438e+06	1.49687e+06	1.52373e+06	1.87776e+06	2.20548e+06	1.62515e+06	2.22491e+06
O55057	Retinal rod rhodopsin-sensitive cGMP 3',5'-cyclic phosphodiesterase subunit delta OS=Mus musculus OX=10090 GN=Pde6d PE=1 SV=1	Pde6d	126113	178061	112665	119379	161831	167340	165576	149257
O55060	Thiopurine S-methyltransferase OS=Mus musculus OX=10090 GN=Tpmt PE=1 SV=1	Tpmt	780296	974182	820023	810926	850850	922605	895112	904079
O55091	Protein IMPACT OS=Mus musculus OX=10090 GN=Impact PE=1 SV=2	Impact	168336	242585	146240	142977	226046	228586	172926	222208
O55106	Striatin OS=Mus musculus OX=10090 GN=Strn PE=1 SV=2	Strn	590170	863456	747594	676916	734745	771131	761083	823588
O55125	Protein NipSnap homolog 1 OS=Mus musculus OX=10090 GN=Nipsnap1 PE=1 SV=1	Nipsnap1	456499	555060	490934	480171	524948	669030	502447	500011
O55137	Acyl-coenzyme A thioesterase 1 OS=Mus musculus OX=10090 GN=Acot1 PE=1 SV=1	Acot1	1.64022e+06	2.23462e+06	1.84385e+06	1.6464e+06	2.2006e+06	2.14053e+06	2.18124e+06	2.20584e+06
O55142	60S ribosomal protein L35a OS=Mus musculus OX=10090 GN=Rpl35a PE=1 SV=2	Rpl35a	125162	215928	113364	119376	148913	138857	124463	162614
O55143	Sarcoplasmic/endoplasmic reticulum calcium ATPase 2 OS=Mus musculus OX=10090 GN=Atp2a2 PE=1 SV=2	Atp2a2	2.9086e+06	4.99132e+06	3.25351e+06	3.16386e+06	3.6956e+06	3.73711e+06	3.58629e+06	4.15956e+06
O55201	Transcription elongation factor SPT5 OS=Mus musculus OX=10090 GN=Supt5h PE=1 SV=1	Supt5h	105202	157931	99520.3	95572.7	106227	117524	117195	128196
O55222	Integrin-linked protein kinase OS=Mus musculus OX=10090 GN=Ilk PE=1 SV=2	Ilk	1.11026e+06	2.24616e+06	1.22536e+06	1.05133e+06	1.21884e+06	1.30229e+06	1.27721e+06	1.53911e+06
O55229	Choline/ethanolamine kinase OS=Mus musculus OX=10090 GN=Chkb PE=1 SV=3	Chkb	192015	248816	222243	208029	234849	234511	229954	234316
O55234	Proteasome subunit beta type-5 OS=Mus musculus OX=10090 GN=Psmb5 PE=1 SV=3	Psmb5	1.31049e+06	1.86304e+06	1.50391e+06	1.45139e+06	1.7194e+06	1.66899e+06	1.62462e+06	1.91752e+06
O70161	Phosphatidylinositol 4-phosphate 5-kinase type-1 gamma OS=Mus musculus OX=10090 GN=Pip5k1c PE=1 SV=2	Pip5k1c	306151	427095	354659	336795	423838	396217	380063	403614
O70166	Stathmin-3 OS=Mus musculus OX=10090 GN=Stmn3 PE=1 SV=1	Stmn3	303679	391871	347471	336078	460831	418659	353395	426730
O70172	Phosphatidylinositol 5-phosphate 4-kinase type-2 alpha OS=Mus musculus OX=10090 GN=Pip4k2a PE=1 SV=1	Pip4k2a	1.80234e+06	2.41502e+06	2.16256e+06	1.77657e+06	2.08563e+06	2.12826e+06	2.27611e+06	2.40892e+06
O70194	Eukaryotic translation initiation factor 3 subunit D OS=Mus musculus OX=10090 GN=Eif3d PE=1 SV=2	Eif3d	205092	310829	237593	216032	271123	255937	256877	273403
O70200	Allograft inflammatory factor 1 OS=Mus musculus OX=10090 GN=Aif1 PE=1 SV=1	Aif1	204222	316074	235358	208926	249569	251766	220689	232232
O70251	Elongation factor 1-beta OS=Mus musculus OX=10090 GN=Eef1b PE=1 SV=5	Eef1b	2.7689e+06	4.34895e+06	3.06648e+06	3.0191e+06	3.4713e+06	3.73521e+06	3.37132e+06	3.57236e+06
O70252	Heme oxygenase 2 OS=Mus musculus OX=10090 GN=Hmox2 PE=1 SV=1	Hmox2	1.3148e+06	1.94122e+06	1.57462e+06	1.52469e+06	1.69078e+06	1.54273e+06	1.46673e+06	1.8233e+06
O70274	Protein tyrosine phosphatase type IVA 2 OS=Mus musculus OX=10090 GN=Ptp4a2 PE=1 SV=1	Ptp4a2	519444	787228	626955	541751	667421	712367	633023	705335
O70305	Ataxin-2 OS=Mus musculus OX=10090 GN=Atxn2 PE=1 SV=1	Atxn2	74362.3	108280	76037.6	78538.8	97578.9	84581.7	78442.3	98860.1
O70310	Glycylpeptide N-tetradecanoyltransferase 1 OS=Mus musculus OX=10090 GN=Nmt1 PE=1 SV=1	Nmt1	141482	230323	159561	126488	172161	190913	169382	186076
O70311	Glycylpeptide N-tetradecanoyltransferase 2 OS=Mus musculus OX=10090 GN=Nmt2 PE=1 SV=1	Nmt2	20938.5	25900.1	19046.7	16556	21094.1	19598.2	18353.4	24195.2
O70318	Band 4.1-like protein 2 OS=Mus musculus OX=10090 GN=Epb41l2 PE=1 SV=2	Epb41l2	1.44421e+07	1.86357e+07	1.61248e+07	1.3656e+07	1.67465e+07	1.62695e+07	1.69699e+07	1.70761e+07
O70325	Phospholipid hydroperoxide glutathione peroxidase OS=Mus musculus OX=10090 GN=Gpx4 PE=1 SV=4	Gpx4	1.38905e+06	1.83697e+06	1.52254e+06	1.38445e+06	1.52765e+06	1.56036e+06	1.59069e+06	1.77137e+06
O70378	ER membrane protein complex subunit 8 OS=Mus musculus OX=10090 GN=Emc8 PE=1 SV=1	Emc8	123169	194012	132853	136838	149845	147618	145420	190802
O70400	PDZ and LIM domain protein 1 OS=Mus musculus OX=10090 GN=Pdlim1 PE=1 SV=4	Pdlim1	164806	600377	205282	169167	192558	195610	185683	189285
O70423	Membrane primary amine oxidase OS=Mus musculus OX=10090 GN=Aoc3 PE=1 SV=3	Aoc3	62575.6	463511	72773.5	56486.6	84610.4	77410.1	57223.2	100339
O70435	Proteasome subunit alpha type-3 OS=Mus musculus OX=10090 GN=Psma3 PE=1 SV=3	Psma3	2.76394e+06	3.71167e+06	2.8758e+06	3.00878e+06	3.56406e+06	3.76018e+06	3.41281e+06	3.8215e+06
O70443	Guanine nucleotide-binding protein G(z) subunit alpha OS=Mus musculus OX=10090 GN=Gnaz PE=1 SV=4	Gnaz	272152	381073	327161	280789	360725	417591	332301	396279
O70503	Very-long-chain 3-oxoacyl-CoA reductase OS=Mus musculus OX=10090 GN=Hsd17b12 PE=1 SV=1	Hsd17b12	435725	640752	499837	430726	519553	518507	518380	582538
O70589	Peripheral plasma membrane protein CASK OS=Mus musculus OX=10090 GN=Cask PE=1 SV=2	Cask	606431	821675	635135	607147	691598	719869	742449	775327
O70591	Prefoldin subunit 2 OS=Mus musculus OX=10090 GN=Pfdn2 PE=1 SV=2	Pfdn2	894129	1.23577e+06	918630	875472	1.13376e+06	1.19081e+06	1.06265e+06	1.14627e+06
O88207	Collagen alpha-1(V) chain OS=Mus musculus OX=10090 GN=Col5a1 PE=1 SV=2	Col5a1	451540	770865	264959	551845	715488	631279	478978	699707
O88271	Craniofacial development protein 1 OS=Mus musculus OX=10090 GN=Cfdp1 PE=1 SV=1	Cfdp1	81542.7	120593	80947.8	80544.3	111020	112160	96606.6	105044
O88342	WD repeat-containing protein 1 OS=Mus musculus OX=10090 GN=Wdr1 PE=1 SV=3	Wdr1	3.44495e+06	4.68234e+06	4.01141e+06	3.5896e+06	4.50113e+06	4.27916e+06	4.26482e+06	4.57547e+06
O88343	Electrogenic sodium bicarbonate cotransporter 1 OS=Mus musculus OX=10090 GN=Slc4a4 PE=1 SV=2	Slc4a4	2.39059e+06	3.12562e+06	2.38337e+06	2.22274e+06	3.43179e+06	3.89227e+06	3.30871e+06	2.92685e+06
O88441	Metaxin-2 OS=Mus musculus OX=10090 GN=Mtx2 PE=1 SV=1	Mtx2	312579	460463	297191	304296	368964	465455	415865	400483
O88456	Calpain small subunit 1 OS=Mus musculus OX=10090 GN=Capns1 PE=1 SV=1	Capns1	1.30412e+06	1.8111e+06	1.42637e+06	1.22982e+06	1.34446e+06	1.49209e+06	1.63201e+06	1.49457e+06
O88492	Perilipin-4 OS=Mus musculus OX=10090 GN=Plin4 PE=1 SV=2	Plin4	756079	1.82826e+06	816196	816122	843091	1.11786e+06	1.1597e+06	1.04056e+06
O88495	Melatonin-related receptor OS=Mus musculus OX=10090 GN=Gpr50 PE=2 SV=3	Gpr50	240624	367103	283394	250913	381952	327916	286730	303949
O88502	High affinity cAMP-specific and IBMX-insensitive 3',5'-cyclic phosphodiesterase 8A OS=Mus musculus OX=10090 GN=Pde8a PE=1 SV=1	Pde8a	120767	167127	125184	125287	131460	135146	140067	145856
O88507	Ciliary neurotrophic factor receptor subunit alpha OS=Mus musculus OX=10090 GN=Cntfr PE=1 SV=2	Cntfr	363290	479564	428940	414504	443840	429764	496209	493501
O88531	Palmitoyl-protein thioesterase 1 OS=Mus musculus OX=10090 GN=Ppt1 PE=1 SV=2	Ppt1	147279	261291	169307	176179	213446	250201	201589	219237
O88532	Zinc finger RNA-binding protein OS=Mus musculus OX=10090 GN=Zfr PE=1 SV=2	Zfr	273707	386278	294668	291350	413082	376371	348488	338802
O88543	COP9 signalosome complex subunit 3 OS=Mus musculus OX=10090 GN=Cops3 PE=1 SV=3	Cops3	465706	641633	491448	471554	565855	621281	571599	591097
O88544	COP9 signalosome complex subunit 4 OS=Mus musculus OX=10090 GN=Cops4 PE=1 SV=1	Cops4	1.98314e+06	2.72885e+06	2.24908e+06	2.19983e+06	2.44477e+06	2.59147e+06	2.43948e+06	2.63715e+06
O88545	COP9 signalosome complex subunit 6 OS=Mus musculus OX=10090 GN=Cops6 PE=1 SV=1	Cops6	462141	560288	558225	544153	562017	622366	582265	595402
O88569	Heterogeneous nuclear ribonucleoproteins A2/B1 OS=Mus musculus OX=10090 GN=Hnrnpa2b1 PE=1 SV=2	Hnrnpa2b1	1.29358e+07	2.04403e+07	1.33059e+07	1.27957e+07	1.67056e+07	1.85168e+07	1.74241e+07	1.61206e+07
O88587	Catechol O-methyltransferase OS=Mus musculus OX=10090 GN=Comt PE=1 SV=2	Comt	700454	1.01139e+06	779279	711495	834920	858953	848315	932362
O88597	Beclin-1 OS=Mus musculus OX=10090 GN=Becn1 PE=1 SV=3	Becn1	85544	130007	94570.5	101463	120101	117605	94864.3	119377
O88662	Epithelial membrane protein 2 OS=Mus musculus OX=10090 GN=Emp2 PE=1 SV=1	Emp2	328725	453087	331075	273342	366695	377048	389998	366988
O88685	26S proteasome regulatory subunit 6A OS=Mus musculus OX=10090 GN=Psmc3 PE=1 SV=2	Psmc3	1.30339e+06	1.83272e+06	1.32457e+06	1.43468e+06	1.53218e+06	1.5475e+06	1.54447e+06	1.52376e+06
O88696	ATP-dependent Clp protease proteolytic subunit, mitochondrial OS=Mus musculus OX=10090 GN=Clpp PE=1 SV=1	Clpp	142412	243179	158771	151412	183640	210173	179717	207816
O88703	Potassium/sodium hyperpolarization-activated cyclic nucleotide-gated channel 2 OS=Mus musculus OX=10090 GN=Hcn2 PE=1 SV=1	Hcn2	633082	814397	667565	660367	751408	768984	758272	916405
O88704	Potassium/sodium hyperpolarization-activated cyclic nucleotide-gated channel 1 OS=Mus musculus OX=10090 GN=Hcn1 PE=1 SV=1	Hcn1	63659.8	73097.1	63225.6	51940.3	79260.9	75618.3	70234.9	84111
O88738	Baculoviral IAP repeat-containing protein 6 OS=Mus musculus OX=10090 GN=Birc6 PE=1 SV=2	Birc6	65857.2	88620.2	59970.9	53016.4	74338.9	78080.9	64828.5	75118.8
O88741	Ganglioside-induced differentiation-associated protein 1 OS=Mus musculus OX=10090 GN=Gdap1 PE=1 SV=1	Gdap1	300479	322792	300429	342156	319714	448090	372987	348960
O88745	Scrapie-responsive protein 1 OS=Mus musculus OX=10090 GN=Scrg1 PE=2 SV=1	Scrg1	164339	235952	180066	161984	192073	199959	220801	215722
O88811	Signal transducing adapter molecule 2 OS=Mus musculus OX=10090 GN=Stam2 PE=1 SV=1	Stam2	165266	234244	171089	161756	215913	229476	195368	226525
O88844	Isocitrate dehydrogenase [NADP] cytoplasmic OS=Mus musculus OX=10090 GN=Idh1 PE=1 SV=2	Idh1	6.74077e+06	9.39254e+06	7.55885e+06	7.13665e+06	8.68838e+06	8.36159e+06	8.10439e+06	9.53298e+06
O88845	A-kinase anchor protein 10, mitochondrial OS=Mus musculus OX=10090 GN=Akap10 PE=1 SV=3	Akap10	41735.2	61752.5	40631.4	42700	46660	45956.9	46389.1	55474.1
O88851	Putative hydrolase RBBP9 OS=Mus musculus OX=10090 GN=Rbbp9 PE=1 SV=2	Rbbp9	1.2078e+06	1.56699e+06	1.2076e+06	1.01817e+06	1.53139e+06	1.65801e+06	1.63811e+06	1.46628e+06
O88909	Solute carrier family 22 member 8 OS=Mus musculus OX=10090 GN=Slc22a8 PE=1 SV=2	Slc22a8	183121	417486	192338	194774	246703	250611	219372	243158
O88935	Synapsin-1 OS=Mus musculus OX=10090 GN=Syn1 PE=1 SV=2	Syn1	2.06014e+06	2.53044e+06	2.08593e+06	2.05348e+06	2.83619e+06	3.878e+06	2.34431e+06	2.48554e+06
O88952	Protein lin-7 homolog C OS=Mus musculus OX=10090 GN=Lin7c PE=1 SV=2	Lin7c	1.081e+06	1.51815e+06	1.09297e+06	1.11578e+06	1.4169e+06	1.36402e+06	1.30595e+06	1.2888e+06
O88983	Syntaxin-8 OS=Mus musculus OX=10090 GN=Stx8 PE=1 SV=1	Stx8	178850	253944	181218	141302	223711	209596	208435	196901
O89001	Carboxypeptidase D OS=Mus musculus OX=10090 GN=Cpd PE=1 SV=2	Cpd	210862	291078	816099	355252	260397	254664	221957	274405
O89017	Legumain OS=Mus musculus OX=10090 GN=Lgmn PE=1 SV=1	Lgmn	174003	362645	221202	223147	282979	238134	224846	371002
O89020	Afamin OS=Mus musculus OX=10090 GN=Afm PE=1 SV=2	Afm	237259	392373	187849	253209	254368	258516	188108	311478
O89051	Integral membrane protein 2B OS=Mus musculus OX=10090 GN=Itm2b PE=1 SV=1	Itm2b	525549	727941	620362	557917	654598	668282	688878	716198
O89053	Coronin-1A OS=Mus musculus OX=10090 GN=Coro1a PE=1 SV=5	Coro1a	1.04133e+06	1.59868e+06	1.10657e+06	1.07465e+06	1.41478e+06	1.6372e+06	1.16382e+06	1.34895e+06
O89079	Coatomer subunit epsilon OS=Mus musculus OX=10090 GN=Cope PE=1 SV=3	Cope	175964	316442	181072	182230	251916	263925	224079	228460
O89112	Glutathione S-transferase LANCL1 OS=Mus musculus OX=10090 GN=Lancl1 PE=1 SV=1	Lancl1	756669	1.02516e+06	763276	774028	898575	919175	847573	803632
P00015	Cytochrome c, testis-specific OS=Mus musculus OX=10090 GN=Cyct PE=1 SV=3	Cyct	17742.8	30928.2	9887.98	20816.7	36658.6	61761.3	22112.2	59189.7
P00375	Dihydrofolate reductase OS=Mus musculus OX=10090 GN=Dhfr PE=1 SV=3	Dhfr	36852.1	50623.4	40819.6	39290.2	45434.3	39545.5	39669.9	42898
P00405	Cytochrome c oxidase subunit 2 OS=Mus musculus OX=10090 GN=Mtco2 PE=1 SV=1	Mtco2	5.96757e+06	9.76535e+06	6.85155e+06	6.97157e+06	9.28767e+06	9.50412e+06	7.49906e+06	8.85767e+06
P00493	Hypoxanthine-guanine phosphoribosyltransferase OS=Mus musculus OX=10090 GN=Hprt1 PE=1 SV=3	Hprt1	1.9113e+06	2.36743e+06	2.06827e+06	2.03486e+06	2.28934e+06	2.43467e+06	2.21607e+06	2.27132e+06
P00920	Carbonic anhydrase 2 OS=Mus musculus OX=10090 GN=Ca2 PE=1 SV=4	Ca2	3.19997e+07	4.16517e+07	3.67424e+07	3.11352e+07	4.04839e+07	4.25442e+07	4.25893e+07	4.80301e+07
P01027	Complement C3 OS=Mus musculus OX=10090 GN=C3 PE=1 SV=3	C3	2.80979e+06	5.24907e+06	2.1532e+06	2.68277e+06	2.7139e+06	3.35422e+06	2.25703e+06	3.84283e+06
P01029	Complement C4-B OS=Mus musculus OX=10090 GN=C4b PE=1 SV=3	C4b	1.10993e+06	1.37072e+06	1.18825e+06	1.05666e+06	1.18204e+06	1.15789e+06	1.12321e+06	1.28203e+06
P01837	Immunoglobulin kappa constant OS=Mus musculus OX=10090 GN=Igkc PE=1 SV=2	Igkc	147273	459663	167307	202227	216008	288632	127986	597356
P01865	Ig gamma-2A chain C region, membrane-bound form OS=Mus musculus OX=10090 GN=Igh-1a PE=1 SV=3	Igh-1a	66123.5	57074.9	40140.2	36289.4	69590.4	79072.2	63946.1	58128.1
P01872	Immunoglobulin heavy constant mu OS=Mus musculus OX=10090 GN=Ighm PE=1 SV=2	Ighm	197936	504772	277968	160460	230789	341055	169165	446450
P01887	Beta-2-microglobulin OS=Mus musculus OX=10090 GN=B2m PE=1 SV=2	B2m	343294	648194	373600	353456	454146	412641	348719	490384
P01898	H-2 class I histocompatibility antigen, Q10 alpha chain OS=Mus musculus OX=10090 GN=H2-Q10 PE=1 SV=3	H2-Q10	22882.8	29330	14450	17220	25566.9	20959.9	20257.9	20591.2
P01899	H-2 class I histocompatibility antigen, D-B alpha chain OS=Mus musculus OX=10090 GN=H2-D1 PE=1 SV=2	H2-D1	347910	598824	348997	330524	350626	377940	364990	367323
P02088	Hemoglobin subunit beta-1 OS=Mus musculus OX=10090 GN=Hbb-b1 PE=1 SV=2	Hbb-b1	612343	1.95296e+06	9.75306e+06	1.60244e+07	915429	1.33891e+06	562643	3.8224e+07
P02089	Hemoglobin subunit beta-2 OS=Mus musculus OX=10090 GN=Hbb-b2 PE=1 SV=2	Hbb-b2	585509	1.65969e+06	1.04702e+07	1.65558e+07	669325	871829	527071	3.46658e+07
P02104	Hemoglobin subunit epsilon-Y2 OS=Mus musculus OX=10090 GN=Hbb-y PE=1 SV=2	Hbb-y	75815.5	121529	54656.1	71081.1	107030	108150	55510.5	66150.3
P03930	ATP synthase protein 8 OS=Mus musculus OX=10090 GN=Mtatp8 PE=1 SV=1	Mtatp8	246097	375013	256988	248581	337247	453422	325109	304472
P03958	Adenosine deaminase OS=Mus musculus OX=10090 GN=Ada PE=1 SV=3	Ada	38637.1	55136.4	51121.2	68657.4	42363.8	48414.4	48307.3	122088
P03995	Glial fibrillary acidic protein OS=Mus musculus OX=10090 GN=Gfap PE=1 SV=4	Gfap	7.092e+08	813122529	7.63833e+08	6.59262e+08	9.55167e+08	8.36475e+08	9.19728e+08	8.23661e+08
P04186	Complement factor B OS=Mus musculus OX=10090 GN=Cfb PE=1 SV=2	Cfb	64937.5	90511.5	62917.4	76010.3	73298.7	63066.8	67491.2	71465.7
P04627	Serine/threonine-protein kinase A-Raf OS=Mus musculus OX=10090 GN=Araf PE=1 SV=2	Araf	21249.8	36871.4	27557	27637.6	27782.8	33125.7	27916	31372
P04919	Band 3 anion transport protein OS=Mus musculus OX=10090 GN=Slc4a1 PE=1 SV=1	Slc4a1	508767	735155	338095	559893	491574	557238	321071	998403
P04925	Major prion protein OS=Mus musculus OX=10090 GN=Prnp PE=1 SV=2	Prnp	1.77932e+06	2.37819e+06	1.89922e+06	1.68441e+06	2.56024e+06	2.63757e+06	2.58115e+06	2.46585e+06
P05063	Fructose-bisphosphate aldolase C OS=Mus musculus OX=10090 GN=Aldoc PE=1 SV=4	Aldoc	2.53285e+07	3.38223e+07	3.01998e+07	2.99153e+07	3.53688e+07	3.21815e+07	2.99023e+07	4.28044e+07
P05064	Fructose-bisphosphate aldolase A OS=Mus musculus OX=10090 GN=Aldoa PE=1 SV=2	Aldoa	7.62872e+07	9.05002e+07	8.18467e+07	7.6494e+07	8.56606e+07	8.30191e+07	8.53381e+07	8.62284e+07
P05132	cAMP-dependent protein kinase catalytic subunit alpha OS=Mus musculus OX=10090 GN=Prkaca PE=1 SV=3	Prkaca	1.23877e+06	1.59822e+06	1.21764e+06	1.04854e+06	1.62594e+06	1.77414e+06	1.45073e+06	1.41537e+06
P05201	Aspartate aminotransferase, cytoplasmic OS=Mus musculus OX=10090 GN=Got1 PE=1 SV=3	Got1	1.05971e+07	1.33039e+07	1.14907e+07	1.12772e+07	1.26021e+07	1.27004e+07	1.23254e+07	1.27738e+07
P05202	Aspartate aminotransferase, mitochondrial OS=Mus musculus OX=10090 GN=Got2 PE=1 SV=1	Got2	1.32342e+07	1.78973e+07	1.42489e+07	1.41033e+07	1.62102e+07	1.73455e+07	1.65744e+07	1.59805e+07
P05622	Platelet-derived growth factor receptor beta OS=Mus musculus OX=10090 GN=Pdgfrb PE=1 SV=2	Pdgfrb	13158.7	25727.3	15677.4	16251.6	16671.3	18285.9	18064.9	21311.9
P06728	Apolipoprotein A-IV OS=Mus musculus OX=10090 GN=Apoa4 PE=1 SV=3	Apoa4	835611	1.58817e+06	675530	743424	1.08358e+06	879881	655407	1.06477e+06
P06745	Glucose-6-phosphate isomerase OS=Mus musculus OX=10090 GN=Gpi PE=1 SV=4	Gpi	2.25486e+07	3.08303e+07	2.64181e+07	2.50247e+07	3.07255e+07	2.65863e+07	2.62442e+07	3.54882e+07
P06797	Cathepsin L1 OS=Mus musculus OX=10090 GN=Ctsl PE=1 SV=2	Ctsl	18158.3	35908.8	21121.6	21976.4	30946.9	28878	25013.8	26518.8
P06801	NADP-dependent malic enzyme OS=Mus musculus OX=10090 GN=Me1 PE=1 SV=2	Me1	3.02149e+06	3.68824e+06	3.95925e+06	3.956e+06	3.20466e+06	2.56158e+06	3.97885e+06	4.29917e+06
P06802	Ectonucleotide pyrophosphatase/phosphodiesterase family member 1 OS=Mus musculus OX=10090 GN=Enpp1 PE=1 SV=4	Enpp1	856043	1.36116e+06	1.05718e+06	981268	1.11103e+06	1.07515e+06	1.22381e+06	1.18359e+06
P06837	Neuromodulin OS=Mus musculus OX=10090 GN=Gap43 PE=1 SV=1	Gap43	1.93867e+06	2.73223e+06	1.98699e+06	2.09632e+06	4.22277e+06	5.89135e+06	2.47405e+06	3.06e+06
P06909	Complement factor H OS=Mus musculus OX=10090 GN=Cfh PE=1 SV=2	Cfh	135550	252613	134900	146208	170612	167020	131241	150165
P07309	Transthyretin OS=Mus musculus OX=10090 GN=Ttr PE=1 SV=1	Ttr	1.79825e+06	3.4438e+06	1.73062e+06	2.08253e+06	2.00145e+06	1.97458e+06	1.36092e+06	1.87406e+06
P07310	Creatine kinase M-type OS=Mus musculus OX=10090 GN=Ckm PE=1 SV=1	Ckm	5880.21	11278	5553.52	8982.93	5440.53	8371.54	7227.36	14012.5
P07356	Annexin A2 OS=Mus musculus OX=10090 GN=Anxa2 PE=1 SV=2	Anxa2	1.74265e+07	2.63147e+07	1.86863e+07	1.77711e+07	2.02269e+07	2.05187e+07	2.09202e+07	2.09551e+07
P07724	Serum albumin OS=Mus musculus OX=10090 GN=Alb PE=1 SV=3	Alb	4.66589e+07	9.21694e+07	3.49104e+07	4.97109e+07	4.3927e+07	4.70761e+07	2.96766e+07	7.16482e+07
P07758	Alpha-1-antitrypsin 1-1 OS=Mus musculus OX=10090 GN=Serpina1a PE=1 SV=4	Serpina1a	7.69498e+06	1.79215e+07	5.28408e+06	7.62447e+06	6.55532e+06	7.64144e+06	4.73728e+06	9.78555e+06
P07759	Serine protease inhibitor A3K OS=Mus musculus OX=10090 GN=Serpina3k PE=1 SV=2	Serpina3k	58091.2	108218	42050.7	37891.8	51460.5	58086.1	57507.5	49530.7
P07901	Heat shock protein HSP 90-alpha OS=Mus musculus OX=10090 GN=Hsp90aa1 PE=1 SV=4	Hsp90aa1	9.0974e+06	1.24923e+07	1.0543e+07	9.58505e+06	1.18282e+07	1.25779e+07	1.16405e+07	1.31099e+07
P08030	Adenine phosphoribosyltransferase OS=Mus musculus OX=10090 GN=Aprt PE=1 SV=2	Aprt	601233	1.05965e+06	728675	742126	936890	777238	752052	929736
P08032	Spectrin alpha chain, erythrocytic 1 OS=Mus musculus OX=10090 GN=Spta1 PE=1 SV=3	Spta1	346121	513717	292968	343199	359236	381676	309452	579505
P08074	Carbonyl reductase [NADPH] 2 OS=Mus musculus OX=10090 GN=Cbr2 PE=1 SV=1	Cbr2	27186.2	90772.7	28484.5	26931.9	41318.9	40735	34465.1	39630.8
P08113	Endoplasmin OS=Mus musculus OX=10090 GN=Hsp90b1 PE=1 SV=2	Hsp90b1	4.95833e+06	8.7991e+06	5.0644e+06	4.67986e+06	6.67355e+06	7.06801e+06	6.22393e+06	6.2287e+06
P08122	Collagen alpha-2(IV) chain OS=Mus musculus OX=10090 GN=Col4a2 PE=1 SV=4	Col4a2	145480	155420	123511	109039	139510	119164	116603	129058
P08207	Protein S100-A10 OS=Mus musculus OX=10090 GN=S100a10 PE=1 SV=2	S100a10	1.1749e+06	2.18464e+06	1.48178e+06	1.49537e+06	1.79631e+06	1.65781e+06	1.41811e+06	2.31224e+06
P08226	Apolipoprotein E OS=Mus musculus OX=10090 GN=Apoe PE=1 SV=2	Apoe	2.67708e+06	4.29227e+06	2.77802e+06	2.98889e+06	3.88906e+06	3.8225e+06	3.3461e+06	4.03461e+06
P08228	Superoxide dismutase [Cu-Zn] OS=Mus musculus OX=10090 GN=Sod1 PE=1 SV=2	Sod1	1.691e+07	2.3283e+07	1.61608e+07	1.58122e+07	2.27094e+07	2.31721e+07	2.04279e+07	1.96965e+07
P08249	Malate dehydrogenase, mitochondrial OS=Mus musculus OX=10090 GN=Mdh2 PE=1 SV=3	Mdh2	1.65926e+07	2.2864e+07	1.64575e+07	1.55304e+07	2.19762e+07	2.52321e+07	2.1579e+07	2.06002e+07
P08551	Neurofilament light polypeptide OS=Mus musculus OX=10090 GN=Nefl PE=1 SV=5	Nefl	2.09667e+08	2.55628e+08	2.33506e+08	2.10921e+08	2.46269e+08	2.18834e+08	2.2318e+08	2.53138e+08
P08556	GTPase NRas OS=Mus musculus OX=10090 GN=Nras PE=1 SV=1	Nras	583674	712501	636427	577854	656824	772719	707211	669486
P08752	Guanine nucleotide-binding protein G(i) subunit alpha-2 OS=Mus musculus OX=10090 GN=Gnai2 PE=1 SV=5	Gnai2	1.086e+07	1.29131e+07	1.11048e+07	1.02031e+07	1.26233e+07	1.2671e+07	1.33694e+07	1.19557e+07
P09055	Integrin beta-1 OS=Mus musculus OX=10090 GN=Itgb1 PE=1 SV=1	Itgb1	933620	2.10724e+06	1.02256e+06	918974	1.15772e+06	1.16161e+06	1.1299e+06	1.19628e+06
P09103	Protein disulfide-isomerase OS=Mus musculus OX=10090 GN=P4hb PE=1 SV=2	P4hb	7.67672e+06	1.37431e+07	8.41606e+06	8.23302e+06	9.68131e+06	9.80702e+06	9.00379e+06	1.02382e+07
P09242	Alkaline phosphatase, tissue-nonspecific isozyme OS=Mus musculus OX=10090 GN=Alpl PE=1 SV=2	Alpl	135999	231303	111325	144132	168789	159231	153406	164527
P09405	Nucleolin OS=Mus musculus OX=10090 GN=Ncl PE=1 SV=2	Ncl	4.3176e+06	7.59315e+06	4.75052e+06	4.28227e+06	5.22131e+06	5.5808e+06	5.10586e+06	5.40031e+06
P09411	Phosphoglycerate kinase 1 OS=Mus musculus OX=10090 GN=Pgk1 PE=1 SV=4	Pgk1	3.22965e+07	4.05115e+07	3.58889e+07	3.16766e+07	3.26167e+07	3.27565e+07	3.64575e+07	3.76002e+07
P09470	Angiotensin-converting enzyme OS=Mus musculus OX=10090 GN=Ace PE=1 SV=3	Ace	184567	441346	226737	194163	189472	207889	229486	268959
P09528	Ferritin heavy chain OS=Mus musculus OX=10090 GN=Fth1 PE=1 SV=2	Fth1	1.84901e+06	2.38458e+06	2.26145e+06	2.4243e+06	2.34166e+06	2.85474e+06	2.7867e+06	2.81066e+06
P09671	Superoxide dismutase [Mn], mitochondrial OS=Mus musculus OX=10090 GN=Sod2 PE=1 SV=3	Sod2	6.03478e+06	8.45576e+06	6.36426e+06	6.16942e+06	7.4478e+06	8.15386e+06	7.37884e+06	7.60619e+06
P0C0A3	Charged multivesicular body protein 6 OS=Mus musculus OX=10090 GN=Chmp6 PE=1 SV=2	Chmp6	130255	199797	157617	145638	212484	182960	158522	197248
P0C7M9	C-type lectin domain family 2 member L OS=Mus musculus OX=10090 GN=Clec2l PE=1 SV=1	Clec2l	101813	124273	110758	105120	116005	122851	121912	122961
P0DN34	NADH dehydrogenase [ubiquinone] 1 beta subcomplex subunit 1 OS=Mus musculus OX=10090 GN=Ndufb1 PE=1 SV=1	Ndufb1	646135	881304	590781	462417	875149	1.10608e+06	984199	854607
P0DP27	Calmodulin-2 OS=Mus musculus OX=10090 GN=Calm2 PE=1 SV=1	Calm2	1.99602e+07	2.70441e+07	2.3533e+07	2.07804e+07	2.03749e+07	2.38781e+07	2.17517e+07	2.691e+07
P10107	Annexin A1 OS=Mus musculus OX=10090 GN=Anxa1 PE=1 SV=2	Anxa1	1.65111e+06	3.44342e+06	1.68956e+06	1.73383e+06	1.8874e+06	2.25461e+06	1.93765e+06	1.90835e+06
P10126	Elongation factor 1-alpha 1 OS=Mus musculus OX=10090 GN=Eef1a1 PE=1 SV=3	Eef1a1	3.91746e+07	6.15166e+07	4.32919e+07	4.02904e+07	5.14936e+07	5.05177e+07	4.90148e+07	5.5714e+07
P10493	Nidogen-1 OS=Mus musculus OX=10090 GN=Nid1 PE=1 SV=2	Nid1	1.77354e+06	2.74128e+06	1.45614e+06	1.45298e+06	2.09086e+06	2.11249e+06	2.20921e+06	2.14066e+06
P10605	Cathepsin B OS=Mus musculus OX=10090 GN=Ctsb PE=1 SV=2	Ctsb	566376	905622	549852	567295	755266	689939	658710	667696
P10630	Eukaryotic initiation factor 4A-II OS=Mus musculus OX=10090 GN=Eif4a2 PE=1 SV=2	Eif4a2	277927	413530	271274	236368	376930	367913	332640	368464
P10639	Thioredoxin OS=Mus musculus OX=10090 GN=Txn PE=1 SV=3	Txn	3.72002e+06	5.40662e+06	3.85758e+06	3.91928e+06	4.6876e+06	4.15121e+06	3.86814e+06	4.81257e+06
P10649	Glutathione S-transferase Mu 1 OS=Mus musculus OX=10090 GN=Gstm1 PE=1 SV=2	Gstm1	1.26866e+07	1.88049e+07	1.40531e+07	1.24747e+07	15016679	1.73893e+07	1.63948e+07	1.59922e+07
P10711	Transcription elongation factor A protein 1 OS=Mus musculus OX=10090 GN=Tcea1 PE=1 SV=2	Tcea1	945942	1.37753e+06	963985	919308	1.27901e+06	1.35222e+06	1.21454e+06	1.17618e+06
P10833	Ras-related protein R-Ras OS=Mus musculus OX=10090 GN=Rras PE=1 SV=1	Rras	299314	603417	363923	375531	438634	399664	421770	492332
P10852	4F2 cell-surface antigen heavy chain OS=Mus musculus OX=10090 GN=Slc3a2 PE=1 SV=1	Slc3a2	3.00402e+06	4.77442e+06	3.16184e+06	3.05958e+06	4.35396e+06	4.56083e+06	3.8547e+06	3.96175e+06
P10922	Histone H1.0 OS=Mus musculus OX=10090 GN=H1f0 PE=2 SV=4	H1f0	1.16823e+06	1.55866e+06	1.05509e+06	1.04284e+06	1.33467e+06	1.30083e+06	1.37076e+06	1.14735e+06
P11087	Collagen alpha-1(I) chain OS=Mus musculus OX=10090 GN=Col1a1 PE=1 SV=4	Col1a1	1.15925e+07	1.59737e+07	4.53935e+06	1.49591e+07	1.73462e+07	1.7011e+07	1.15289e+07	1.36048e+07
P11103	Poly [ADP-ribose] polymerase 1 OS=Mus musculus OX=10090 GN=Parp1 PE=1 SV=3	Parp1	22488.1	34297.4	26728.6	23665.4	29350.2	26809.7	23138	35514.2
P11352	Glutathione peroxidase 1 OS=Mus musculus OX=10090 GN=Gpx1 PE=1 SV=2	Gpx1	1.36522e+06	1.98443e+06	1.44325e+06	1.43363e+06	1.77479e+06	1.71613e+06	1.63636e+06	2.11356e+06
P11404	Fatty acid-binding protein, heart OS=Mus musculus OX=10090 GN=Fabp3 PE=1 SV=5	Fabp3	2.46555e+06	3.31934e+06	2.59125e+06	2.61659e+06	2.92068e+06	3.3513e+06	3.10408e+06	3.01856e+06
P11438	Lysosome-associated membrane glycoprotein 1 OS=Mus musculus OX=10090 GN=Lamp1 PE=1 SV=2	Lamp1	737441	1.15532e+06	941147	842577	859777	850996	889196	1.15258e+06
P11499	Heat shock protein HSP 90-beta OS=Mus musculus OX=10090 GN=Hsp90ab1 PE=1 SV=3	Hsp90ab1	1.98344e+07	3.05502e+07	2.3047e+07	1.97071e+07	2.7523e+07	2.84566e+07	2.5261e+07	2.86752e+07
P11531	Dystrophin OS=Mus musculus OX=10090 GN=Dmd PE=1 SV=3	Dmd	305423	464862	294262	264562	359279	360925	349185	364114
P11798	Calcium/calmodulin-dependent protein kinase type II subunit alpha OS=Mus musculus OX=10090 GN=Camk2a PE=1 SV=2	Camk2a	173433	323487	188333	187468	239496	339423	237820	232650
P11881	Inositol 1,4,5-trisphosphate receptor type 1 OS=Mus musculus OX=10090 GN=Itpr1 PE=1 SV=2	Itpr1	182473	280255	194219	185776	190359	169156	188062	208451
P11983	T-complex protein 1 subunit alpha OS=Mus musculus OX=10090 GN=Tcp1 PE=1 SV=3	Tcp1	1.27089e+06	1.81851e+06	1.36677e+06	1.42603e+06	1.62291e+06	1.5451e+06	1.50937e+06	1.67061e+06
P12246	Serum amyloid P-component OS=Mus musculus OX=10090 GN=Apcs PE=1 SV=2	Apcs	177508	316832	240436	293815	256043	239374	204548	218029
P12265	Beta-glucuronidase OS=Mus musculus OX=10090 GN=Gusb PE=1 SV=2	Gusb	82612.5	139773	88531.6	98671.1	114956	98279.8	96817.1	133686
P12382	ATP-dependent 6-phosphofructokinase, liver type OS=Mus musculus OX=10090 GN=Pfkl PE=1 SV=4	Pfkl	3.52668e+06	4.31136e+06	3.64042e+06	3.46657e+06	4.34348e+06	4.40516e+06	4.3501e+06	4.29395e+06
P12658	Calbindin OS=Mus musculus OX=10090 GN=Calb1 PE=1 SV=2	Calb1	2.63976e+06	3.18445e+06	2.69193e+06	2.48501e+06	2.87692e+06	3.39755e+06	2.88196e+06	3.19791e+06
P12787	Cytochrome c oxidase subunit 5A, mitochondrial OS=Mus musculus OX=10090 GN=Cox5a PE=1 SV=2	Cox5a	2.83033e+06	4.32086e+06	3.07721e+06	3.35246e+06	3.96842e+06	4.31517e+06	3.70953e+06	3.56996e+06
P12815	Programmed cell death protein 6 OS=Mus musculus OX=10090 GN=Pdcd6 PE=1 SV=2	Pdcd6	483981	634704	510485	457939	570155	622514	603486	530680
P12960	Contactin-1 OS=Mus musculus OX=10090 GN=Cntn1 PE=1 SV=1	Cntn1	3.96455e+06	4.90291e+06	4.3078e+06	4.03132e+06	4.59558e+06	4.60417e+06	4.45076e+06	4.61049e+06
P12970	60S ribosomal protein L7a OS=Mus musculus OX=10090 GN=Rpl7a PE=1 SV=2	Rpl7a	296600	508983	290964	272892	356844	368105	364437	367477
P13020	Gelsolin OS=Mus musculus OX=10090 GN=Gsn PE=1 SV=3	Gsn	6.52066e+06	1.06336e+07	7.85692e+06	7.04287e+06	7.9595e+06	7.70622e+06	7.20797e+06	9.47026e+06
P13439	Uridine 5'-monophosphate synthase OS=Mus musculus OX=10090 GN=Umps PE=1 SV=3	Umps	29563.4	46659.5	27477.7	30568.4	37311.7	44709.2	33696	36621
P13597	Intercellular adhesion molecule 1 OS=Mus musculus OX=10090 GN=Icam1 PE=1 SV=1	Icam1	243575	379607	207139	175947	296871	319835	253888	253916
P13634	Carbonic anhydrase 1 OS=Mus musculus OX=10090 GN=Ca1 PE=1 SV=4	Ca1	689392	1.04451e+06	573112	687118	668108	750853	547328	1.19706e+06
P14069	Protein S100-A6 OS=Mus musculus OX=10090 GN=S100a6 PE=1 SV=3	S100a6	2.70649e+07	3.2059e+07	2.89335e+07	3.14724e+07	3.18276e+07	2.75885e+07	3.1754e+07	3.10806e+07
P14094	Sodium/potassium-transporting ATPase subunit beta-1 OS=Mus musculus OX=10090 GN=Atp1b1 PE=1 SV=1	Atp1b1	1.781e+07	2.06449e+07	1.85264e+07	1.61171e+07	1.8944e+07	2.09335e+07	2.07619e+07	1.85413e+07
P14106	Complement C1q subcomponent subunit B OS=Mus musculus OX=10090 GN=C1qb PE=1 SV=2	C1qb	135214	233095	149384	123066	176497	190233	164509	166358
P14115	60S ribosomal protein L27a OS=Mus musculus OX=10090 GN=Rpl27a PE=1 SV=5	Rpl27a	395726	525076	346390	351170	392625	440228	443106	430889
P14131	40S ribosomal protein S16 OS=Mus musculus OX=10090 GN=Rps16 PE=1 SV=4	Rps16	1.05344e+06	1.59961e+06	1.18194e+06	1.00614e+06	1.3103e+06	1.38765e+06	1.23172e+06	1.25465e+06
P14148	60S ribosomal protein L7 OS=Mus musculus OX=10090 GN=Rpl7 PE=1 SV=2	Rpl7	484210	780285	515142	481088	591541	610651	566557	602607
P14152	Malate dehydrogenase, cytoplasmic OS=Mus musculus OX=10090 GN=Mdh1 PE=1 SV=3	Mdh1	1.69101e+07	2.47235e+07	2.00305e+07	1.97484e+07	2.26609e+07	2.14088e+07	2.06299e+07	2.31748e+07
P14206	40S ribosomal protein SA OS=Mus musculus OX=10090 GN=Rpsa PE=1 SV=4	Rpsa	779086	1.2664e+06	892561	903156	1.11349e+06	1.04335e+06	878591	1.03108e+06
P14211	Calreticulin OS=Mus musculus OX=10090 GN=Calr PE=1 SV=1	Calr	1.09196e+07	1.89784e+07	1.14378e+07	1.07716e+07	1.4175e+07	1.41617e+07	1.32264e+07	1.34099e+07
P14231	Sodium/potassium-transporting ATPase subunit beta-2 OS=Mus musculus OX=10090 GN=Atp1b2 PE=1 SV=2	Atp1b2	1.14816e+06	1.58388e+06	1.12399e+06	932623	1.6485e+06	2.07323e+06	1.81847e+06	1.55981e+06
P14602	Heat shock protein beta-1 OS=Mus musculus OX=10090 GN=Hspb1 PE=1 SV=3	Hspb1	3.36431e+06	6.84361e+06	3.22245e+06	3.33187e+06	4.08779e+06	4.77512e+06	3.89427e+06	4.20395e+06
P14685	26S proteasome non-ATPase regulatory subunit 3 OS=Mus musculus OX=10090 GN=Psmd3 PE=1 SV=3	Psmd3	575946	888234	635342	645876	903848	779265	701406	859734
P14733	Lamin-B1 OS=Mus musculus OX=10090 GN=Lmnb1 PE=1 SV=3	Lmnb1	5.94691e+06	1.08534e+07	6.80297e+06	6.51527e+06	8.21392e+06	8.46954e+06	7.78498e+06	8.66677e+06
P14824	Annexin A6 OS=Mus musculus OX=10090 GN=Anxa6 PE=1 SV=3	Anxa6	2.00454e+07	3.27341e+07	2.41294e+07	2.30496e+07	2.56664e+07	2.40547e+07	2.43338e+07	2.96854e+07
P14869	60S acidic ribosomal protein P0 OS=Mus musculus OX=10090 GN=Rplp0 PE=1 SV=3	Rplp0	571523	952643	662301	617951	759050	785477	694047	766852
P14873	Microtubule-associated protein 1B OS=Mus musculus OX=10090 GN=Map1b PE=1 SV=2	Map1b	19107529	2.52655e+07	2.22325e+07	1.95021e+07	2.29593e+07	2.13333e+07	2.16897e+07	2.41594e+07
P15089	Mast cell carboxypeptidase A OS=Mus musculus OX=10090 GN=Cpa3 PE=2 SV=1	Cpa3	109095	239318	107495	118246	166872	165555	132131	110399
P15105	Glutamine synthetase OS=Mus musculus OX=10090 GN=Glul PE=1 SV=6	Glul	1.7709e+07	2.39092e+07	1.87509e+07	1.95599e+07	2.21596e+07	2.14556e+07	2.2957e+07	2.51764e+07
P15116	Cadherin-2 OS=Mus musculus OX=10090 GN=Cdh2 PE=1 SV=2	Cdh2	976930	1.16191e+06	979801	914040	1.25756e+06	1.2583e+06	1.17488e+06	1.07283e+06
P15306	Thrombomodulin OS=Mus musculus OX=10090 GN=Thbd PE=1 SV=1	Thbd	79007.1	147240	85226.3	79023	105151	112825	102413	105381
P15327	Bisphosphoglycerate mutase OS=Mus musculus OX=10090 GN=Bpgm PE=1 SV=2	Bpgm	1.20443e+06	1.83453e+06	859757	875994	1.40807e+06	1.57314e+06	1.16588e+06	1.57633e+06
P15331	Peripherin OS=Mus musculus OX=10090 GN=Prph PE=1 SV=2	Prph	3.27245e+06	4.1623e+06	3.89696e+06	3.31022e+06	3.89242e+06	3.48558e+06	3.51354e+06	4.15031e+06
P15532	Nucleoside diphosphate kinase A OS=Mus musculus OX=10090 GN=Nme1 PE=1 SV=1	Nme1	193656	207700	160991	157892	197697	216066	196341	172635
P15626	Glutathione S-transferase Mu 2 OS=Mus musculus OX=10090 GN=Gstm2 PE=1 SV=2	Gstm2	639989	1.40761e+06	656876	615057	792701	802326	771950	793306
P15864	Histone H1.2 OS=Mus musculus OX=10090 GN=Hist1h1c PE=1 SV=2	Hist1h1c	1.48318e+06	2.48434e+06	1.35735e+06	1.18036e+06	1.6685e+06	1.71638e+06	1.6514e+06	1.5006e+06
P16014	Secretogranin-1 OS=Mus musculus OX=10090 GN=Chgb PE=1 SV=2	Chgb	105555	207679	95702.1	100719	167263	214442	125850	129581
P16045	Galectin-1 OS=Mus musculus OX=10090 GN=Lgals1 PE=1 SV=3	Lgals1	4.94285e+06	9.59417e+06	5.02286e+06	4.96618e+06	6.16634e+06	6.03258e+06	5.55253e+06	5.82529e+06
P16054	Protein kinase C epsilon type OS=Mus musculus OX=10090 GN=Prkce PE=1 SV=1	Prkce	52964.5	83309.9	64699.2	70745.2	69981.4	69131.9	66026.5	77237.9
P16110	Galectin-3 OS=Mus musculus OX=10090 GN=Lgals3 PE=1 SV=3	Lgals3	2.09065e+06	2.06133e+06	2.13491e+06	1.54565e+06	2.08847e+06	1.84813e+06	1.78537e+06	2.19089e+06
P16125	L-lactate dehydrogenase B chain OS=Mus musculus OX=10090 GN=Ldhb PE=1 SV=2	Ldhb	1.09444e+07	1.47333e+07	1.12385e+07	1.05291e+07	1.3791e+07	1.44199e+07	1.35095e+07	1.36046e+07
P16283	Anion exchange protein 3 OS=Mus musculus OX=10090 GN=Slc4a3 PE=1 SV=2	Slc4a3	470356	630240	554132	485812	594863	565448	561144	614319
P16330	2',3'-cyclic-nucleotide 3'-phosphodiesterase OS=Mus musculus OX=10090 GN=Cnp PE=1 SV=3	Cnp	2.71144e+08	3.33308e+08	3.36971e+08	2.99532e+08	3.29495e+08	304458371	3.42733e+08	4.01568e+08
P16332	Methylmalonyl-CoA mutase, mitochondrial OS=Mus musculus OX=10090 GN=Mmut PE=1 SV=2	Mmut	410145	658750	482179	456879	551074	594987	545734	650071
P16388	Potassium voltage-gated channel subfamily A member 1 OS=Mus musculus OX=10090 GN=Kcna1 PE=1 SV=1	Kcna1	355757	427759	362373	331171	427524	393410	413303	394137
P16460	Argininosuccinate synthase OS=Mus musculus OX=10090 GN=Ass1 PE=1 SV=1	Ass1	1.27854e+06	1.94027e+06	1.43038e+06	1.17328e+06	1.63393e+06	1.78436e+06	1.65816e+06	1.65041e+06
P17047	Lysosome-associated membrane glycoprotein 2 OS=Mus musculus OX=10090 GN=Lamp2 PE=1 SV=2	Lamp2	263083	454637	305495	280572	352468	327739	301385	376947
P17156	Heat shock-related 70 kDa protein 2 OS=Mus musculus OX=10090 GN=Hspa2 PE=1 SV=2	Hspa2	2.91683e+06	4.25669e+06	3.11018e+06	2.80333e+06	3.8456e+06	3.58742e+06	3.6688e+06	3.80007e+06
P17182	Alpha-enolase OS=Mus musculus OX=10090 GN=Eno1 PE=1 SV=3	Eno1	4.8808e+07	6.87665e+07	6.1704e+07	5.93173e+07	6.51304e+07	5.77187e+07	5.93588e+07	7.45554e+07
P17183	Gamma-enolase OS=Mus musculus OX=10090 GN=Eno2 PE=1 SV=2	Eno2	1.66167e+07	2.03783e+07	1.84991e+07	1.82475e+07	2.01913e+07	2.08667e+07	1.97279e+07	2.05919e+07
P17426	AP-2 complex subunit alpha-1 OS=Mus musculus OX=10090 GN=Ap2a1 PE=1 SV=1	Ap2a1	2.33164e+06	3.27601e+06	2.54284e+06	2.29668e+06	2.7809e+06	2.91165e+06	2.64558e+06	3.00462e+06
P17427	AP-2 complex subunit alpha-2 OS=Mus musculus OX=10090 GN=Ap2a2 PE=1 SV=2	Ap2a2	1.37276e+06	1.80792e+06	1.48707e+06	1.43087e+06	1.69802e+06	1.74972e+06	1.60493e+06	1.67825e+06
P17439	Lysosomal acid glucosylceramidase OS=Mus musculus OX=10090 GN=Gba PE=1 SV=1	Gba	183631	240444	195157	174137	201540	209891	205130	232460
P17563	Methanethiol oxidase OS=Mus musculus OX=10090 GN=Selenbp1 PE=1 SV=2	Selenbp1	1.62425e+06	2.48078e+06	1.70626e+06	1.57614e+06	1.84571e+06	1.89889e+06	1.98248e+06	2.04252e+06
P17665	Cytochrome c oxidase subunit 7C, mitochondrial OS=Mus musculus OX=10090 GN=Cox7c PE=1 SV=1	Cox7c	2.23576e+06	3.67053e+06	2.51962e+06	2.5517e+06	3.11792e+06	3.44053e+06	3.03432e+06	3.32885e+06
P17742	Peptidyl-prolyl cis-trans isomerase A OS=Mus musculus OX=10090 GN=Ppia PE=1 SV=2	Ppia	5.05089e+07	6.99474e+07	5.8385e+07	5.881e+07	6.25129e+07	6.12204e+07	5.93044e+07	6.35843e+07
P17751	Triosephosphate isomerase OS=Mus musculus OX=10090 GN=Tpi1 PE=1 SV=4	Tpi1	4.18831e+07	5.85538e+07	4.95207e+07	4.66466e+07	5.39487e+07	5.00957e+07	4.88773e+07	5.64683e+07
P17809	Solute carrier family 2, facilitated glucose transporter member 1 OS=Mus musculus OX=10090 GN=Slc2a1 PE=1 SV=4	Slc2a1	1.38818e+06	2.25115e+06	1.4001e+06	1.3981e+06	2.27077e+06	1.83432e+06	1.88139e+06	2.11886e+06
P17918	Proliferating cell nuclear antigen OS=Mus musculus OX=10090 GN=Pcna PE=1 SV=2	Pcna	599575	872626	700695	589439	648235	729206	685503	710346
P18242	Cathepsin D OS=Mus musculus OX=10090 GN=Ctsd PE=1 SV=1	Ctsd	1.19299e+06	1.87159e+06	1.27954e+06	1.15488e+06	1.56107e+06	1.55863e+06	1.49618e+06	1.50082e+06
P18760	Cofilin-1 OS=Mus musculus OX=10090 GN=Cfl1 PE=1 SV=3	Cfl1	2.77898e+07	3.83399e+07	3.16351e+07	2.8379e+07	2.92856e+07	3.03678e+07	3.06739e+07	3.29423e+07
P18872	Guanine nucleotide-binding protein G(o) subunit alpha OS=Mus musculus OX=10090 GN=Gnao1 PE=1 SV=3	Gnao1	8.01595e+06	1.10787e+07	1.04012e+07	1.04161e+07	1.09471e+07	9.72354e+06	9.76069e+06	1.38531e+07
P19096	Fatty acid synthase OS=Mus musculus OX=10090 GN=Fasn PE=1 SV=2	Fasn	1.04096e+07	1.2676e+07	1.10145e+07	1.07933e+07	1.20305e+07	1.20568e+07	1.21913e+07	1.26598e+07
P19137	Laminin subunit alpha-1 OS=Mus musculus OX=10090 GN=Lama1 PE=1 SV=2	Lama1	1.19357e+06	1.67918e+06	1.01818e+06	1.01821e+06	1.55831e+06	1.34035e+06	1.50858e+06	1.55982e+06
P19157	Glutathione S-transferase P 1 OS=Mus musculus OX=10090 GN=Gstp1 PE=1 SV=2	Gstp1	1.53008e+07	1.97882e+07	1.77297e+07	1.70147e+07	1.82313e+07	1.7971e+07	2.00452e+07	1.96589e+07
P19246	Neurofilament heavy polypeptide OS=Mus musculus OX=10090 GN=Nefh PE=1 SV=3	Nefh	8.6506e+07	1.06359e+08	9.68492e+07	8.59059e+07	9.93752e+07	8.91406e+07	8.91576e+07	9.51593e+07
P19324	Serpin H1 OS=Mus musculus OX=10090 GN=Serpinh1 PE=1 SV=3	Serpinh1	2.45467e+06	4.57497e+06	2.59325e+06	2.36741e+06	3.14929e+06	3.13301e+06	3.01963e+06	3.05341e+06
P19536	Cytochrome c oxidase subunit 5B, mitochondrial OS=Mus musculus OX=10090 GN=Cox5b PE=1 SV=1	Cox5b	2.39108e+06	3.67461e+06	2.45495e+06	2.46948e+06	3.30272e+06	3.39668e+06	2.68731e+06	2.90355e+06
P19783	Cytochrome c oxidase subunit 4 isoform 1, mitochondrial OS=Mus musculus OX=10090 GN=Cox4i1 PE=1 SV=2	Cox4i1	3.92932e+06	6.34614e+06	4.12887e+06	4.15492e+06	5.17812e+06	5.95894e+06	5.02692e+06	5.37723e+06
P20029	Endoplasmic reticulum chaperone BiP OS=Mus musculus OX=10090 GN=Hspa5 PE=1 SV=3	Hspa5	1.01237e+07	1.87998e+07	1.06347e+07	9.74643e+06	1.31172e+07	1.37184e+07	1.24106e+07	1.37026e+07
P20060	Beta-hexosaminidase subunit beta OS=Mus musculus OX=10090 GN=Hexb PE=1 SV=2	Hexb	882016	1.51926e+06	986474	871162	1.04942e+06	1.03122e+06	951500	1.18113e+06
P20065	Thymosin beta-4 OS=Mus musculus OX=10090 GN=Tmsb4x PE=1 SV=1	Tmsb4x	90615.4	98358.4	67498.9	81380.3	110076	127530	140444	91047.6
P20108	Thioredoxin-dependent peroxide reductase, mitochondrial OS=Mus musculus OX=10090 GN=Prdx3 PE=1 SV=1	Prdx3	2.23624e+06	3.70371e+06	2.72183e+06	2.51879e+06	3.09876e+06	3.12944e+06	2.76251e+06	3.33287e+06
P20152	Vimentin OS=Mus musculus OX=10090 GN=Vim PE=1 SV=3	Vim	338994679	4.13366e+08	3.46416e+08	3.23782e+08	4.10431e+08	3.87542e+08	4.00247e+08	3.43544e+08
P20352	Tissue factor OS=Mus musculus OX=10090 GN=F3 PE=1 SV=2	F3	203471	370390	264885	246389	284275	287739	289158	331744
P20357	Microtubule-associated protein 2 OS=Mus musculus OX=10090 GN=Map2 PE=1 SV=2	Map2	2.08304e+06	3.10354e+06	2.4028e+06	2.21615e+06	3.07193e+06	4.55956e+06	2.44895e+06	2.98651e+06
P20917	Myelin-associated glycoprotein OS=Mus musculus OX=10090 GN=Mag PE=1 SV=2	Mag	1.50881e+07	1.88929e+07	1.76866e+07	1.49486e+07	1.99763e+07	1.82679e+07	2.0516e+07	2.19014e+07
P20918	Plasminogen OS=Mus musculus OX=10090 GN=Plg PE=1 SV=3	Plg	39875.8	60827.8	36264	38574.2	46618.5	48072.6	39526.8	52083.8
P21126	Ubiquitin-like protein 4A OS=Mus musculus OX=10090 GN=Ubl4a PE=1 SV=1	Ubl4a	500799	649453	456779	476518	584932	626680	578849	557135
P21278	Guanine nucleotide-binding protein subunit alpha-11 OS=Mus musculus OX=10090 GN=Gna11 PE=1 SV=1	Gna11	569807	940951	736740	755644	805076	797571	726348	957333
P21279	Guanine nucleotide-binding protein G(q) subunit alpha OS=Mus musculus OX=10090 GN=Gnaq PE=1 SV=4	Gnaq	3.20827e+06	4.37575e+06	3.59816e+06	3.53237e+06	4.1989e+06	4.04218e+06	4.04072e+06	4.26455e+06
P21300	Aldo-keto reductase family 1 member B7 OS=Mus musculus OX=10090 GN=Akr1b7 PE=1 SV=4	Akr1b7	35723.6	57474.4	41273.7	35412.1	36833.1	36470	41752.6	46048.9
P21447	ATP-dependent translocase ABCB1 OS=Mus musculus OX=10090 GN=Abcb1a PE=1 SV=3	Abcb1a	3.70787e+06	6.92112e+06	3.89515e+06	3.56817e+06	4.44576e+06	4.41523e+06	4.50864e+06	4.74409e+06
P21460	Cystatin-C OS=Mus musculus OX=10090 GN=Cst3 PE=1 SV=2	Cst3	647911	1.09045e+06	656253	695476	941558	1.1647e+06	729741	829541
P21550	Beta-enolase OS=Mus musculus OX=10090 GN=Eno3 PE=1 SV=3	Eno3	144145	296061	190632	331178	212302	215385	192916	256275
P21614	Vitamin D-binding protein OS=Mus musculus OX=10090 GN=Gc PE=1 SV=2	Gc	332413	702105	331727	322570	375913	387057	290438	399005
P21981	Protein-glutamine gamma-glutamyltransferase 2 OS=Mus musculus OX=10090 GN=Tgm2 PE=1 SV=4	Tgm2	779456	2.13113e+06	903784	911501	992013	897975	793225	1.23732e+06
P21995	Embigin OS=Mus musculus OX=10090 GN=Emb PE=1 SV=2	Emb	3.06736e+06	4.18087e+06	3.31876e+06	2.50668e+06	4.16309e+06	4.36513e+06	3.99055e+06	3.45007e+06
P22315	Ferrochelatase, mitochondrial OS=Mus musculus OX=10090 GN=Fech PE=1 SV=2	Fech	598238	956728	667592	678351	761979	815563	732809	866582
P22599	Alpha-1-antitrypsin 1-2 OS=Mus musculus OX=10090 GN=Serpina1b PE=1 SV=2	Serpina1b	339951	687631	249375	331001	333689	348793	243048	434250
P22682	E3 ubiquitin-protein ligase CBL OS=Mus musculus OX=10090 GN=Cbl PE=1 SV=3	Cbl	197224	254052	199256	180449	235599	441551	230875	189588
P22907	Porphobilinogen deaminase OS=Mus musculus OX=10090 GN=Hmbs PE=1 SV=2	Hmbs	63840.4	95349.5	72308.9	76394.4	95743.2	71512.6	90986.3	89667.7
P22935	Cellular retinoic acid-binding protein 2 OS=Mus musculus OX=10090 GN=Crabp2 PE=2 SV=2	Crabp2	424209	1.02432e+06	483360	519728	603083	558443	521965	633113
P23116	Eukaryotic translation initiation factor 3 subunit A OS=Mus musculus OX=10090 GN=Eif3a PE=1 SV=5	Eif3a	990912	1.4287e+06	1.05227e+06	982109	1.20059e+06	1.22416e+06	1.1915e+06	1.22766e+06
P23242	Gap junction alpha-1 protein OS=Mus musculus OX=10090 GN=Gja1 PE=1 SV=2	Gja1	1.61773e+06	2.18304e+06	1.86053e+06	1.70968e+06	2.23747e+06	2.12869e+06	2.11404e+06	1.83902e+06
P23591	GDP-L-fucose synthase OS=Mus musculus OX=10090 GN=Tsta3 PE=1 SV=3	Tsta3	57666.2	86724.2	66742.7	66862.4	75187.5	71493.2	63549.4	75418.9
P23927	Alpha-crystallin B chain OS=Mus musculus OX=10090 GN=Cryab PE=1 SV=2	Cryab	2.15165e+06	2.54579e+06	778557	1.65205e+06	1.17422e+06	2.98562e+06	1.1608e+06	3.09443e+06
P23953	Carboxylesterase 1C OS=Mus musculus OX=10090 GN=Ces1c PE=1 SV=4	Ces1c	582492	858357	470653	559901	614992	711093	474273	743734
P24270	Catalase OS=Mus musculus OX=10090 GN=Cat PE=1 SV=4	Cat	1.89487e+06	2.6494e+06	1.84631e+06	1.78356e+06	2.37124e+06	2.28821e+06	2.09887e+06	2.69008e+06
P24369	Peptidyl-prolyl cis-trans isomerase B OS=Mus musculus OX=10090 GN=Ppib PE=1 SV=2	Ppib	2.7256e+06	4.52425e+06	3.04787e+06	2.9677e+06	3.69442e+06	3.4159e+06	3.16447e+06	4.04037e+06
P24472	Glutathione S-transferase A4 OS=Mus musculus OX=10090 GN=Gsta4 PE=1 SV=3	Gsta4	2.72666e+06	4.16688e+06	2.72971e+06	2.62998e+06	3.58145e+06	3.77214e+06	3.41141e+06	3.30314e+06
P24527	Leukotriene A-4 hydrolase OS=Mus musculus OX=10090 GN=Lta4h PE=1 SV=4	Lta4h	1.6761e+06	2.59808e+06	1.794e+06	1.80111e+06	2.09508e+06	2.04178e+06	1.99903e+06	2.37049e+06
P24547	Inosine-5'-monophosphate dehydrogenase 2 OS=Mus musculus OX=10090 GN=Impdh2 PE=1 SV=2	Impdh2	462228	694769	506436	527810	622009	552242	565319	673272
P24549	Retinal dehydrogenase 1 OS=Mus musculus OX=10090 GN=Aldh1a1 PE=1 SV=5	Aldh1a1	9.24355e+06	1.37518e+07	9.88105e+06	9.00091e+06	1.2025e+07	1.15182e+07	1.18888e+07	1.26662e+07
P24668	Cation-dependent mannose-6-phosphate receptor OS=Mus musculus OX=10090 GN=M6pr PE=1 SV=1	M6pr	172429	254989	173662	158528	221473	201522	203227	185131
P25444	40S ribosomal protein S2 OS=Mus musculus OX=10090 GN=Rps2 PE=1 SV=3	Rps2	1.03191e+06	1.60234e+06	1.12135e+06	1.06215e+06	1.16252e+06	1.24746e+06	1.15572e+06	1.22958e+06
P25911	Tyrosine-protein kinase Lyn OS=Mus musculus OX=10090 GN=Lyn PE=1 SV=4	Lyn	66591.6	77922.4	70973	71316.6	58564.7	66123.8	75487.2	78716.4
P26039	Talin-1 OS=Mus musculus OX=10090 GN=Tln1 PE=1 SV=2	Tln1	1.07702e+07	2.17378e+07	1.06725e+07	1.03466e+07	1.22326e+07	1.23126e+07	1.13188e+07	1.22596e+07
P26040	Ezrin OS=Mus musculus OX=10090 GN=Ezr PE=1 SV=3	Ezr	4.17521e+06	6.31703e+06	5.03964e+06	4.62863e+06	5.67627e+06	5.54388e+06	5.66292e+06	6.45268e+06
P26041	Moesin OS=Mus musculus OX=10090 GN=Msn PE=1 SV=3	Msn	1.56581e+07	2.24139e+07	1.60136e+07	1.49283e+07	1.93125e+07	1.83757e+07	1.81788e+07	1.71278e+07
P26043	Radixin OS=Mus musculus OX=10090 GN=Rdx PE=1 SV=3	Rdx	3.32593e+06	4.92054e+06	4.04793e+06	3.78982e+06	4.69378e+06	4.02006e+06	4.13293e+06	4.96751e+06
P26231	Catenin alpha-1 OS=Mus musculus OX=10090 GN=Ctnna1 PE=1 SV=1	Ctnna1	4.54486e+06	7.20502e+06	4.83016e+06	4.66118e+06	5.9047e+06	5.70386e+06	5.73835e+06	5.67624e+06
P26350	Prothymosin alpha OS=Mus musculus OX=10090 GN=Ptma PE=1 SV=2	Ptma	415060	570717	237467	201334	554639	604597	576651	411290
P26369	Splicing factor U2AF 65 kDa subunit OS=Mus musculus OX=10090 GN=U2af2 PE=1 SV=3	U2af2	270555	449806	268962	250553	325703	329290	318097	301743
P26443	Glutamate dehydrogenase 1, mitochondrial OS=Mus musculus OX=10090 GN=Glud1 PE=1 SV=1	Glud1	6.93016e+06	1.00691e+07	7.43266e+06	7.1224e+06	9.96696e+06	1.04253e+07	8.44874e+06	9.76463e+06
P26450	Phosphatidylinositol 3-kinase regulatory subunit alpha OS=Mus musculus OX=10090 GN=Pik3r1 PE=1 SV=2	Pik3r1	195753	268011	216871	208725	248841	256717	235770	246499
P26516	26S proteasome non-ATPase regulatory subunit 7 OS=Mus musculus OX=10090 GN=Psmd7 PE=1 SV=2	Psmd7	715135	1.22485e+06	914406	867205	948009	951038	879853	1.22443e+06
P26618	Platelet-derived growth factor receptor alpha OS=Mus musculus OX=10090 GN=Pdgfra PE=1 SV=3	Pdgfra	18906.2	33240.5	19367.7	20544.1	27291.6	22960.6	25525.9	25764.9
P26645	Myristoylated alanine-rich C-kinase substrate OS=Mus musculus OX=10090 GN=Marcks PE=1 SV=2	Marcks	3.35681e+06	4.01846e+06	3.27363e+06	2.91644e+06	4.91453e+06	5.79475e+06	4.39425e+06	3.37106e+06
P26883	Peptidyl-prolyl cis-trans isomerase FKBP1A OS=Mus musculus OX=10090 GN=Fkbp1a PE=1 SV=2	Fkbp1a	719054	984870	762335	728721	1.01974e+06	950773	829916	1.03117e+06
P27546	Microtubule-associated protein 4 OS=Mus musculus OX=10090 GN=Map4 PE=1 SV=3	Map4	1.13303e+07	1.70262e+07	1.39741e+07	1.31939e+07	1.54375e+07	1.31905e+07	1.32051e+07	1.62212e+07
P27600	Guanine nucleotide-binding protein subunit alpha-12 OS=Mus musculus OX=10090 GN=Gna12 PE=1 SV=3	Gna12	48559	60541.1	49426.3	47613.1	68670.3	55380	61521	53165.3
P27601	Guanine nucleotide-binding protein subunit alpha-13 OS=Mus musculus OX=10090 GN=Gna13 PE=1 SV=1	Gna13	3.35134e+06	4.36175e+06	3.77593e+06	3.74458e+06	4.47105e+06	4.2365e+06	4.12041e+06	4.12778e+06
P27612	Phospholipase A-2-activating protein OS=Mus musculus OX=10090 GN=Plaa PE=1 SV=4	Plaa	243668	378638	300786	262526	341836	315586	309471	330433
P27659	60S ribosomal protein L3 OS=Mus musculus OX=10090 GN=Rpl3 PE=1 SV=3	Rpl3	464229	757866	489014	425190	600263	636163	575981	555491
P27661	Histone H2AX OS=Mus musculus OX=10090 GN=H2afx PE=1 SV=2	H2afx	705360	1.48092e+06	819913	702930	1.04623e+06	1.10639e+06	986462	1.11622e+06
P27671	Ras-specific guanine nucleotide-releasing factor 1 OS=Mus musculus OX=10090 GN=Rasgrf1 PE=1 SV=2	Rasgrf1	58186.3	82353.9	69249.7	60715.3	77393.4	80129.9	73896.2	89942.4
P27773	Protein disulfide-isomerase A3 OS=Mus musculus OX=10090 GN=Pdia3 PE=1 SV=2	Pdia3	9.25535e+06	1.58207e+07	1.00433e+07	9.51777e+06	1.18401e+07	1.24896e+07	1.10398e+07	1.1551e+07
P28028	Serine/threonine-protein kinase B-raf OS=Mus musculus OX=10090 GN=Braf PE=1 SV=3	Braf	310833	385703	296964	292518	364482	385662	374005	340058
P28063	Proteasome subunit beta type-8 OS=Mus musculus OX=10090 GN=Psmb8 PE=1 SV=2	Psmb8	91275.7	131693	84310.3	78897.2	115719	77233	159236	126473
P28271	Cytoplasmic aconitate hydratase OS=Mus musculus OX=10090 GN=Aco1 PE=1 SV=3	Aco1	1.80828e+06	2.50653e+06	1.91066e+06	1.88251e+06	2.2474e+06	2.25086e+06	2.14169e+06	2.29441e+06
P28352	DNA-(apurinic or apyrimidinic site) lyase OS=Mus musculus OX=10090 GN=Apex1 PE=1 SV=2	Apex1	184456	282193	191707	193861	249390	298017	242175	266940
P28474	Alcohol dehydrogenase class-3 OS=Mus musculus OX=10090 GN=Adh5 PE=1 SV=3	Adh5	4.2305e+06	5.76394e+06	4.9802e+06	4.45034e+06	5.5306e+06	4.88578e+06	5.05179e+06	5.25171e+06
P28650	Adenylosuccinate synthetase isozyme 1 OS=Mus musculus OX=10090 GN=Adssl1 PE=1 SV=2	Adssl1	2.48692e+06	2.97046e+06	2.65095e+06	2.62306e+06	3.04557e+06	2.92394e+06	3.27841e+06	3.31789e+06
P28653	Biglycan OS=Mus musculus OX=10090 GN=Bgn PE=1 SV=1	Bgn	1.76746e+06	3.32684e+06	1.5571e+06	1.58613e+06	2.52841e+06	2.48026e+06	2.09168e+06	2.24014e+06
P28654	Decorin OS=Mus musculus OX=10090 GN=Dcn PE=1 SV=1	Dcn	6.68325e+06	8.38069e+06	4.779e+06	5.18244e+06	8.41871e+06	9.3723e+06	7.43601e+06	7.9141e+06
P28658	Ataxin-10 OS=Mus musculus OX=10090 GN=Atxn10 PE=1 SV=2	Atxn10	1.55005e+06	2.10527e+06	1.68603e+06	1.6838e+06	1.91846e+06	2.08679e+06	1.78472e+06	1.83788e+06
P28660	Nck-associated protein 1 OS=Mus musculus OX=10090 GN=Nckap1 PE=1 SV=2	Nckap1	865888	1.22134e+06	935281	912775	1.07874e+06	1.10457e+06	964026	1.05163e+06
P28661	Septin-4 OS=Mus musculus OX=10090 GN=Septin4 PE=1 SV=1	Septin4	8.49087e+06	1.02412e+07	9.18648e+06	8.17707e+06	1.05323e+07	10453475	1.08861e+07	1.06966e+07
P28663	Beta-soluble NSF attachment protein OS=Mus musculus OX=10090 GN=Napb PE=1 SV=2	Napb	2.79337e+06	3.48063e+06	2.981e+06	2.9949e+06	3.41938e+06	3.54932e+06	3.53426e+06	3.48636e+06
P28665	Murinoglobulin-1 OS=Mus musculus OX=10090 GN=Mug1 PE=1 SV=3	Mug1	1.06156e+06	2.1218e+06	670620	1.14129e+06	571462	969183	695581	1.02915e+06
P28667	MARCKS-related protein OS=Mus musculus OX=10090 GN=Marcksl1 PE=1 SV=2	Marcksl1	730408	1.02199e+06	833743	697589	875504	934126	834350	861190
P28738	Kinesin heavy chain isoform 5C OS=Mus musculus OX=10090 GN=Kif5c PE=1 SV=3	Kif5c	1.41633e+06	1.83236e+06	1.49101e+06	1.34082e+06	1.71355e+06	1.79468e+06	1.74184e+06	1.77628e+06
P28740	Kinesin-like protein KIF2A OS=Mus musculus OX=10090 GN=Kif2a PE=1 SV=2	Kif2a	1.04463e+06	1.37359e+06	1.20473e+06	1.06315e+06	1.2461e+06	1.23822e+06	1.19193e+06	1.28566e+06
P28741	Kinesin-like protein KIF3A OS=Mus musculus OX=10090 GN=Kif3a PE=1 SV=2	Kif3a	48225.7	70059.4	59467.2	51308.4	54841.2	72681.7	57936.1	73186.3
P28843	Dipeptidyl peptidase 4 OS=Mus musculus OX=10090 GN=Dpp4 PE=1 SV=3	Dpp4	1.26039e+06	1.9854e+06	1.64884e+06	1.57553e+06	1.5917e+06	1.72464e+06	1.63644e+06	2.23032e+06
P29341	Polyadenylate-binding protein 1 OS=Mus musculus OX=10090 GN=Pabpc1 PE=1 SV=2	Pabpc1	2.90148e+06	4.22561e+06	2.99422e+06	2.81085e+06	3.57554e+06	3.71193e+06	3.56049e+06	3.67289e+06
P29351	Tyrosine-protein phosphatase non-receptor type 6 OS=Mus musculus OX=10090 GN=Ptpn6 PE=1 SV=2	Ptpn6	17066.7	31231.8	21218	19494.9	23372.9	22151.2	22206.1	21666.3
P29387	Guanine nucleotide-binding protein subunit beta-4 OS=Mus musculus OX=10090 GN=Gnb4 PE=1 SV=4	Gnb4	197573	267733	244807	217838	283649	236290	264962	295536
P29416	Beta-hexosaminidase subunit alpha OS=Mus musculus OX=10090 GN=Hexa PE=1 SV=2	Hexa	29735.3	49970	34138.1	29473	36813.1	37440.7	34336.9	39329.1
P29533	Vascular cell adhesion protein 1 OS=Mus musculus OX=10090 GN=Vcam1 PE=1 SV=1	Vcam1	114688	201632	109911	121752	141309	133952	125401	141655
P29595	NEDD8 OS=Mus musculus OX=10090 GN=Nedd8 PE=1 SV=2	Nedd8	263310	374942	256521	231906	387764	386277	324381	375988
P29699	Alpha-2-HS-glycoprotein OS=Mus musculus OX=10090 GN=Ahsg PE=1 SV=1	Ahsg	356938	846334	314149	398798	433310	399732	254797	725382
P29758	Ornithine aminotransferase, mitochondrial OS=Mus musculus OX=10090 GN=Oat PE=1 SV=1	Oat	1.51172e+06	2.7663e+06	1.78964e+06	1.93283e+06	2.41889e+06	2.38307e+06	2.22276e+06	2.53812e+06
P30275	Creatine kinase U-type, mitochondrial OS=Mus musculus OX=10090 GN=Ckmt1 PE=1 SV=1	Ckmt1	1.2532e+06	1.54225e+06	1.26586e+06	1.35847e+06	1.67679e+06	2.36768e+06	1.4277e+06	1.47618e+06
P30416	Peptidyl-prolyl cis-trans isomerase FKBP4 OS=Mus musculus OX=10090 GN=Fkbp4 PE=1 SV=5	Fkbp4	3.99892e+06	5.43278e+06	4.45289e+06	4.01725e+06	5.14725e+06	5.35505e+06	5.09778e+06	5.31233e+06
P30681	High mobility group protein B2 OS=Mus musculus OX=10090 GN=Hmgb2 PE=1 SV=3	Hmgb2	137019	251682	127851	118193	169493	197705	177795	167405
P30999	Catenin delta-1 OS=Mus musculus OX=10090 GN=Ctnnd1 PE=1 SV=2	Ctnnd1	1.01727e+06	1.71543e+06	1.11587e+06	1.04752e+06	1.33632e+06	1.33052e+06	1.25528e+06	1.30787e+06
P31001	Desmin OS=Mus musculus OX=10090 GN=Des PE=1 SV=3	Des	408492	1.57449e+06	416952	433916	529240	491811	441441	539666
P31324	cAMP-dependent protein kinase type II-beta regulatory subunit OS=Mus musculus OX=10090 GN=Prkar2b PE=1 SV=3	Prkar2b	335488	505690	391981	396350	537554	554786	419485	536587
P31648	Sodium- and chloride-dependent GABA transporter 1 OS=Mus musculus OX=10090 GN=Slc6a1 PE=1 SV=2	Slc6a1	168673	302148	184086	204050	267587	287793	240691	305987
P31649	Sodium- and chloride-dependent GABA transporter 2 OS=Mus musculus OX=10090 GN=Slc6a13 PE=1 SV=1	Slc6a13	51511	53070.8	30390.2	32580.7	40178.2	32570.7	31050.4	43607.9
P31650	Sodium- and chloride-dependent GABA transporter 3 OS=Mus musculus OX=10090 GN=Slc6a11 PE=1 SV=2	Slc6a11	1.42039e+06	1.83739e+06	1.38514e+06	1.44518e+06	2.2997e+06	3.66537e+06	1.81123e+06	2.07845e+06
P31750	RAC-alpha serine/threonine-protein kinase OS=Mus musculus OX=10090 GN=Akt1 PE=1 SV=2	Akt1	61387.9	90567.7	76045.9	69919.9	67908.4	69366.6	70549.5	85758.9
P31786	Acyl-CoA-binding protein OS=Mus musculus OX=10090 GN=Dbi PE=1 SV=2	Dbi	1.34413e+07	1.38068e+07	1.07134e+07	9.82855e+06	1.76986e+07	1.73488e+07	1.83104e+07	1.38179e+07
P31938	Dual specificity mitogen-activated protein kinase kinase 1 OS=Mus musculus OX=10090 GN=Map2k1 PE=1 SV=2	Map2k1	1.00789e+06	1.28617e+06	976872	933175	1.22784e+06	1.21423e+06	1.25217e+06	1.16294e+06
P32020	Non-specific lipid-transfer protein OS=Mus musculus OX=10090 GN=Scp2 PE=1 SV=3	Scp2	1.12364e+06	1.66577e+06	1.14292e+06	946201	1.43366e+06	1.45645e+06	1.34558e+06	1.38266e+06
P32037	Solute carrier family 2, facilitated glucose transporter member 3 OS=Mus musculus OX=10090 GN=Slc2a3 PE=1 SV=1	Slc2a3	1.41588e+06	1.67585e+06	1.48437e+06	1.27756e+06	1.81731e+06	1.99058e+06	1.83576e+06	1.51249e+06
P32067	Lupus La protein homolog OS=Mus musculus OX=10090 GN=Ssb PE=1 SV=1	Ssb	730714	1.34472e+06	766585	771950	955066	939222	874640	852057
P32233	Developmentally-regulated GTP-binding protein 1 OS=Mus musculus OX=10090 GN=Drg1 PE=1 SV=1	Drg1	110727	168850	132059	147984	114955	125549	120562	130932
P32261	Antithrombin-III OS=Mus musculus OX=10090 GN=Serpinc1 PE=1 SV=1	Serpinc1	613825	1.29105e+06	618744	699452	833074	718295	545724	953793
P32848	Parvalbumin alpha OS=Mus musculus OX=10090 GN=Pvalb PE=1 SV=3	Pvalb	8.41799e+06	9.57118e+06	1.02201e+07	8.61333e+06	6.38471e+06	6.57639e+06	7.37413e+06	7.97161e+06
P32883	GTPase KRas OS=Mus musculus OX=10090 GN=Kras PE=1 SV=1	Kras	785126	1.1443e+06	917984	806985	981660	969171	999636	1.11702e+06
P32921	Tryptophan--tRNA ligase, cytoplasmic OS=Mus musculus OX=10090 GN=Wars PE=1 SV=2	Wars	1.2613e+06	1.96018e+06	1.61263e+06	1.41976e+06	1.70887e+06	1.5589e+06	1.58359e+06	1.95519e+06
P33175	Kinesin heavy chain isoform 5A OS=Mus musculus OX=10090 GN=Kif5a PE=1 SV=3	Kif5a	691987	908849	780052	700541	841997	778030	854267	846890
P34022	Ran-specific GTPase-activating protein OS=Mus musculus OX=10090 GN=Ranbp1 PE=1 SV=2	Ranbp1	951259	1.42312e+06	969044	930066	1.17522e+06	1.20846e+06	1.12744e+06	1.18267e+06
P34152	Focal adhesion kinase 1 OS=Mus musculus OX=10090 GN=Ptk2 PE=1 SV=4	Ptk2	109066	164005	124068	107860	139944	131512	127289	122950
P34884	Macrophage migration inhibitory factor OS=Mus musculus OX=10090 GN=Mif PE=1 SV=2	Mif	2.36604e+06	3.18361e+06	2.42215e+06	2.18973e+06	3.07244e+06	3.17031e+06	2.87134e+06	2.71959e+06
P34914	Bifunctional epoxide hydrolase 2 OS=Mus musculus OX=10090 GN=Ephx2 PE=1 SV=2	Ephx2	231096	382064	240103	213589	241134	266863	261386	304434
P34928	Apolipoprotein C-I OS=Mus musculus OX=10090 GN=Apoc1 PE=1 SV=1	Apoc1	365369	723408	337042	384608	394461	336992	249938	293484
P35235	Tyrosine-protein phosphatase non-receptor type 11 OS=Mus musculus OX=10090 GN=Ptpn11 PE=1 SV=2	Ptpn11	3.04409e+06	4.14139e+06	3.13881e+06	3.0642e+06	3.68954e+06	3.44981e+06	3.51193e+06	3.83065e+06
P35278	Ras-related protein Rab-5C OS=Mus musculus OX=10090 GN=Rab5c PE=1 SV=2	Rab5c	349064	516316	418239	414282	513172	523599	445059	535129
P35279	Ras-related protein Rab-6A OS=Mus musculus OX=10090 GN=Rab6a PE=1 SV=4	Rab6a	1.68775e+06	1.96273e+06	1.71861e+06	1.38472e+06	2.33757e+06	2.39286e+06	2.2998e+06	2.01685e+06
P35282	Ras-related protein Rab-21 OS=Mus musculus OX=10090 GN=Rab21 PE=1 SV=4	Rab21	175816	237960	189103	166724	202259	199440	197058	248893
P35285	Ras-related protein Rab-22A OS=Mus musculus OX=10090 GN=Rab22a PE=1 SV=2	Rab22a	136689	178872	176939	156088	158209	166777	159048	215421
P35441	Thrombospondin-1 OS=Mus musculus OX=10090 GN=Thbs1 PE=1 SV=1	Thbs1	9710.37	15055.9	7059.47	9067.64	8608.16	9553.41	6776.46	11292.2
P35455	Vasopressin-neurophysin 2-copeptin OS=Mus musculus OX=10090 GN=Avp PE=2 SV=1	Avp	1.14566e+06	636022	466409	362703	693257	1.26185e+06	878761	603181
P35486	Pyruvate dehydrogenase E1 component subunit alpha, somatic form, mitochondrial OS=Mus musculus OX=10090 GN=Pdha1 PE=1 SV=1	Pdha1	5.14804e+06	7.50323e+06	5.47488e+06	5.21765e+06	6.22823e+06	7.00574e+06	6.38399e+06	6.72484e+06
P35505	Fumarylacetoacetase OS=Mus musculus OX=10090 GN=Fah PE=1 SV=2	Fah	821305	1.23133e+06	936941	850561	1.00106e+06	974290	995905	1.16403e+06
P35550	rRNA 2'-O-methyltransferase fibrillarin OS=Mus musculus OX=10090 GN=Fbl PE=1 SV=2	Fbl	40305.5	87184.1	46026.8	44372.3	55760.5	59947.7	56138.7	66059.4
P35564	Calnexin OS=Mus musculus OX=10090 GN=Canx PE=1 SV=1	Canx	9.89575e+06	1.44756e+07	9.783e+06	9.29236e+06	1.26247e+07	1.30294e+07	1.2027e+07	1.20909e+07
P35585	AP-1 complex subunit mu-1 OS=Mus musculus OX=10090 GN=Ap1m1 PE=1 SV=3	Ap1m1	295753	439159	349578	358281	403137	384695	367291	413156
P35700	Peroxiredoxin-1 OS=Mus musculus OX=10090 GN=Prdx1 PE=1 SV=1	Prdx1	2.8746e+07	4.07044e+07	3.12689e+07	2.98267e+07	3.48779e+07	3.22861e+07	3.37008e+07	3.44729e+07
P35762	CD81 antigen OS=Mus musculus OX=10090 GN=Cd81 PE=1 SV=2	Cd81	1.91387e+06	2.57748e+06	2.31542e+06	2.50152e+06	3.04715e+06	2.5157e+06	2.78352e+06	2.99307e+06
P35802	Neuronal membrane glycoprotein M6-a OS=Mus musculus OX=10090 GN=Gpm6a PE=1 SV=1	Gpm6a	162815	249716	184911	185714	269973	324723	222558	246832
P35803	Neuronal membrane glycoprotein M6-b OS=Mus musculus OX=10090 GN=Gpm6b PE=1 SV=2	Gpm6b	5.67446e+06	6.98315e+06	5.87681e+06	5.81814e+06	7.30852e+06	6.48147e+06	7.37512e+06	6.13524e+06
P35831	Tyrosine-protein phosphatase non-receptor type 12 OS=Mus musculus OX=10090 GN=Ptpn12 PE=1 SV=3	Ptpn12	55702.4	92827.4	53908.4	63178.9	70932.2	63642.4	63970.5	80215.3
P35979	60S ribosomal protein L12 OS=Mus musculus OX=10090 GN=Rpl12 PE=1 SV=2	Rpl12	887844	1.51875e+06	952697	942766	1.17642e+06	1.18234e+06	1.05789e+06	1.20118e+06
P36916	Guanine nucleotide-binding protein-like 1 OS=Mus musculus OX=10090 GN=Gnl1 PE=1 SV=4	Gnl1	574965	823706	567988	501801	609250	676512	661744	578632
P37040	NADPH--cytochrome P450 reductase OS=Mus musculus OX=10090 GN=Por PE=1 SV=2	Por	2.53855e+06	3.7038e+06	2.96807e+06	2.60045e+06	3.10429e+06	3.19955e+06	3.26758e+06	3.41484e+06
P37804	Transgelin OS=Mus musculus OX=10090 GN=Tagln PE=1 SV=3	Tagln	2.9722e+06	4.95671e+07	5.48595e+06	3.52299e+06	3.92359e+06	3.89488e+06	3.7359e+06	5.4708e+06
P38060	Hydroxymethylglutaryl-CoA lyase, mitochondrial OS=Mus musculus OX=10090 GN=Hmgcl PE=1 SV=2	Hmgcl	641480	964160	728032	707772	823124	874793	760765	836189
P38647	Stress-70 protein, mitochondrial OS=Mus musculus OX=10090 GN=Hspa9 PE=1 SV=3	Hspa9	2.6069e+06	4.65795e+06	3.25754e+06	3.03109e+06	4.31173e+06	4.03499e+06	3.56839e+06	4.84234e+06
P39688	Tyrosine-protein kinase Fyn OS=Mus musculus OX=10090 GN=Fyn PE=1 SV=4	Fyn	503476	678704	572225	528863	671781	623960	606494	691884
P40124	Adenylyl cyclase-associated protein 1 OS=Mus musculus OX=10090 GN=Cap1 PE=1 SV=4	Cap1	2.49287e+06	3.82059e+06	2.78671e+06	2.39865e+06	3.11365e+06	3.03588e+06	3.0554e+06	3.30503e+06
P40142	Transketolase OS=Mus musculus OX=10090 GN=Tkt PE=1 SV=1	Tkt	1.63827e+07	2.16371e+07	1.87096e+07	1.6938e+07	2.14071e+07	2.01043e+07	2.03693e+07	2.12475e+07
P40237	CD82 antigen OS=Mus musculus OX=10090 GN=Cd82 PE=1 SV=1	Cd82	5.08709e+06	6.49027e+06	5.08873e+06	4.12815e+06	6.6716e+06	6.66288e+06	7.04784e+06	6.12803e+06
P40240	CD9 antigen OS=Mus musculus OX=10090 GN=Cd9 PE=1 SV=2	Cd9	4.7967e+06	5.18115e+06	5.99583e+06	5.42064e+06	6.32485e+06	5.3458e+06	6.37936e+06	6.12983e+06
P40336	Vacuolar protein sorting-associated protein 26A OS=Mus musculus OX=10090 GN=Vps26a PE=1 SV=1	Vps26a	493550	685735	477509	398002	525475	591412	535120	603009
P40936	Indolethylamine N-methyltransferase OS=Mus musculus OX=10090 GN=Inmt PE=1 SV=1	Inmt	236203	310564	236937	214646	275980	279914	298622	389599
P41105	60S ribosomal protein L28 OS=Mus musculus OX=10090 GN=Rpl28 PE=1 SV=2	Rpl28	56507.4	84800.8	54783.5	50315.7	74643.2	80034.1	67380.4	64590.1
P41241	Tyrosine-protein kinase CSK OS=Mus musculus OX=10090 GN=Csk PE=1 SV=2	Csk	417126	602237	438046	428927	504235	494751	458462	461319
P42125	Enoyl-CoA delta isomerase 1, mitochondrial OS=Mus musculus OX=10090 GN=Eci1 PE=1 SV=2	Eci1	860670	1.39737e+06	905618	864931	1.20758e+06	1.18271e+06	1.03159e+06	1.26993e+06
P42208	Septin-2 OS=Mus musculus OX=10090 GN=Septin2 PE=1 SV=2	Septin2	5.47509e+06	7.63896e+06	5.83463e+06	5.11578e+06	6.45184e+06	6.73452e+06	6.5051e+06	6.89107e+06
P42227	Signal transducer and activator of transcription 3 OS=Mus musculus OX=10090 GN=Stat3 PE=1 SV=2	Stat3	212130	291365	231502	216623	238195	232228	242356	246466
P42567	Epidermal growth factor receptor substrate 15 OS=Mus musculus OX=10090 GN=Eps15 PE=1 SV=1	Eps15	1.56557e+06	2.05042e+06	1.7037e+06	1.59994e+06	1.89518e+06	1.70355e+06	1.71059e+06	1.9902e+06
P42669	Transcriptional activator protein Pur-alpha OS=Mus musculus OX=10090 GN=Pura PE=1 SV=1	Pura	3.04431e+06	4.0593e+06	3.08461e+06	2.80925e+06	3.80212e+06	4.19318e+06	3.97301e+06	4.06994e+06
P42932	T-complex protein 1 subunit theta OS=Mus musculus OX=10090 GN=Cct8 PE=1 SV=3	Cct8	3.22622e+06	4.74248e+06	3.74734e+06	3.56348e+06	4.29773e+06	4.31951e+06	3.89283e+06	4.59423e+06
P43006	Excitatory amino acid transporter 2 OS=Mus musculus OX=10090 GN=Slc1a2 PE=1 SV=1	Slc1a2	976467	1.47162e+06	1.11412e+06	1.01283e+06	1.52362e+06	1.91841e+06	1.29453e+06	1.4963e+06
P43274	Histone H1.4 OS=Mus musculus OX=10090 GN=Hist1h1e PE=1 SV=2	Hist1h1e	617398	1.13316e+06	750112	632912	771767	783791	763867	845099
P43275	Histone H1.1 OS=Mus musculus OX=10090 GN=Hist1h1a PE=1 SV=2	Hist1h1a	422769	588749	368674	362733	488074	493421	474583	480516
P43276	Histone H1.5 OS=Mus musculus OX=10090 GN=Hist1h1b PE=1 SV=2	Hist1h1b	589931	1.07597e+06	664508	651258	700546	679751	698200	847086
P43277	Histone H1.3 OS=Mus musculus OX=10090 GN=Hist1h1d PE=1 SV=2	Hist1h1d	1.64162e+07	2.65966e+07	1.59887e+07	1.4764e+07	1.89228e+07	1.88419e+07	1.89047e+07	1.85218e+07
P45376	Aldo-keto reductase family 1 member B1 OS=Mus musculus OX=10090 GN=Akr1b1 PE=1 SV=3	Akr1b1	3.25377e+06	5.12246e+06	3.61293e+06	3.44137e+06	4.10909e+06	4.17458e+06	4.07558e+06	4.2797e+06
P45591	Cofilin-2 OS=Mus musculus OX=10090 GN=Cfl2 PE=1 SV=1	Cfl2	1.97637e+06	2.46305e+06	2.16061e+06	2.25943e+06	2.54253e+06	2.55348e+06	2.46235e+06	2.34043e+06
P45952	Medium-chain specific acyl-CoA dehydrogenase, mitochondrial OS=Mus musculus OX=10090 GN=Acadm PE=1 SV=1	Acadm	838323	1.62775e+06	859567	861687	1.10435e+06	1.05245e+06	956455	1.16385e+06
P46061	Ran GTPase-activating protein 1 OS=Mus musculus OX=10090 GN=Rangap1 PE=1 SV=2	Rangap1	374761	542408	368084	360648	403704	450697	413132	408877
P46096	Synaptotagmin-1 OS=Mus musculus OX=10090 GN=Syt1 PE=1 SV=1	Syt1	1.09617e+06	1.54343e+06	1.15118e+06	1.14773e+06	1.3797e+06	1.95466e+06	1.23775e+06	1.28107e+06
P46414	Cyclin-dependent kinase inhibitor 1B OS=Mus musculus OX=10090 GN=Cdkn1b PE=1 SV=2	Cdkn1b	48051.9	71333.1	49508.6	47283.9	59421.5	60112.2	60232.6	70484
P46460	Vesicle-fusing ATPase OS=Mus musculus OX=10090 GN=Nsf PE=1 SV=2	Nsf	1.20142e+07	1.57591e+07	1.36647e+07	1.22377e+07	1.44318e+07	1.46344e+07	1.41792e+07	1.50139e+07
P46467	Vacuolar protein sorting-associated protein 4B OS=Mus musculus OX=10090 GN=Vps4b PE=1 SV=2	Vps4b	288041	487902	367433	363181	449149	367938	391002	497896
P46471	26S proteasome regulatory subunit 7 OS=Mus musculus OX=10090 GN=Psmc2 PE=1 SV=5	Psmc2	1.1156e+06	1.70096e+06	1.34026e+06	1.27968e+06	1.40705e+06	1.4348e+06	1.35873e+06	1.55923e+06
P46638	Ras-related protein Rab-11B OS=Mus musculus OX=10090 GN=Rab11b PE=1 SV=3	Rab11b	4.53653e+06	7.02496e+06	5.28691e+06	5.08177e+06	6.35572e+06	6.03622e+06	5.60616e+06	6.39985e+06
P46656	Adrenodoxin, mitochondrial OS=Mus musculus OX=10090 GN=Fdx1 PE=1 SV=1	Fdx1	49914.8	91814.7	52899.1	52255.5	67990.8	63074.9	64027.4	57870.6
P46660	Alpha-internexin OS=Mus musculus OX=10090 GN=Ina PE=1 SV=3	Ina	9.79479e+07	1.20076e+08	1.09658e+08	9.57896e+07	1.16998e+08	1.01028e+08	1.08455e+08	1.14825e+08
P46664	Adenylosuccinate synthetase isozyme 2 OS=Mus musculus OX=10090 GN=Adss PE=1 SV=2	Adss	815531	1.19318e+06	919596	843379	1.09107e+06	1.06305e+06	936175	1.03882e+06
P46935	E3 ubiquitin-protein ligase NEDD4 OS=Mus musculus OX=10090 GN=Nedd4 PE=1 SV=3	Nedd4	625182	977916	731570	638023	786426	743032	740425	788359
P46978	Dolichyl-diphosphooligosaccharide--protein glycosyltransferase subunit STT3A OS=Mus musculus OX=10090 GN=Stt3a PE=1 SV=1	Stt3a	68093.8	117395	61817.3	84693.9	90368.8	91813.2	90431.2	95164.1
P47199	Quinone oxidoreductase OS=Mus musculus OX=10090 GN=Cryz PE=1 SV=1	Cryz	691424	1.0175e+06	849330	793068	976862	885424	876538	992645
P47708	Rabphilin-3A OS=Mus musculus OX=10090 GN=Rph3a PE=1 SV=2	Rph3a	270667	385805	291385	280103	366458	399428	295232	354057
P47738	Aldehyde dehydrogenase, mitochondrial OS=Mus musculus OX=10090 GN=Aldh2 PE=1 SV=1	Aldh2	4.00184e+06	7.87017e+06	4.65706e+06	4.26912e+06	5.47393e+06	5.69824e+06	5.17804e+06	5.7279e+06
P47739	Aldehyde dehydrogenase, dimeric NADP-preferring OS=Mus musculus OX=10090 GN=Aldh3a1 PE=1 SV=2	Aldh3a1	204588	388970	259833	286875	330414	314390	262975	379132
P47753	F-actin-capping protein subunit alpha-1 OS=Mus musculus OX=10090 GN=Capza1 PE=1 SV=4	Capza1	59663.6	82985.6	56402.3	64482.7	70313.8	82280	67146.3	63775.6
P47754	F-actin-capping protein subunit alpha-2 OS=Mus musculus OX=10090 GN=Capza2 PE=1 SV=3	Capza2	1.94153e+06	2.71571e+06	2.00483e+06	1.72769e+06	2.35079e+06	2.56314e+06	2.33145e+06	2.0806e+06
P47757	F-actin-capping protein subunit beta OS=Mus musculus OX=10090 GN=Capzb PE=1 SV=3	Capzb	1.63993e+06	2.37207e+06	1.89753e+06	1.75695e+06	2.17682e+06	2.15261e+06	2.03824e+06	2.28395e+06
P47791	Glutathione reductase, mitochondrial OS=Mus musculus OX=10090 GN=Gsr PE=1 SV=3	Gsr	2.12783e+06	2.38506e+06	1.93092e+06	1.80769e+06	2.09404e+06	1.49681e+06	1.4407e+06	2.16488e+06
P47809	Dual specificity mitogen-activated protein kinase kinase 4 OS=Mus musculus OX=10090 GN=Map2k4 PE=1 SV=2	Map2k4	723848	1.07232e+06	863668	767675	936334	902092	825422	993014
P47857	ATP-dependent 6-phosphofructokinase, muscle type OS=Mus musculus OX=10090 GN=Pfkm PE=1 SV=3	Pfkm	2.71686e+06	3.42089e+06	2.70178e+06	2.604e+06	2.99724e+06	3.27469e+06	3.21953e+06	3.06235e+06
P47911	60S ribosomal protein L6 OS=Mus musculus OX=10090 GN=Rpl6 PE=1 SV=3	Rpl6	1.27133e+06	1.92443e+06	1.34555e+06	1.25796e+06	1.65284e+06	1.39371e+06	1.59742e+06	1.68158e+06
P47915	60S ribosomal protein L29 OS=Mus musculus OX=10090 GN=Rpl29 PE=1 SV=2	Rpl29	286371	426579	253504	273438	337147	328460	322180	349941
P47941	Crk-like protein OS=Mus musculus OX=10090 GN=Crkl PE=1 SV=2	Crkl	280697	399741	295793	273154	345446	366927	337382	321482
P47962	60S ribosomal protein L5 OS=Mus musculus OX=10090 GN=Rpl5 PE=1 SV=3	Rpl5	760120	1.23238e+06	738988	613394	967361	956477	919971	841044
P47963	60S ribosomal protein L13 OS=Mus musculus OX=10090 GN=Rpl13 PE=1 SV=3	Rpl13	383677	1.05962e+06	465011	426218	531228	547644	483311	545997
P48024	Eukaryotic translation initiation factor 1 OS=Mus musculus OX=10090 GN=Eif1 PE=1 SV=2	Eif1	239904	377522	251506	233080	303509	299448	284506	291671
P48036	Annexin A5 OS=Mus musculus OX=10090 GN=Anxa5 PE=1 SV=1	Anxa5	5.09996e+07	7.52459e+07	57941777	5.32326e+07	6.45521e+07	6.119e+07	6.07671e+07	6.25015e+07
P48318	Glutamate decarboxylase 1 OS=Mus musculus OX=10090 GN=Gad1 PE=1 SV=2	Gad1	4644.43	6129.85	4914.61	4147.64	7916.83	18286.5	4571.5	5070.06
P48320	Glutamate decarboxylase 2 OS=Mus musculus OX=10090 GN=Gad2 PE=1 SV=1	Gad2	169921	220335	126107	149623	342524	669855	178244	191721
P48455	Serine/threonine-protein phosphatase 2B catalytic subunit gamma isoform OS=Mus musculus OX=10090 GN=Ppp3cc PE=1 SV=1	Ppp3cc	3112.07	4722.69	3152.49	3019.56	4825.82	3539.16	3461.7	4704.6
P48678	Prelamin-A/C OS=Mus musculus OX=10090 GN=Lmna PE=1 SV=2	Lmna	1.09282e+07	2.19571e+07	1.18995e+07	1.21026e+07	1.48318e+07	1.39746e+07	1.30999e+07	1.60281e+07
P48722	Heat shock 70 kDa protein 4L OS=Mus musculus OX=10090 GN=Hspa4l PE=1 SV=2	Hspa4l	7.82921e+06	1.00735e+07	8.79889e+06	7.79307e+06	1.02456e+07	9.90872e+06	9.56121e+06	1.04302e+07
P48758	Carbonyl reductase [NADPH] 1 OS=Mus musculus OX=10090 GN=Cbr1 PE=1 SV=3	Cbr1	3.36915e+06	4.87362e+06	3.52004e+06	3.53544e+06	4.59894e+06	5.03583e+06	4.35955e+06	4.26592e+06
P48771	Cytochrome c oxidase subunit 7A2, mitochondrial OS=Mus musculus OX=10090 GN=Cox7a2 PE=1 SV=2	Cox7a2	1.59359e+06	2.39576e+06	1.76259e+06	1.60642e+06	1.82813e+06	2.20222e+06	2.00558e+06	2.01009e+06
P48774	Glutathione S-transferase Mu 5 OS=Mus musculus OX=10090 GN=Gstm5 PE=1 SV=1	Gstm5	2.93419e+06	3.44168e+06	3.0409e+06	2.83474e+06	3.42364e+06	3.47172e+06	3.78117e+06	3.19162e+06
P48962	ADP/ATP translocase 1 OS=Mus musculus OX=10090 GN=Slc25a4 PE=1 SV=4	Slc25a4	1.05811e+07	1.73972e+07	1.22176e+07	1.07848e+07	1.44612e+07	1.42769e+07	1.26988e+07	1.58501e+07
P49070	Calcium signal-modulating cyclophilin ligand OS=Mus musculus OX=10090 GN=Camlg PE=1 SV=2	Camlg	137866	201741	157909	141402	199867	196384	163595	192357
P49312	Heterogeneous nuclear ribonucleoprotein A1 OS=Mus musculus OX=10090 GN=Hnrnpa1 PE=1 SV=2	Hnrnpa1	1.00439e+06	1.57509e+06	1.08982e+06	1.03282e+06	1.27603e+06	1.44859e+06	1.40602e+06	1.44405e+06
P49442	Inositol polyphosphate 1-phosphatase OS=Mus musculus OX=10090 GN=Inpp1 PE=1 SV=2	Inpp1	83564.6	110652	84960.9	79877.1	105398	102804	99376	100536
P49443	Protein phosphatase 1A OS=Mus musculus OX=10090 GN=Ppm1a PE=1 SV=1	Ppm1a	1.39781e+06	1.94062e+06	1.51431e+06	1.44895e+06	1.8373e+06	1.8979e+06	1.71885e+06	1.83283e+06
P49586	Choline-phosphate cytidylyltransferase A OS=Mus musculus OX=10090 GN=Pcyt1a PE=1 SV=1	Pcyt1a	108237	174767	115961	106968	168200	141954	127217	143254
P49615	Cyclin-dependent-like kinase 5 OS=Mus musculus OX=10090 GN=Cdk5 PE=1 SV=1	Cdk5	1.3186e+06	1.59857e+06	1.42243e+06	1.25939e+06	1.41886e+06	1.50966e+06	1.40716e+06	1.41427e+06
P49710	Hematopoietic lineage cell-specific protein OS=Mus musculus OX=10090 GN=Hcls1 PE=1 SV=2	Hcls1	208977	345965	260377	235922	258932	239568	220533	278059
P49722	Proteasome subunit alpha type-2 OS=Mus musculus OX=10090 GN=Psma2 PE=1 SV=3	Psma2	679649	963128	718900	708664	825921	833472	756799	866082
P49813	Tropomodulin-1 OS=Mus musculus OX=10090 GN=Tmod1 PE=1 SV=2	Tmod1	128259	150741	130782	110651	131674	138486	123647	135494
P49935	Pro-cathepsin H OS=Mus musculus OX=10090 GN=Ctsh PE=1 SV=2	Ctsh	109064	316506	104607	112053	142811	139305	117427	155874
P49962	Signal recognition particle 9 kDa protein OS=Mus musculus OX=10090 GN=Srp9 PE=1 SV=2	Srp9	11711.7	19114.5	13506.8	23046.7	20406	16080.9	13320	28990.5
P50114	Protein S100-B OS=Mus musculus OX=10090 GN=S100b PE=1 SV=2	S100b	2.6092e+06	3.90592e+06	3.48714e+06	3.55412e+06	4.05746e+06	3.09555e+06	3.03807e+06	5.43785e+06
P50153	Guanine nucleotide-binding protein G(I)/G(S)/G(O) subunit gamma-4 OS=Mus musculus OX=10090 GN=Gng4 PE=1 SV=1	Gng4	68645.4	93311.5	60902.1	70458.5	78519.8	92100.5	87612.4	99139.7
P50171	Estradiol 17-beta-dehydrogenase 8 OS=Mus musculus OX=10090 GN=Hsd17b8 PE=1 SV=2	Hsd17b8	38442.3	71338.2	42205.2	47511.7	61390.3	70729.3	55368.4	59770.5
P50247	Adenosylhomocysteinase OS=Mus musculus OX=10090 GN=Ahcy PE=1 SV=3	Ahcy	4.19602e+06	5.68234e+06	4.14556e+06	4.12043e+06	4.83628e+06	4.87925e+06	5.06096e+06	4.67245e+06
P50285	Dimethylaniline monooxygenase [N-oxide-forming] 1 OS=Mus musculus OX=10090 GN=Fmo1 PE=1 SV=1	Fmo1	122580	179301	122679	120370	149256	146975	153272	144101
P50396	Rab GDP dissociation inhibitor alpha OS=Mus musculus OX=10090 GN=Gdi1 PE=1 SV=3	Gdi1	6.67502e+06	8.39753e+06	7.51045e+06	7.13455e+06	8.36161e+06	8.04469e+06	7.89076e+06	8.41672e+06
P50428	Arylsulfatase A OS=Mus musculus OX=10090 GN=Arsa PE=1 SV=2	Arsa	945151	1.56226e+06	1.00985e+06	890291	1.27208e+06	1.33782e+06	1.17393e+06	1.2163e+06
P50516	V-type proton ATPase catalytic subunit A OS=Mus musculus OX=10090 GN=Atp6v1a PE=1 SV=2	Atp6v1a	8.13814e+06	1.06541e+07	9.00713e+06	9.03831e+06	1.04422e+07	1.11487e+07	1.02124e+07	1.03413e+07
P50518	V-type proton ATPase subunit E 1 OS=Mus musculus OX=10090 GN=Atp6v1e1 PE=1 SV=2	Atp6v1e1	5.80061e+06	7.40543e+06	5.95443e+06	6.03726e+06	8.02341e+06	8.02872e+06	7.03153e+06	7.72594e+06
P50543	Protein S100-A11 OS=Mus musculus OX=10090 GN=S100a11 PE=1 SV=1	S100a11	502052	1.49985e+06	671044	704438	902547	678242	536198	988506
P50544	Very long-chain specific acyl-CoA dehydrogenase, mitochondrial OS=Mus musculus OX=10090 GN=Acadvl PE=1 SV=3	Acadvl	819416	1.32898e+06	852057	805728	979884	1.04435e+06	961059	1.01054e+06
P50580	Proliferation-associated protein 2G4 OS=Mus musculus OX=10090 GN=Pa2g4 PE=1 SV=3	Pa2g4	858502	1.20458e+06	899260	865640	999197	1.04824e+06	1.0301e+06	1.09068e+06
P50608	Fibromodulin OS=Mus musculus OX=10090 GN=Fmod PE=2 SV=1	Fmod	3.3341e+06	5.38831e+06	3.84087e+06	3.40099e+06	5.32034e+06	4.91973e+06	4.11633e+06	4.69883e+06
P51125	Calpastatin OS=Mus musculus OX=10090 GN=Cast PE=1 SV=2	Cast	817721	1.24111e+06	814060	757355	1.03529e+06	979314	931600	1.07929e+06
P51150	Ras-related protein Rab-7a OS=Mus musculus OX=10090 GN=Rab7a PE=1 SV=2	Rab7a	3.90096e+06	5.51002e+06	4.48587e+06	4.21984e+06	5.33895e+06	5.15092e+06	4.98061e+06	5.5831e+06
P51642	Ciliary neurotrophic factor OS=Mus musculus OX=10090 GN=Cntf PE=2 SV=1	Cntf	272847	380508	321412	263081	453228	422081	343342	355917
P51655	Glypican-4 OS=Mus musculus OX=10090 GN=Gpc4 PE=1 SV=2	Gpc4	71593.5	114709	89200.6	79362.8	98763.5	107526	95533.8	112865
P51660	Peroxisomal multifunctional enzyme type 2 OS=Mus musculus OX=10090 GN=Hsd17b4 PE=1 SV=3	Hsd17b4	1.00242e+06	1.37387e+06	1.13071e+06	1.01655e+06	1.39205e+06	1.29056e+06	1.22594e+06	1.3422e+06
P51830	Adenylate cyclase type 9 OS=Mus musculus OX=10090 GN=Adcy9 PE=1 SV=1	Adcy9	25826.5	34539.4	26680.8	22287.3	27016	27748.1	29886.5	30631.7
P51855	Glutathione synthetase OS=Mus musculus OX=10090 GN=Gss PE=1 SV=1	Gss	1.47491e+06	1.83507e+06	1.56439e+06	1.50346e+06	1.66499e+06	1.64708e+06	1.84073e+06	1.93744e+06
P51859	Hepatoma-derived growth factor OS=Mus musculus OX=10090 GN=Hdgf PE=1 SV=2	Hdgf	1.05853e+06	1.83343e+06	1.16264e+06	1.14326e+06	1.48762e+06	1.48057e+06	1.35063e+06	1.66882e+06
P51863	V-type proton ATPase subunit d 1 OS=Mus musculus OX=10090 GN=Atp6v0d1 PE=1 SV=2	Atp6v0d1	727169	1.00918e+06	803147	778567	994238	1.50239e+06	915649	986160
P51881	ADP/ATP translocase 2 OS=Mus musculus OX=10090 GN=Slc25a5 PE=1 SV=3	Slc25a5	1.49523e+07	2.46756e+07	1.76524e+07	1.59565e+07	1.96916e+07	1.94075e+07	1.78625e+07	2.20402e+07
P51885	Lumican OS=Mus musculus OX=10090 GN=Lum PE=1 SV=2	Lum	2.16359e+06	2.63425e+06	1.93977e+06	1.98443e+06	2.34796e+06	2.45239e+06	2.38381e+06	2.26448e+06
P51910	Apolipoprotein D OS=Mus musculus OX=10090 GN=Apod PE=1 SV=1	Apod	792869	1.10697e+06	909811	1.18844e+06	799330	986387	792074	1.33658e+06
P52196	Thiosulfate sulfurtransferase OS=Mus musculus OX=10090 GN=Tst PE=1 SV=3	Tst	1.12396e+06	1.47211e+06	1.31807e+06	1.13995e+06	1.47701e+06	1.54355e+06	1.48956e+06	1.50855e+06
P52480	Pyruvate kinase PKM OS=Mus musculus OX=10090 GN=Pkm PE=1 SV=4	Pkm	6.89203e+07	8.56487e+07	7.39675e+07	7.34235e+07	7.96748e+07	7.85098e+07	7.98465e+07	8.96893e+07
P52503	NADH dehydrogenase [ubiquinone] iron-sulfur protein 6, mitochondrial OS=Mus musculus OX=10090 GN=Ndufs6 PE=1 SV=2	Ndufs6	759465	1.20946e+06	852593	844529	949094	1.10061e+06	949313	1.01612e+06
P52623	Uridine-cytidine kinase 1 OS=Mus musculus OX=10090 GN=Uck1 PE=1 SV=2	Uck1	95597	131127	102995	115014	128732	123653	108823	119883
P52760	2-iminobutanoate/2-iminopropanoate deaminase OS=Mus musculus OX=10090 GN=Rida PE=1 SV=3	Rida	1.04352e+07	1.03894e+07	8.7681e+06	1.02517e+07	1.18914e+07	1.21209e+07	1.08406e+07	9.26287e+06
P52825	Carnitine O-palmitoyltransferase 2, mitochondrial OS=Mus musculus OX=10090 GN=Cpt2 PE=1 SV=2	Cpt2	668637	1.06964e+06	761567	773821	823092	823753	790933	955211
P53026	60S ribosomal protein L10a OS=Mus musculus OX=10090 GN=Rpl10a PE=1 SV=3	Rpl10a	863825	1.3741e+06	846311	855558	1.05929e+06	1.14992e+06	1.01749e+06	1.09119e+06
P53395	Lipoamide acyltransferase component of branched-chain alpha-keto acid dehydrogenase complex, mitochondrial OS=Mus musculus OX=10090 GN=Dbt PE=1 SV=2	Dbt	254810	422740	289835	269131	368047	383086	321471	346686
P53702	Cytochrome c-type heme lyase OS=Mus musculus OX=10090 GN=Hccs PE=1 SV=2	Hccs	265500	339424	245873	218324	360634	373714	346621	349191
P53810	Phosphatidylinositol transfer protein alpha isoform OS=Mus musculus OX=10090 GN=Pitpna PE=1 SV=2	Pitpna	3.69835e+06	4.96598e+06	4.02436e+06	3.60716e+06	4.36396e+06	4.83538e+06	4.53787e+06	4.68198e+06
P53986	Monocarboxylate transporter 1 OS=Mus musculus OX=10090 GN=Slc16a1 PE=1 SV=1	Slc16a1	1.12454e+06	1.53529e+06	1.1719e+06	1.00332e+06	1.64859e+06	1.7257e+06	1.6503e+06	1.64653e+06
P53994	Ras-related protein Rab-2A OS=Mus musculus OX=10090 GN=Rab2a PE=1 SV=1	Rab2a	1.22538e+06	1.45977e+06	1.14731e+06	1.00488e+06	1.69811e+06	1.60137e+06	1.45441e+06	1.37649e+06
P54071	Isocitrate dehydrogenase [NADP], mitochondrial OS=Mus musculus OX=10090 GN=Idh2 PE=1 SV=3	Idh2	3.61218e+06	5.41507e+06	3.79208e+06	3.67807e+06	4.77747e+06	4.94551e+06	4.9348e+06	4.74848e+06
P54116	Erythrocyte band 7 integral membrane protein OS=Mus musculus OX=10090 GN=Stom PE=1 SV=3	Stom	36403.5	68328.9	44137.9	43561.4	56414.2	57773.1	46061.4	55725.6
P54227	Stathmin OS=Mus musculus OX=10090 GN=Stmn1 PE=1 SV=2	Stmn1	8.4957e+06	1.13159e+07	8.79719e+06	7.60118e+06	1.20338e+07	1.17714e+07	1.03777e+07	1.16513e+07
P54728	UV excision repair protein RAD23 homolog B OS=Mus musculus OX=10090 GN=Rad23b PE=1 SV=2	Rad23b	1.39235e+06	2.08336e+06	1.6087e+06	1.47625e+06	1.95248e+06	1.93248e+06	1.7347e+06	2.0505e+06
P54729	NEDD8 ultimate buster 1 OS=Mus musculus OX=10090 GN=Nub1 PE=1 SV=2	Nub1	35650.7	60439.5	34133.1	35656.1	44376.5	47319.6	45637.8	46651.2
P54731	FAS-associated factor 1 OS=Mus musculus OX=10090 GN=Faf1 PE=1 SV=2	Faf1	85576.2	111298	102484	82552.3	102691	115594	121534	109180
P54775	26S proteasome regulatory subunit 6B OS=Mus musculus OX=10090 GN=Psmc4 PE=1 SV=2	Psmc4	625794	851602	631758	626173	809584	807718	798918	814379
P54822	Adenylosuccinate lyase OS=Mus musculus OX=10090 GN=Adsl PE=1 SV=2	Adsl	459424	663824	512157	526143	583013	620620	550384	707100
P54823	Probable ATP-dependent RNA helicase DDX6 OS=Mus musculus OX=10090 GN=Ddx6 PE=1 SV=1	Ddx6	143262	218746	149171	139482	179977	215093	187969	190404
P54923	[Protein ADP-ribosylarginine] hydrolase OS=Mus musculus OX=10090 GN=Adprh PE=1 SV=1	Adprh	1.59097e+06	2.24976e+06	1.65147e+06	1.58095e+06	1.72305e+06	2.0399e+06	1.833e+06	1.82424e+06
P55264	Adenosine kinase OS=Mus musculus OX=10090 GN=Adk PE=1 SV=2	Adk	1.72244e+06	2.43786e+06	2.05636e+06	1.85251e+06	2.17685e+06	2.10005e+06	2.28919e+06	2.4258e+06
P55288	Cadherin-11 OS=Mus musculus OX=10090 GN=Cdh11 PE=1 SV=1	Cdh11	134055	176332	139570	127814	162099	150349	151657	133633
P55302	Alpha-2-macroglobulin receptor-associated protein OS=Mus musculus OX=10090 GN=Lrpap1 PE=1 SV=1	Lrpap1	1.72581e+06	2.70555e+06	1.8277e+06	1.70947e+06	2.18412e+06	2.36153e+06	2.11524e+06	2.14732e+06
P55772	Ectonucleoside triphosphate diphosphohydrolase 1 OS=Mus musculus OX=10090 GN=Entpd1 PE=1 SV=1	Entpd1	178289	583998	213004	198700	224690	209462	199023	292293
P55821	Stathmin-2 OS=Mus musculus OX=10090 GN=Stmn2 PE=1 SV=1	Stmn2	46615.2	55024.1	47053.6	43529	50187.1	59303.5	50752.4	51379.5
P56135	ATP synthase subunit f, mitochondrial OS=Mus musculus OX=10090 GN=Atp5mf PE=1 SV=3	Atp5mf	262546	364040	278163	242636	309870	398309	298767	324683
P56371	Ras-related protein Rab-4A OS=Mus musculus OX=10090 GN=Rab4a PE=1 SV=2	Rab4a	101164	116250	96410.5	93291.8	122029	114826	96383.1	99171.5
P56375	Acylphosphatase-2 OS=Mus musculus OX=10090 GN=Acyp2 PE=1 SV=2	Acyp2	2.38112e+06	3.04739e+06	2.62542e+06	2.43627e+06	2.68037e+06	2.79804e+06	2.74663e+06	2.5973e+06
P56379	ATP synthase subunit ATP5MPL, mitochondrial OS=Mus musculus OX=10090 GN=Atp5mpl PE=1 SV=1	Atp5mpl	11606.6	18771.2	14377.8	11791.6	14068.1	16901.8	14116.7	14252.5
P56380	Bis(5'-nucleosyl)-tetraphosphatase [asymmetrical] OS=Mus musculus OX=10090 GN=Nudt2 PE=1 SV=3	Nudt2	96992.3	120476	122386	119709	111664	108896	109629	103788
P56382	ATP synthase subunit epsilon, mitochondrial OS=Mus musculus OX=10090 GN=Atp5f1e PE=1 SV=2	Atp5f1e	851120	1.3258e+06	976979	927238	1.21794e+06	1.27969e+06	1.13706e+06	1.19138e+06
P56391	Cytochrome c oxidase subunit 6B1 OS=Mus musculus OX=10090 GN=Cox6b1 PE=1 SV=2	Cox6b1	2.47045e+06	4.09667e+06	3.08015e+06	2.88821e+06	3.57786e+06	3.67834e+06	3.07358e+06	3.51382e+06
P56392	Cytochrome c oxidase subunit 7A1, mitochondrial OS=Mus musculus OX=10090 GN=Cox7a1 PE=1 SV=1	Cox7a1	307898	498116	290846	287824	394448	385706	372695	379398
P56399	Ubiquitin carboxyl-terminal hydrolase 5 OS=Mus musculus OX=10090 GN=Usp5 PE=1 SV=1	Usp5	4.07328e+06	6.05664e+06	4.20259e+06	3.46697e+06	5.27164e+06	5.24607e+06	5.45365e+06	6.12817e+06
P56480	ATP synthase subunit beta, mitochondrial OS=Mus musculus OX=10090 GN=Atp5f1b PE=1 SV=2	Atp5f1b	1.44008e+07	2.24072e+07	1.54327e+07	1.47221e+07	2.02237e+07	2.2542e+07	1.85194e+07	1.93459e+07
P56528	ADP-ribosyl cyclase/cyclic ADP-ribose hydrolase 1 OS=Mus musculus OX=10090 GN=Cd38 PE=1 SV=2	Cd38	234048	244391	168561	180217	161695	320426	310455	218529
P56546	C-terminal-binding protein 2 OS=Mus musculus OX=10090 GN=Ctbp2 PE=1 SV=2	Ctbp2	21821.9	42732.6	29768	24027.4	26132.2	30586.1	23285.5	35338.6
P56564	Excitatory amino acid transporter 1 OS=Mus musculus OX=10090 GN=Slc1a3 PE=1 SV=2	Slc1a3	665092	786955	515395	461977	842065	1.02989e+06	812745	759572
P56812	Programmed cell death protein 5 OS=Mus musculus OX=10090 GN=Pdcd5 PE=1 SV=3	Pdcd5	511506	714060	556092	522709	620828	697607	614145	685803
P57722	Poly(rC)-binding protein 3 OS=Mus musculus OX=10090 GN=Pcbp3 PE=1 SV=3	Pcbp3	35817.3	49201	35810.8	37963.5	52751.9	44717.7	41170.7	51385.5
P57724	Poly(rC)-binding protein 4 OS=Mus musculus OX=10090 GN=Pcbp4 PE=1 SV=1	Pcbp4	61489.2	77771	54890.1	67632	68678.6	61575.4	60261.9	77280.2
P57746	V-type proton ATPase subunit D OS=Mus musculus OX=10090 GN=Atp6v1d PE=1 SV=1	Atp6v1d	1.05276e+06	1.38545e+06	1.16818e+06	1.03558e+06	1.2282e+06	1.32767e+06	1.28343e+06	1.37482e+06
P57759	Endoplasmic reticulum resident protein 29 OS=Mus musculus OX=10090 GN=Erp29 PE=1 SV=2	Erp29	1.15339e+06	2.06679e+06	1.31679e+06	1.25158e+06	1.5013e+06	1.71081e+06	1.49621e+06	1.65979e+06
P57780	Alpha-actinin-4 OS=Mus musculus OX=10090 GN=Actn4 PE=1 SV=1	Actn4	8.83227e+06	2.66564e+07	9.44687e+06	8.98124e+06	1.05152e+07	1.07078e+07	1.0249e+07	1.02987e+07
P57784	U2 small nuclear ribonucleoprotein A' OS=Mus musculus OX=10090 GN=Snrpa1 PE=1 SV=2	Snrpa1	35357.9	60515	38272.7	33694.8	53393	55151.8	41802.8	47881.5
P58044	Isopentenyl-diphosphate Delta-isomerase 1 OS=Mus musculus OX=10090 GN=Idi1 PE=1 SV=1	Idi1	435162	659035	492805	478259	583832	488378	482887	633684
P58069	Ras GTPase-activating protein 2 OS=Mus musculus OX=10090 GN=Rasa2 PE=1 SV=2	Rasa2	17482.6	17772.5	16115	12817	18049.6	17185.6	15824.6	16259.6
P58242	Acid sphingomyelinase-like phosphodiesterase 3b OS=Mus musculus OX=10090 GN=Smpdl3b PE=1 SV=1	Smpdl3b	35872.8	47830.7	42045.9	35598	42370	43224.7	42956.3	47292.9
P58252	Elongation factor 2 OS=Mus musculus OX=10090 GN=Eef2 PE=1 SV=2	Eef2	5.97026e+06	9.93322e+06	6.71394e+06	6.25832e+06	7.42006e+06	7.8808e+06	7.25238e+06	8.3265e+06
P58281	Dynamin-like 120 kDa protein, mitochondrial OS=Mus musculus OX=10090 GN=Opa1 PE=1 SV=1	Opa1	1.58646e+06	2.36031e+06	1.75515e+06	1.65231e+06	2.0846e+06	2.36915e+06	1.93029e+06	2.22894e+06
P58389	Serine/threonine-protein phosphatase 2A activator OS=Mus musculus OX=10090 GN=Ptpa PE=1 SV=1	Ptpa	2.01886e+06	2.74692e+06	2.16135e+06	2.00134e+06	2.36868e+06	2.65825e+06	2.4665e+06	2.45371e+06
P58404	Striatin-4 OS=Mus musculus OX=10090 GN=Strn4 PE=1 SV=2	Strn4	189108	298238	227158	227070	260506	247332	234366	276071
P58871	182 kDa tankyrase-1-binding protein OS=Mus musculus OX=10090 GN=Tnks1bp1 PE=1 SV=2	Tnks1bp1	77348.5	121463	85972.6	80436.6	111947	107106	93728.9	96822.2
P59016	Vacuolar protein sorting-associated protein 33B OS=Mus musculus OX=10090 GN=Vps33b PE=1 SV=1	Vps33b	111093	143902	243776	136174	142684	178225	122056	131469
P59017	Bcl-2-like protein 13 OS=Mus musculus OX=10090 GN=Bcl2l13 PE=1 SV=2	Bcl2l13	159731	242550	178884	259996	218323	228151	185584	247524
P59108	Copine-2 OS=Mus musculus OX=10090 GN=Cpne2 PE=1 SV=1	Cpne2	158998	221019	156343	147385	236305	220615	265057	202958
P59268	Palmitoyltransferase ZDHHC9 OS=Mus musculus OX=10090 GN=Zdhhc9 PE=2 SV=1	Zdhhc9	65934.5	95933.2	76343	69906.5	114568	98118.7	70813.8	91749.1
P59279	Ras-related protein Rab-2B OS=Mus musculus OX=10090 GN=Rab2b PE=1 SV=1	Rab2b	22996.7	30799.9	26222.6	23739.2	33014.5	28698.2	29268	32418.8
P59325	Eukaryotic translation initiation factor 5 OS=Mus musculus OX=10090 GN=Eif5 PE=1 SV=1	Eif5	666595	930761	669578	621685	802563	837500	782702	773576
P59648	FXYD domain-containing ion transport regulator 7 OS=Mus musculus OX=10090 GN=Fxyd7 PE=3 SV=1	Fxyd7	174997	238175	230859	234496	255433	194141	204393	314517
P59913	Protein-L-isoaspartate O-methyltransferase domain-containing protein 1 OS=Mus musculus OX=10090 GN=Pcmtd1 PE=1 SV=1	Pcmtd1	65912	100339	72929.8	69644.9	91076.6	92385.1	83955	77641.2
P59999	Actin-related protein 2/3 complex subunit 4 OS=Mus musculus OX=10090 GN=Arpc4 PE=1 SV=3	Arpc4	372246	603207	407813	360537	460873	451400	442053	428749
P60122	RuvB-like 1 OS=Mus musculus OX=10090 GN=Ruvbl1 PE=1 SV=1	Ruvbl1	579702	754536	551721	542316	765602	808240	730198	749020
P60202	Myelin proteolipid protein OS=Mus musculus OX=10090 GN=Plp1 PE=1 SV=2	Plp1	250503645	2.63145e+08	2.36837e+08	2.60709e+08	2.47951e+08	2.59988e+08	2.74098e+08	2.72836e+08
P60229	Eukaryotic translation initiation factor 3 subunit E OS=Mus musculus OX=10090 GN=Eif3e PE=1 SV=1	Eif3e	594421	972383	689086	645834	832251	799149	739109	818718
P60335	Poly(rC)-binding protein 1 OS=Mus musculus OX=10090 GN=Pcbp1 PE=1 SV=1	Pcbp1	3.31061e+06	5.06428e+06	3.60467e+06	3.30659e+06	4.06126e+06	4.34564e+06	4.11932e+06	4.32106e+06
P60469	Liprin-alpha-3 OS=Mus musculus OX=10090 GN=Ppfia3 PE=1 SV=2	Ppfia3	537877	758003	580744	515743	725387	800026	650905	722712
P60487	Pyridoxal phosphate phosphatase OS=Mus musculus OX=10090 GN=Pdxp PE=1 SV=1	Pdxp	605273	736086	672450	571992	885370	936554	729718	747713
P60521	Gamma-aminobutyric acid receptor-associated protein-like 2 OS=Mus musculus OX=10090 GN=Gabarapl2 PE=1 SV=1	Gabarapl2	476154	636960	473598	463843	655270	612746	532605	556542
P60670	Nuclear protein localization protein 4 homolog OS=Mus musculus OX=10090 GN=Nploc4 PE=1 SV=3	Nploc4	163391	225382	166715	170457	216942	211599	191647	233964
P60710	Actin, cytoplasmic 1 OS=Mus musculus OX=10090 GN=Actb PE=1 SV=1	Actb	1.22019e+08	2.40104e+08	1.43414e+08	1.30388e+08	1.57717e+08	1.5792e+08	1.48468e+08	1.74114e+08
P60766	Cell division control protein 42 homolog OS=Mus musculus OX=10090 GN=Cdc42 PE=1 SV=2	Cdc42	4.00941e+06	4.98692e+06	3.86814e+06	3.49742e+06	4.97683e+06	5.23452e+06	5.11707e+06	4.65332e+06
P60824	Cold-inducible RNA-binding protein OS=Mus musculus OX=10090 GN=Cirbp PE=1 SV=1	Cirbp	183441	284798	169916	145961	271993	340843	259736	232705
P60840	Alpha-endosulfine OS=Mus musculus OX=10090 GN=Ensa PE=1 SV=1	Ensa	709220	1.11358e+06	899016	846783	1.00002e+06	951517	841243	1.14435e+06
P60843	Eukaryotic initiation factor 4A-I OS=Mus musculus OX=10090 GN=Eif4a1 PE=1 SV=1	Eif4a1	1.1238e+06	1.63063e+06	1.1903e+06	1.12212e+06	1.50279e+06	1.454e+06	1.28973e+06	1.39285e+06
P60867	40S ribosomal protein S20 OS=Mus musculus OX=10090 GN=Rps20 PE=1 SV=1	Rps20	683341	1.07866e+06	678378	678487	837077	921854	880457	835062
P60879	Synaptosomal-associated protein 25 OS=Mus musculus OX=10090 GN=Snap25 PE=1 SV=1	Snap25	4.11638e+06	5.36546e+06	4.3572e+06	4.41115e+06	6.32756e+06	5.8732e+06	5.15402e+06	5.49685e+06
P61021	Ras-related protein Rab-5B OS=Mus musculus OX=10090 GN=Rab5b PE=1 SV=1	Rab5b	275575	419017	314133	304525	452420	420373	368744	390430
P61022	Calcineurin B homologous protein 1 OS=Mus musculus OX=10090 GN=Chp1 PE=1 SV=2	Chp1	94909.3	125817	100538	83957	119168	104118	93309	118206
P61027	Ras-related protein Rab-10 OS=Mus musculus OX=10090 GN=Rab10 PE=1 SV=1	Rab10	5.22546e+06	6.80842e+06	6.1259e+06	5.62314e+06	6.50958e+06	6.21514e+06	6.30433e+06	6.53917e+06
P61028	Ras-related protein Rab-8B OS=Mus musculus OX=10090 GN=Rab8b PE=1 SV=1	Rab8b	1.14407e+06	1.4629e+06	1.36197e+06	1.17835e+06	1.21323e+06	1.34371e+06	1.28336e+06	1.3856e+06
P61079	Ubiquitin-conjugating enzyme E2 D3 OS=Mus musculus OX=10090 GN=Ube2d3 PE=1 SV=1	Ube2d3	567442	807327	635015	593391	690509	727275	668683	714524
P61080	Ubiquitin-conjugating enzyme E2 D1 OS=Mus musculus OX=10090 GN=Ube2d1 PE=1 SV=1	Ube2d1	187817	276376	207761	198076	241627	239978	216194	245788
P61082	NEDD8-conjugating enzyme Ubc12 OS=Mus musculus OX=10090 GN=Ube2m PE=1 SV=1	Ube2m	1.13779e+06	1.47723e+06	1.17918e+06	1.18408e+06	1.29339e+06	1.41887e+06	1.36836e+06	1.28634e+06
P61087	Ubiquitin-conjugating enzyme E2 K OS=Mus musculus OX=10090 GN=Ube2k PE=1 SV=3	Ube2k	850623	1.26681e+06	990242	901155	1.13013e+06	1.0741e+06	1.10259e+06	1.16957e+06
P61089	Ubiquitin-conjugating enzyme E2 N OS=Mus musculus OX=10090 GN=Ube2n PE=1 SV=1	Ube2n	2.38356e+06	3.20595e+06	2.49721e+06	2.5053e+06	2.76953e+06	2.77186e+06	2.76967e+06	2.80847e+06
P61148	Fibroblast growth factor 1 OS=Mus musculus OX=10090 GN=Fgf1 PE=1 SV=1	Fgf1	1.69544e+06	2.06667e+06	1.90064e+06	1.78659e+06	1.61977e+06	1.9458e+06	1.93362e+06	2.0597e+06
P61161	Actin-related protein 2 OS=Mus musculus OX=10090 GN=Actr2 PE=1 SV=1	Actr2	936271	1.28836e+06	984603	947820	1.08518e+06	1.14681e+06	1.09626e+06	1.0846e+06
P61164	Alpha-centractin OS=Mus musculus OX=10090 GN=Actr1a PE=1 SV=1	Actr1a	2.15872e+06	3.01223e+06	2.58245e+06	2.39355e+06	2.8281e+06	2.85962e+06	2.7057e+06	2.98929e+06
P61202	COP9 signalosome complex subunit 2 OS=Mus musculus OX=10090 GN=Cops2 PE=1 SV=1	Cops2	2.42641e+06	3.40771e+06	2.62801e+06	2.56669e+06	2.99166e+06	3.14507e+06	2.9941e+06	3.04606e+06
P61205	ADP-ribosylation factor 3 OS=Mus musculus OX=10090 GN=Arf3 PE=2 SV=2	Arf3	3.43034e+06	4.4689e+06	3.58861e+06	3.37206e+06	4.19206e+06	4.0751e+06	4.02705e+06	4.10783e+06
P61222	ATP-binding cassette sub-family E member 1 OS=Mus musculus OX=10090 GN=Abce1 PE=1 SV=1	Abce1	99389.5	130892	101214	105163	109861	113090	107432	137616
P61226	Ras-related protein Rap-2b OS=Mus musculus OX=10090 GN=Rap2b PE=1 SV=1	Rap2b	273852	379667	280621	274400	417760	470512	393395	388381
P61255	60S ribosomal protein L26 OS=Mus musculus OX=10090 GN=Rpl26 PE=1 SV=1	Rpl26	1.30626e+06	2.14081e+06	1.22515e+06	1.19573e+06	1.67107e+06	1.82985e+06	1.6432e+06	1.60471e+06
P61264	Syntaxin-1B OS=Mus musculus OX=10090 GN=Stx1b PE=1 SV=1	Stx1b	1.34661e+07	1.71774e+07	1.47508e+07	1.37306e+07	1.71761e+07	1.82481e+07	1.64252e+07	1.63906e+07
P61294	Ras-related protein Rab-6B OS=Mus musculus OX=10090 GN=Rab6b PE=1 SV=1	Rab6b	573094	878018	742783	647204	632178	568044	728156	970838
P61358	60S ribosomal protein L27 OS=Mus musculus OX=10090 GN=Rpl27 PE=1 SV=2	Rpl27	410025	719276	389341	349788	560181	613400	512178	516857
P61458	Pterin-4-alpha-carbinolamine dehydratase OS=Mus musculus OX=10090 GN=Pcbd1 PE=1 SV=2	Pcbd1	652970	950429	759861	805894	991258	1.02156e+06	742630	889774
P61750	ADP-ribosylation factor 4 OS=Mus musculus OX=10090 GN=Arf4 PE=1 SV=2	Arf4	249152	311435	243946	235418	306865	337012	283399	273477
P61759	Prefoldin subunit 3 OS=Mus musculus OX=10090 GN=Vbp1 PE=1 SV=2	Vbp1	2.10837e+06	2.99414e+06	2.45339e+06	2.41127e+06	2.62707e+06	2.83714e+06	2.49934e+06	2.69875e+06
P61922	4-aminobutyrate aminotransferase, mitochondrial OS=Mus musculus OX=10090 GN=Abat PE=1 SV=1	Abat	2.11599e+06	2.94932e+06	2.21496e+06	2.25665e+06	3.00725e+06	3.27894e+06	2.71707e+06	2.96092e+06
P61924	Coatomer subunit zeta-1 OS=Mus musculus OX=10090 GN=Copz1 PE=1 SV=1	Copz1	83880.9	153022	112417	118861	129845	108941	112990	159567
P61953	Guanine nucleotide-binding protein G(I)/G(S)/G(O) subunit gamma-11 OS=Mus musculus OX=10090 GN=Gng11 PE=1 SV=1	Gng11	907379	1.38886e+06	1.14152e+06	927745	1.37196e+06	1.06447e+06	962049	1.33814e+06
P61963	DDB1- and CUL4-associated factor 7 OS=Mus musculus OX=10090 GN=Dcaf7 PE=1 SV=1	Dcaf7	196614	187150	171871	211185	188545	193187	174631	161169
P61971	Nuclear transport factor 2 OS=Mus musculus OX=10090 GN=Nutf2 PE=1 SV=1	Nutf2	1.06748e+06	1.53192e+06	1.2199e+06	1.14143e+06	1.27664e+06	1.41731e+06	1.25908e+06	1.26214e+06
P61982	14-3-3 protein gamma OS=Mus musculus OX=10090 GN=Ywhag PE=1 SV=2	Ywhag	4.2217e+06	6.13378e+06	5.30615e+06	5.34859e+06	6.08043e+06	5.89393e+06	5.25493e+06	7.3843e+06
P62071	Ras-related protein R-Ras2 OS=Mus musculus OX=10090 GN=Rras2 PE=1 SV=1	Rras2	794228	1.20062e+06	968457	1.02151e+06	1.04309e+06	930634	1.12389e+06	1.31624e+06
P62073	Mitochondrial import inner membrane translocase subunit Tim10 OS=Mus musculus OX=10090 GN=Timm10 PE=1 SV=1	Timm10	177671	236781	156690	169058	256949	286389	231828	229114
P62075	Mitochondrial import inner membrane translocase subunit Tim13 OS=Mus musculus OX=10090 GN=Timm13 PE=1 SV=1	Timm13	45154.7	67856.6	52484.3	53408.1	68044.8	61561.1	53136.7	52766.1
P62077	Mitochondrial import inner membrane translocase subunit Tim8 B OS=Mus musculus OX=10090 GN=Timm8b PE=1 SV=1	Timm8b	146922	245827	159116	141237	224036	231058	198332	210345
P62082	40S ribosomal protein S7 OS=Mus musculus OX=10090 GN=Rps7 PE=2 SV=1	Rps7	763570	1.32147e+06	906762	818889	1.00245e+06	983049	911758	1.13668e+06
P62137	Serine/threonine-protein phosphatase PP1-alpha catalytic subunit OS=Mus musculus OX=10090 GN=Ppp1ca PE=1 SV=1	Ppp1ca	1.19183e+06	1.66437e+06	1.30432e+06	1.23967e+06	1.58931e+06	1.48297e+06	1.461e+06	1.55205e+06
P62141	Serine/threonine-protein phosphatase PP1-beta catalytic subunit OS=Mus musculus OX=10090 GN=Ppp1cb PE=1 SV=3	Ppp1cb	145618	213362	166156	152810	158281	171673	177211	203479
P62192	26S proteasome regulatory subunit 4 OS=Mus musculus OX=10090 GN=Psmc1 PE=1 SV=1	Psmc1	1.55743e+06	2.34534e+06	1.77912e+06	1.76985e+06	2.17985e+06	2.23941e+06	1.92617e+06	2.20802e+06
P62242	40S ribosomal protein S8 OS=Mus musculus OX=10090 GN=Rps8 PE=1 SV=2	Rps8	753119	1.12891e+06	769771	762649	838397	902944	832551	961125
P62259	14-3-3 protein epsilon OS=Mus musculus OX=10090 GN=Ywhae PE=1 SV=1	Ywhae	5.34876e+07	7.49242e+07	6.35406e+07	5.88369e+07	7.02348e+07	7.98897e+07	7.0067e+07	7.32834e+07
P62264	40S ribosomal protein S14 OS=Mus musculus OX=10090 GN=Rps14 PE=1 SV=3	Rps14	233939	364696	240719	231437	304513	310831	275556	278067
P62267	40S ribosomal protein S23 OS=Mus musculus OX=10090 GN=Rps23 PE=1 SV=3	Rps23	819521	1.25316e+06	730768	790253	930785	1.10152e+06	1.0076e+06	897826
P62270	40S ribosomal protein S18 OS=Mus musculus OX=10090 GN=Rps18 PE=1 SV=3	Rps18	444784	723101	486462	485192	622987	633135	534772	591790
P62281	40S ribosomal protein S11 OS=Mus musculus OX=10090 GN=Rps11 PE=1 SV=3	Rps11	1.8172e+06	2.81016e+06	1.78886e+06	1.84567e+06	2.07365e+06	2.35261e+06	2.06135e+06	2.00695e+06
P62311	U6 snRNA-associated Sm-like protein LSm3 OS=Mus musculus OX=10090 GN=Lsm3 PE=1 SV=2	Lsm3	166599	257299	174634	182713	233389	240121	209240	223585
P62313	U6 snRNA-associated Sm-like protein LSm6 OS=Mus musculus OX=10090 GN=Lsm6 PE=1 SV=1	Lsm6	456753	686036	489298	501386	551765	589229	541360	630657
P62317	Small nuclear ribonucleoprotein Sm D2 OS=Mus musculus OX=10090 GN=Snrpd2 PE=1 SV=1	Snrpd2	184844	242881	195755	218462	208124	210649	209831	212288
P62320	Small nuclear ribonucleoprotein Sm D3 OS=Mus musculus OX=10090 GN=Snrpd3 PE=1 SV=1	Snrpd3	132631	178522	153305	125588	154492	161420	143935	137478
P62331	ADP-ribosylation factor 6 OS=Mus musculus OX=10090 GN=Arf6 PE=1 SV=2	Arf6	453165	563280	465738	429512	529040	560030	579246	547432
P62334	26S proteasome regulatory subunit 10B OS=Mus musculus OX=10090 GN=Psmc6 PE=1 SV=1	Psmc6	1.64526e+06	2.5114e+06	1.74704e+06	1.72927e+06	1.9821e+06	2.07728e+06	1.93007e+06	2.09993e+06
P62484	Abl interactor 2 OS=Mus musculus OX=10090 GN=Abi2 PE=1 SV=1	Abi2	53055.7	83463.2	59732.7	65036.4	78763.8	68958.7	71236.8	82027.2
P62631	Elongation factor 1-alpha 2 OS=Mus musculus OX=10090 GN=Eef1a2 PE=1 SV=1	Eef1a2	3.14709e+06	4.04804e+06	3.37906e+06	2.76127e+06	4.29188e+06	4.7724e+06	4.14251e+06	4.18392e+06
P62702	40S ribosomal protein S4, X isoform OS=Mus musculus OX=10090 GN=Rps4x PE=1 SV=2	Rps4x	1.13597e+06	1.91112e+06	1.21309e+06	1.13235e+06	1.25103e+06	1.49328e+06	1.35968e+06	1.57047e+06
P62715	Serine/threonine-protein phosphatase 2A catalytic subunit beta isoform OS=Mus musculus OX=10090 GN=Ppp2cb PE=1 SV=1	Ppp2cb	132197	206286	143571	142364	193119	202162	169957	179761
P62717	60S ribosomal protein L18a OS=Mus musculus OX=10090 GN=Rpl18a PE=1 SV=1	Rpl18a	340513	532854	338256	336671	393069	410067	383157	437914
P62737	Actin, aortic smooth muscle OS=Mus musculus OX=10090 GN=Acta2 PE=1 SV=1	Acta2	1.87564e+07	5.4196e+07	1.8954e+07	17768394	2.08593e+07	2.23472e+07	2.16345e+07	1.83007e+07
P62743	AP-2 complex subunit sigma OS=Mus musculus OX=10090 GN=Ap2s1 PE=1 SV=1	Ap2s1	253301	342605	279265	262381	343028	341120	320165	278049
P62746	Rho-related GTP-binding protein RhoB OS=Mus musculus OX=10090 GN=Rhob PE=1 SV=1	Rhob	1.85746e+06	2.71651e+06	2.26479e+06	2.06725e+06	2.72884e+06	2.43958e+06	2.33593e+06	3.16468e+06
P62748	Hippocalcin-like protein 1 OS=Mus musculus OX=10090 GN=Hpcal1 PE=1 SV=2	Hpcal1	3.24537e+06	4.43753e+06	4.10269e+06	3.78648e+06	4.44243e+06	4.11463e+06	3.83655e+06	4.87953e+06
P62751	60S ribosomal protein L23a OS=Mus musculus OX=10090 GN=Rpl23a PE=1 SV=1	Rpl23a	769777	1.06094e+06	673674	706164	764819	816391	839389	849315
P62754	40S ribosomal protein S6 OS=Mus musculus OX=10090 GN=Rps6 PE=1 SV=1	Rps6	564692	871492	588984	566046	709602	684020	654329	842365
P62761	Visinin-like protein 1 OS=Mus musculus OX=10090 GN=Vsnl1 PE=1 SV=2	Vsnl1	8.3658e+06	1.06409e+07	9.15123e+06	8.58197e+06	9.20995e+06	9.8115e+06	9.077e+06	9.64133e+06
P62774	Myotrophin OS=Mus musculus OX=10090 GN=Mtpn PE=1 SV=2	Mtpn	1.95331e+06	3.0619e+06	2.21078e+06	2.16658e+06	2.50436e+06	2.54456e+06	2.36726e+06	2.73656e+06
P62806	Histone H4 OS=Mus musculus OX=10090 GN=Hist1h4a PE=1 SV=2	Hist1h4a	5.90171e+06	9.70469e+06	6.08339e+06	6.4894e+06	7.75482e+06	7.95853e+06	7.23226e+06	6.78485e+06
P62814	V-type proton ATPase subunit B, brain isoform OS=Mus musculus OX=10090 GN=Atp6v1b2 PE=1 SV=1	Atp6v1b2	3.81519e+06	5.09804e+06	4.23991e+06	4.1016e+06	5.35538e+06	5.46158e+06	4.86219e+06	5.035e+06
P62821	Ras-related protein Rab-1A OS=Mus musculus OX=10090 GN=Rab1A PE=1 SV=3	Rab1A	3.1955e+06	4.82806e+06	3.57755e+06	3.59266e+06	4.54844e+06	4.38079e+06	3.93313e+06	4.67974e+06
P62830	60S ribosomal protein L23 OS=Mus musculus OX=10090 GN=Rpl23 PE=1 SV=1	Rpl23	328860	548226	359361	348323	407577	492210	421852	433965
P62835	Ras-related protein Rap-1A OS=Mus musculus OX=10090 GN=Rap1a PE=1 SV=1	Rap1a	2.91655e+06	4.06871e+06	3.34818e+06	3.00292e+06	3.98408e+06	3.55298e+06	3.68684e+06	4.22793e+06
P62838	Ubiquitin-conjugating enzyme E2 D2 OS=Mus musculus OX=10090 GN=Ube2d2 PE=1 SV=1	Ube2d2	411382	637047	501506	470222	637489	540214	509633	626324
P62849	40S ribosomal protein S24 OS=Mus musculus OX=10090 GN=Rps24 PE=1 SV=1	Rps24	375745	623039	372622	348127	476063	480910	465252	501710
P62852	40S ribosomal protein S25 OS=Mus musculus OX=10090 GN=Rps25 PE=1 SV=1	Rps25	898267	1.47952e+06	807263	840730	992786	1.08666e+06	991257	911360
P62869	Elongin-B OS=Mus musculus OX=10090 GN=Elob PE=1 SV=1	Elob	2.56549e+06	3.92246e+06	3.00781e+06	2.86308e+06	3.23362e+06	3.27554e+06	3.12938e+06	3.58049e+06
P62874	Guanine nucleotide-binding protein G(I)/G(S)/G(T) subunit beta-1 OS=Mus musculus OX=10090 GN=Gnb1 PE=1 SV=3	Gnb1	1.35489e+07	1.58511e+07	1.4643e+07	1.37874e+07	1.60621e+07	1.56931e+07	1.61645e+07	1.75797e+07
P62881	Guanine nucleotide-binding protein subunit beta-5 OS=Mus musculus OX=10090 GN=Gnb5 PE=1 SV=1	Gnb5	339104	459829	406931	415147	472547	404309	412933	561352
P62889	60S ribosomal protein L30 OS=Mus musculus OX=10090 GN=Rpl30 PE=1 SV=2	Rpl30	182784	340526	214215	187219	228426	236219	216830	316786
P62897	Cytochrome c, somatic OS=Mus musculus OX=10090 GN=Cycs PE=1 SV=2	Cycs	2.64897e+06	3.89827e+06	2.96963e+06	2.66117e+06	3.01897e+06	3.33229e+06	3.28846e+06	3.18274e+06
P62900	60S ribosomal protein L31 OS=Mus musculus OX=10090 GN=Rpl31 PE=1 SV=1	Rpl31	555489	925820	530065	435242	712749	777339	735504	635698
P62908	40S ribosomal protein S3 OS=Mus musculus OX=10090 GN=Rps3 PE=1 SV=1	Rps3	1.17092e+06	1.75699e+06	1.23268e+06	1.21133e+06	1.43004e+06	1.36566e+06	1.29623e+06	1.41343e+06
P62911	60S ribosomal protein L32 OS=Mus musculus OX=10090 GN=Rpl32 PE=1 SV=2	Rpl32	175468	283212	172597	159925	214251	238136	200018	218028
P62915	Transcription initiation factor IIB OS=Mus musculus OX=10090 GN=Gtf2b PE=1 SV=1	Gtf2b	24740.5	31252.4	23372.5	21154.7	28793.8	23923.2	22691.5	27032.1
P62918	60S ribosomal protein L8 OS=Mus musculus OX=10090 GN=Rpl8 PE=1 SV=2	Rpl8	1.01191e+06	1.64461e+06	1.03046e+06	1.01013e+06	1.33513e+06	1.44049e+06	1.24223e+06	1.22931e+06
P62962	Profilin-1 OS=Mus musculus OX=10090 GN=Pfn1 PE=1 SV=2	Pfn1	1.85468e+06	2.7534e+06	2.02917e+06	1.83375e+06	2.23341e+06	2.35385e+06	2.3635e+06	2.28337e+06
P63005	Platelet-activating factor acetylhydrolase IB subunit alpha OS=Mus musculus OX=10090 GN=Pafah1b1 PE=1 SV=2	Pafah1b1	2.00303e+06	2.54962e+06	2.09874e+06	1.93491e+06	2.31149e+06	2.27065e+06	2.30316e+06	2.48505e+06
P63011	Ras-related protein Rab-3A OS=Mus musculus OX=10090 GN=Rab3a PE=1 SV=1	Rab3a	869749	1.05121e+06	877745	849541	1.09286e+06	1.47645e+06	950710	980049
P63017	Heat shock cognate 71 kDa protein OS=Mus musculus OX=10090 GN=Hspa8 PE=1 SV=1	Hspa8	5.21507e+07	7.50558e+07	5.89383e+07	5.30558e+07	6.69284e+07	6.69615e+07	6.27176e+07	7.36462e+07
P63024	Vesicle-associated membrane protein 3 OS=Mus musculus OX=10090 GN=Vamp3 PE=1 SV=1	Vamp3	1842.18	3295.59	2342.41	1990.67	3656	4071.4	3363.14	2733.4
P63028	Translationally-controlled tumor protein OS=Mus musculus OX=10090 GN=Tpt1 PE=1 SV=1	Tpt1	3.68726e+06	4.88882e+06	3.8072e+06	3.33746e+06	4.92024e+06	4.7718e+06	5.13641e+06	5.11463e+06
P63037	DnaJ homolog subfamily A member 1 OS=Mus musculus OX=10090 GN=Dnaja1 PE=1 SV=1	Dnaja1	1.2313e+06	1.88982e+06	1.31248e+06	1.18574e+06	1.59428e+06	1.95788e+06	1.46497e+06	1.57316e+06
P63038	60 kDa heat shock protein, mitochondrial OS=Mus musculus OX=10090 GN=Hspd1 PE=1 SV=1	Hspd1	7.15415e+06	1.23691e+07	8.68045e+06	8.41603e+06	1.0377e+07	1.15324e+07	9.28105e+06	1.18777e+07
P63040	Complexin-1 OS=Mus musculus OX=10090 GN=Cplx1 PE=1 SV=1	Cplx1	1.04045e+06	1.47281e+06	1.15871e+06	975566	1.63066e+06	1.51553e+06	1.39921e+06	1.43522e+06
P63046	Sulfotransferase 4A1 OS=Mus musculus OX=10090 GN=Sult4a1 PE=1 SV=1	Sult4a1	257785	336015	318396	250870	298748	324157	273612	346305
P63054	Calmodulin regulator protein PCP4 OS=Mus musculus OX=10090 GN=Pcp4 PE=3 SV=2	Pcp4	1.61696e+06	2.19105e+06	1.85773e+06	1.8945e+06	2.48683e+06	2.18529e+06	2.06065e+06	2.25881e+06
P63073	Eukaryotic translation initiation factor 4E OS=Mus musculus OX=10090 GN=Eif4e PE=1 SV=1	Eif4e	202641	350420	246433	207729	279994	283079	258952	292455
P63085	Mitogen-activated protein kinase 1 OS=Mus musculus OX=10090 GN=Mapk1 PE=1 SV=3	Mapk1	3.51697e+06	4.75066e+06	3.74964e+06	3.60257e+06	4.39627e+06	4.64753e+06	4.20876e+06	4.25433e+06
P63094	Guanine nucleotide-binding protein G(s) subunit alpha isoforms short OS=Mus musculus OX=10090 GN=Gnas PE=1 SV=1	Gnas	3.75165e+06	4.90945e+06	4.06012e+06	4.40087e+06	4.45692e+06	4.45558e+06	4.21927e+06	4.70621e+06
P63101	14-3-3 protein zeta/delta OS=Mus musculus OX=10090 GN=Ywhaz PE=1 SV=1	Ywhaz	2.52355e+07	3.51817e+07	2.65396e+07	2.44169e+07	3.34893e+07	3.42401e+07	3.30625e+07	3.33402e+07
P63141	Potassium voltage-gated channel subfamily A member 2 OS=Mus musculus OX=10090 GN=Kcna2 PE=1 SV=1	Kcna2	53785.8	55165.6	34812.6	34775.5	46661.8	52435	39037	53237.7
P63158	High mobility group protein B1 OS=Mus musculus OX=10090 GN=Hmgb1 PE=1 SV=2	Hmgb1	4.14543e+06	6.41634e+06	3.22098e+06	2.82862e+06	5.65147e+06	6.49142e+06	5.83439e+06	4.1904e+06
P63166	Small ubiquitin-related modifier 1 OS=Mus musculus OX=10090 GN=Sumo1 PE=1 SV=1	Sumo1	515201	838143	539730	489528	644650	711014	622851	587533
P63168	Dynein light chain 1, cytoplasmic OS=Mus musculus OX=10090 GN=Dynll1 PE=1 SV=1	Dynll1	6.81329e+06	8.6404e+06	6.93801e+06	7.33111e+06	7.88076e+06	7.84844e+06	7.74054e+06	7.17252e+06
P63213	Guanine nucleotide-binding protein G(I)/G(S)/G(O) subunit gamma-2 OS=Mus musculus OX=10090 GN=Gng2 PE=1 SV=2	Gng2	1.00682e+06	1.36728e+06	1.09158e+06	1.08182e+06	1.26032e+06	1.49096e+06	1.27924e+06	1.42827e+06
P63216	Guanine nucleotide-binding protein G(I)/G(S)/G(O) subunit gamma-3 OS=Mus musculus OX=10090 GN=Gng3 PE=1 SV=1	Gng3	473613	649175	535607	515528	556214	522169	544455	589894
P63248	cAMP-dependent protein kinase inhibitor alpha OS=Mus musculus OX=10090 GN=Pkia PE=1 SV=2	Pkia	209511	277296	235955	205669	311788	326289	257499	275341
P63254	Cysteine-rich protein 1 OS=Mus musculus OX=10090 GN=Crip1 PE=1 SV=2	Crip1	1.87012e+06	8.45681e+06	1.80465e+06	1.54672e+06	1.87153e+06	2.10658e+06	1.95736e+06	1.84969e+06
P63276	40S ribosomal protein S17 OS=Mus musculus OX=10090 GN=Rps17 PE=1 SV=2	Rps17	850115	1.55667e+06	854266	684792	1.08054e+06	1.05714e+06	962707	1.00917e+06
P63321	Ras-related protein Ral-A OS=Mus musculus OX=10090 GN=Rala PE=1 SV=1	Rala	4.87553e+06	6.17009e+06	4.69465e+06	3.7994e+06	6.48222e+06	6.36276e+06	6.44616e+06	6.10829e+06
P63328	Serine/threonine-protein phosphatase 2B catalytic subunit alpha isoform OS=Mus musculus OX=10090 GN=Ppp3ca PE=1 SV=1	Ppp3ca	2.01751e+06	2.60893e+06	2.08524e+06	2.10804e+06	2.64047e+06	2.75986e+06	2.31196e+06	2.59466e+06
P63330	Serine/threonine-protein phosphatase 2A catalytic subunit alpha isoform OS=Mus musculus OX=10090 GN=Ppp2ca PE=1 SV=1	Ppp2ca	5.20962e+06	7.00801e+06	5.64107e+06	5.36423e+06	6.2804e+06	6.31433e+06	6.127e+06	6.79007e+06
P67778	Prohibitin OS=Mus musculus OX=10090 GN=Phb PE=1 SV=1	Phb	1.57834e+06	2.63336e+06	1.96059e+06	1.83958e+06	2.32208e+06	2.29989e+06	1.94143e+06	2.53013e+06
P67871	Casein kinase II subunit beta OS=Mus musculus OX=10090 GN=Csnk2b PE=1 SV=1	Csnk2b	451445	612656	429419	384927	553990	593375	597426	522622
P67984	60S ribosomal protein L22 OS=Mus musculus OX=10090 GN=Rpl22 PE=1 SV=2	Rpl22	235950	420757	278982	204084	316376	331241	276888	308145
P68040	Receptor of activated protein C kinase 1 OS=Mus musculus OX=10090 GN=Rack1 PE=1 SV=3	Rack1	1.9329e+06	2.85056e+06	1.96152e+06	1.83222e+06	2.24901e+06	2.42283e+06	2.32488e+06	2.3451e+06
P68181	cAMP-dependent protein kinase catalytic subunit beta OS=Mus musculus OX=10090 GN=Prkacb PE=1 SV=2	Prkacb	84604.5	122972	74631.4	61745.5	139110	154429	125370	106156
P68254	14-3-3 protein theta OS=Mus musculus OX=10090 GN=Ywhaq PE=1 SV=1	Ywhaq	8.5171e+06	1.08541e+07	1.00006e+07	9.24551e+06	1.14005e+07	1.08495e+07	1.06275e+07	1.27114e+07
P68369	Tubulin alpha-1A chain OS=Mus musculus OX=10090 GN=Tuba1a PE=1 SV=1	Tuba1a	3.1941e+07	4.34953e+07	4.01679e+07	3.65361e+07	4.04884e+07	3.80974e+07	3.56137e+07	4.61301e+07
P68372	Tubulin beta-4B chain OS=Mus musculus OX=10090 GN=Tubb4b PE=1 SV=1	Tubb4b	2.30884e+07	2.90071e+07	2.6934e+07	2.38336e+07	2.61062e+07	2.54095e+07	2.55533e+07	2.58195e+07
P68404	Protein kinase C beta type OS=Mus musculus OX=10090 GN=Prkcb PE=1 SV=4	Prkcb	2.84614e+06	3.99376e+06	3.11519e+06	2.62212e+06	3.39391e+06	3.5028e+06	3.45986e+06	3.41856e+06
P68433	Histone H3.1 OS=Mus musculus OX=10090 GN=Hist1h3a PE=1 SV=2	Hist1h3a	1.85059e+07	3.54503e+07	2.12797e+07	2.25545e+07	2.64585e+07	2.40941e+07	2.2352e+07	2.68661e+07
P68510	14-3-3 protein eta OS=Mus musculus OX=10090 GN=Ywhah PE=1 SV=2	Ywhah	4.88726e+06	6.93872e+06	5.69924e+06	5.41449e+06	6.40371e+06	6.80098e+06	6.10221e+06	7.8233e+06
P70122	Ribosome maturation protein SBDS OS=Mus musculus OX=10090 GN=Sbds PE=1 SV=4	Sbds	1.50353e+06	2.0703e+06	1.79856e+06	1.60642e+06	1.9048e+06	1.71618e+06	1.83692e+06	1.97171e+06
P70168	Importin subunit beta-1 OS=Mus musculus OX=10090 GN=Kpnb1 PE=1 SV=2	Kpnb1	3.74085e+06	5.36937e+06	3.78922e+06	3.54785e+06	4.4446e+06	5.14165e+06	4.48005e+06	4.6398e+06
P70188	Kinesin-associated protein 3 OS=Mus musculus OX=10090 GN=Kifap3 PE=1 SV=1	Kifap3	13119.5	18669.3	16051.9	11846	19087.3	18901.3	17378.9	19227.5
P70195	Proteasome subunit beta type-7 OS=Mus musculus OX=10090 GN=Psmb7 PE=1 SV=1	Psmb7	509540	775370	564611	519685	681983	644190	667543	802396
P70202	Latexin OS=Mus musculus OX=10090 GN=Lxn PE=1 SV=2	Lxn	1.13035e+06	1.49982e+06	1.20857e+06	1.12495e+06	1.51865e+06	1.47308e+06	1.345e+06	1.35959e+06
P70206	Plexin-A1 OS=Mus musculus OX=10090 GN=Plxna1 PE=1 SV=1	Plxna1	175244	256827	197403	186971	213432	247551	197122	213196
P70208	Plexin-A3 OS=Mus musculus OX=10090 GN=Plxna3 PE=1 SV=2	Plxna3	122168	188877	122792	97626	175324	158358	155182	149966
P70232	Neural cell adhesion molecule L1-like protein OS=Mus musculus OX=10090 GN=Chl1 PE=1 SV=2	Chl1	1.01662e+06	1.40267e+06	1.13089e+06	1.11272e+06	1.1471e+06	1.30745e+06	1.19017e+06	1.22377e+06
P70257	Nuclear factor 1 X-type OS=Mus musculus OX=10090 GN=Nfix PE=1 SV=2	Nfix	27624.2	36870.3	28129.1	23762	39526.7	34996.6	33634.6	34672.4
P70268	Serine/threonine-protein kinase N1 OS=Mus musculus OX=10090 GN=Pkn1 PE=1 SV=3	Pkn1	71685.6	103709	83532.9	77974.4	87960.1	74391.2	75230.8	85163.2
P70290	55 kDa erythrocyte membrane protein OS=Mus musculus OX=10090 GN=Mpp1 PE=1 SV=1	Mpp1	545120	740623	561791	530507	684598	778094	667627	692477
P70296	Phosphatidylethanolamine-binding protein 1 OS=Mus musculus OX=10090 GN=Pebp1 PE=1 SV=3	Pebp1	2.52908e+06	3.61453e+06	3.06364e+06	2.84482e+06	3.48226e+06	3.26277e+06	3.3167e+06	3.95342e+06
P70297	Signal transducing adapter molecule 1 OS=Mus musculus OX=10090 GN=Stam PE=1 SV=3	Stam	441619	597628	476738	449226	554397	592777	584557	654096
P70303	CTP synthase 2 OS=Mus musculus OX=10090 GN=Ctps2 PE=1 SV=1	Ctps2	358439	530351	409033	396981	428711	502271	442998	532571
P70333	Heterogeneous nuclear ribonucleoprotein H2 OS=Mus musculus OX=10090 GN=Hnrnph2 PE=1 SV=1	Hnrnph2	1.1464e+06	1.71729e+06	1.12782e+06	1.10186e+06	1.41948e+06	1.67557e+06	1.432e+06	1.36945e+06
P70335	Rho-associated protein kinase 1 OS=Mus musculus OX=10090 GN=Rock1 PE=1 SV=1	Rock1	513647	877179	786548	514738	790818	620105	690463	659880
P70336	Rho-associated protein kinase 2 OS=Mus musculus OX=10090 GN=Rock2 PE=1 SV=1	Rock2	799169	1.13364e+06	835824	715515	907529	964162	935342	891480
P70349	Histidine triad nucleotide-binding protein 1 OS=Mus musculus OX=10090 GN=Hint1 PE=1 SV=3	Hint1	1.55179e+06	2.04714e+06	1.77418e+06	1.7228e+06	1.66507e+06	1.69645e+06	1.73523e+06	2.03718e+06
P70362	Ubiquitin recognition factor in ER-associated degradation protein 1 OS=Mus musculus OX=10090 GN=Ufd1 PE=1 SV=2	Ufd1	350406	465323	324419	286488	455149	487728	426723	429875
P70372	ELAV-like protein 1 OS=Mus musculus OX=10090 GN=Elavl1 PE=1 SV=2	Elavl1	718136	1.08594e+06	758084	655411	898686	1.00578e+06	851131	973987
P70404	Isocitrate dehydrogenase [NAD] subunit gamma 1, mitochondrial OS=Mus musculus OX=10090 GN=Idh3g PE=1 SV=1	Idh3g	1.5345e+06	2.30205e+06	1.79435e+06	1.78025e+06	2.02208e+06	2.17747e+06	1.82883e+06	2.04177e+06
P70441	Na(+)/H(+) exchange regulatory cofactor NHE-RF1 OS=Mus musculus OX=10090 GN=Slc9a3r1 PE=1 SV=3	Slc9a3r1	1.96069e+06	2.66839e+06	2.16684e+06	2.13037e+06	2.78674e+06	2.73531e+06	2.7261e+06	2.71972e+06
P70451	Tyrosine-protein kinase Fer OS=Mus musculus OX=10090 GN=Fer PE=1 SV=2	Fer	131214	198490	138623	159728	157604	157454	183672	162133
P70452	Syntaxin-4 OS=Mus musculus OX=10090 GN=Stx4 PE=1 SV=1	Stx4	991168	1.42868e+06	1.09873e+06	961059	1.4436e+06	1.30263e+06	1.27797e+06	1.31115e+06
P70663	SPARC-like protein 1 OS=Mus musculus OX=10090 GN=Sparcl1 PE=1 SV=3	Sparcl1	520962	730011	519721	499885	699074	693163	618249	639015
P70670	Nascent polypeptide-associated complex subunit alpha, muscle-specific form OS=Mus musculus OX=10090 GN=Naca PE=1 SV=2	Naca	119803	215677	138145	131165	170466	160816	142261	184547
P70671	Interferon regulatory factor 3 OS=Mus musculus OX=10090 GN=Irf3 PE=1 SV=1	Irf3	139950	235311	172815	163361	189138	172119	166443	201705
P70677	Caspase-3 OS=Mus musculus OX=10090 GN=Casp3 PE=1 SV=1	Casp3	26921.7	38569	41046.5	34285.7	43293.5	33425.9	34282.4	48314.5
P70697	Uroporphyrinogen decarboxylase OS=Mus musculus OX=10090 GN=Urod PE=1 SV=2	Urod	106059	171124	104873	111864	137567	148158	120060	131794
P70698	CTP synthase 1 OS=Mus musculus OX=10090 GN=Ctps1 PE=1 SV=2	Ctps1	137773	205888	154199	155484	190974	201565	194952	192145
P70699	Lysosomal alpha-glucosidase OS=Mus musculus OX=10090 GN=Gaa PE=1 SV=2	Gaa	123299	180983	120810	128644	160913	210147	134888	157326
P70704	Phospholipid-transporting ATPase IA OS=Mus musculus OX=10090 GN=Atp8a1 PE=1 SV=2	Atp8a1	236047	325399	255210	369345	316008	364735	263782	388545
P80313	T-complex protein 1 subunit eta OS=Mus musculus OX=10090 GN=Cct7 PE=1 SV=1	Cct7	1.65136e+06	2.28598e+06	1.79237e+06	1.57466e+06	1.86247e+06	2.01454e+06	1.89224e+06	1.94569e+06
P80314	T-complex protein 1 subunit beta OS=Mus musculus OX=10090 GN=Cct2 PE=1 SV=4	Cct2	7.37349e+06	1.0615e+07	8.56002e+06	8.44377e+06	9.27432e+06	9.81914e+06	9.02529e+06	1.05011e+07
P80315	T-complex protein 1 subunit delta OS=Mus musculus OX=10090 GN=Cct4 PE=1 SV=3	Cct4	5.10354e+06	7.17133e+06	5.41045e+06	4.71062e+06	6.16102e+06	6.57369e+06	6.23026e+06	5.67314e+06
P80316	T-complex protein 1 subunit epsilon OS=Mus musculus OX=10090 GN=Cct5 PE=1 SV=1	Cct5	8.27549e+06	1.14316e+07	9.35204e+06	8.15233e+06	9.58961e+06	1.10147e+07	1.00889e+07	1.04947e+07
P80317	T-complex protein 1 subunit zeta OS=Mus musculus OX=10090 GN=Cct6a PE=1 SV=3	Cct6a	4.24522e+06	5.86003e+06	4.43551e+06	4.24253e+06	5.0999e+06	5.29201e+06	4.92884e+06	4.9398e+06
P80318	T-complex protein 1 subunit gamma OS=Mus musculus OX=10090 GN=Cct3 PE=1 SV=1	Cct3	3.51846e+06	4.79664e+06	3.57263e+06	3.27139e+06	4.19092e+06	4.37015e+06	4.26007e+06	4.21292e+06
P81117	Nucleobindin-2 OS=Mus musculus OX=10090 GN=Nucb2 PE=1 SV=2	Nucb2	80190.4	114367	80470.2	83473.6	86106.1	103480	80784.7	93327.1
P82198	Transforming growth factor-beta-induced protein ig-h3 OS=Mus musculus OX=10090 GN=Tgfbi PE=1 SV=1	Tgfbi	1.19953e+06	1.40316e+06	686364	804537	1.21849e+06	1.27125e+06	1.17494e+06	1.14518e+06
P82343	N-acylglucosamine 2-epimerase OS=Mus musculus OX=10090 GN=Renbp PE=1 SV=3	Renbp	56912.3	86293.5	58152.5	54481.2	73461.2	65971.9	71374	68708.4
P83741	Serine/threonine-protein kinase WNK1 OS=Mus musculus OX=10090 GN=Wnk1 PE=1 SV=2	Wnk1	2.12801e+06	3.01524e+06	2.35598e+06	2.04706e+06	2.50795e+06	2.41578e+06	2.50239e+06	2.6513e+06
P83870	PHD finger-like domain-containing protein 5A OS=Mus musculus OX=10090 GN=Phf5a PE=1 SV=1	Phf5a	307364	513373	357570	388708	409836	444432	353273	422245
P83887	Tubulin gamma-1 chain OS=Mus musculus OX=10090 GN=Tubg1 PE=1 SV=1	Tubg1	35685.4	45711.6	38162.2	31326	48438.2	46648.2	40112.5	42178
P83917	Chromobox protein homolog 1 OS=Mus musculus OX=10090 GN=Cbx1 PE=1 SV=1	Cbx1	34058.1	55311.2	39556.9	40426.1	53209.2	54315.2	47805.7	48528.5
P83940	Elongin-C OS=Mus musculus OX=10090 GN=Eloc PE=1 SV=1	Eloc	737567	923810	762498	737236	740258	900859	920133	810037
P84075	Neuron-specific calcium-binding protein hippocalcin OS=Mus musculus OX=10090 GN=Hpca PE=1 SV=2	Hpca	1.11863e+06	1.29018e+06	1.17799e+06	1.11796e+06	1.27993e+06	1.30112e+06	1.29138e+06	1.22569e+06
P84084	ADP-ribosylation factor 5 OS=Mus musculus OX=10090 GN=Arf5 PE=1 SV=2	Arf5	235460	352833	305906	274703	360415	331097	280327	379304
P84086	Complexin-2 OS=Mus musculus OX=10090 GN=Cplx2 PE=1 SV=1	Cplx2	2.78541e+06	3.93325e+06	3.06897e+06	3.20264e+06	3.72125e+06	3.61969e+06	3.18792e+06	3.72972e+06
P84089	Enhancer of rudimentary homolog OS=Mus musculus OX=10090 GN=Erh PE=1 SV=1	Erh	113973	194846	126531	125416	156160	174682	152106	194216
P84091	AP-2 complex subunit mu OS=Mus musculus OX=10090 GN=Ap2m1 PE=1 SV=1	Ap2m1	2.75948e+06	3.79906e+06	3.0311e+06	2.75824e+06	4.30538e+06	3.44133e+06	3.27377e+06	3.18979e+06
P84096	Rho-related GTP-binding protein RhoG OS=Mus musculus OX=10090 GN=Rhog PE=1 SV=1	Rhog	2.03259e+06	2.59594e+06	2.35789e+06	2.18886e+06	2.78007e+06	2.30825e+06	2.57796e+06	2.97106e+06
P84099	60S ribosomal protein L19 OS=Mus musculus OX=10090 GN=Rpl19 PE=1 SV=1	Rpl19	62867.8	79386.3	53801.9	62224.3	71273.2	70476.1	71108.3	68625.4
P84104	Serine/arginine-rich splicing factor 3 OS=Mus musculus OX=10090 GN=Srsf3 PE=1 SV=1	Srsf3	292079	450883	313383	250942	308788	364224	338718	305941
P84244	Histone H3.3 OS=Mus musculus OX=10090 GN=H3f3a PE=1 SV=2	H3f3a	177122	291096	196049	193959	266521	224688	244770	255369
P84309	Adenylate cyclase type 5 OS=Mus musculus OX=10090 GN=Adcy5 PE=1 SV=2	Adcy5	22882.9	37499.5	28917.2	26618.5	31567.7	32550.8	28407.8	31939.4
P85094	Isochorismatase domain-containing protein 2A OS=Mus musculus OX=10090 GN=Isoc2a PE=1 SV=1	Isoc2a	1.05458e+06	1.91119e+06	1.22659e+06	1.17811e+06	1.47554e+06	1.47482e+06	1.34099e+06	1.50712e+06
P86046	Inward rectifier potassium channel 13 OS=Mus musculus OX=10090 GN=Kcnj13 PE=3 SV=1	Kcnj13	149905	251592	143731	145968	149632	168279	166899	168886
P97290	Plasma protease C1 inhibitor OS=Mus musculus OX=10090 GN=Serping1 PE=1 SV=3	Serping1	94882.9	177826	78540.1	96896.5	89035.5	109691	80493.4	120263
P97300	Neuroplastin OS=Mus musculus OX=10090 GN=Nptn PE=1 SV=3	Nptn	556037	783599	641207	638382	760892	769687	668719	702593
P97314	Cysteine and glycine-rich protein 2 OS=Mus musculus OX=10090 GN=Csrp2 PE=1 SV=3	Csrp2	53634.6	534802	72879.3	60954.2	67728.1	62546.3	60024.3	74829.7
P97315	Cysteine and glycine-rich protein 1 OS=Mus musculus OX=10090 GN=Csrp1 PE=1 SV=3	Csrp1	7.46967e+06	1.74587e+07	9.47052e+06	7.76785e+06	1.0474e+07	8.7464e+06	9.31669e+06	9.97455e+06
P97346	Nucleoredoxin OS=Mus musculus OX=10090 GN=Nxn PE=1 SV=1	Nxn	206537	301422	223878	223013	283586	269028	246300	287077
P97351	40S ribosomal protein S3a OS=Mus musculus OX=10090 GN=Rps3a PE=1 SV=3	Rps3a	2.10854e+06	3.80992e+06	2.60834e+06	2.44822e+06	2.97464e+06	2.64581e+06	2.53475e+06	3.48073e+06
P97352	Protein S100-A13 OS=Mus musculus OX=10090 GN=S100a13 PE=1 SV=1	S100a13	3.20278e+06	4.34999e+06	3.59577e+06	3.3395e+06	3.95452e+06	3.67035e+06	3.79387e+06	4.06707e+06
P97355	Spermine synthase OS=Mus musculus OX=10090 GN=Sms PE=1 SV=1	Sms	102365	132428	113381	101793	124750	137985	135030	128090
P97370	Sodium/potassium-transporting ATPase subunit beta-3 OS=Mus musculus OX=10090 GN=Atp1b3 PE=1 SV=1	Atp1b3	6.46102e+06	1.00607e+07	7.36231e+06	7.29898e+06	8.5901e+06	8.0438e+06	8.8447e+06	8.94707e+06
P97371	Proteasome activator complex subunit 1 OS=Mus musculus OX=10090 GN=Psme1 PE=1 SV=2	Psme1	2.99257e+06	5.02234e+06	2.88139e+06	2.86042e+06	3.36988e+06	3.69931e+06	3.35438e+06	3.28721e+06
P97372	Proteasome activator complex subunit 2 OS=Mus musculus OX=10090 GN=Psme2 PE=1 SV=4	Psme2	470403	795260	453152	620013	598654	615562	539841	586556
P97379	Ras GTPase-activating protein-binding protein 2 OS=Mus musculus OX=10090 GN=G3bp2 PE=1 SV=2	G3bp2	264697	432501	287718	243262	383244	463690	348361	341085
P97384	Annexin A11 OS=Mus musculus OX=10090 GN=Anxa11 PE=1 SV=2	Anxa11	1.54036e+06	2.55702e+06	1.6173e+06	1.54037e+06	1.68192e+06	1.6444e+06	1.64876e+06	1.71524e+06
P97390	Vacuolar protein sorting-associated protein 45 OS=Mus musculus OX=10090 GN=Vps45 PE=1 SV=1	Vps45	12151.3	18408.2	14891.1	13643.3	15966.4	14759.1	14794.7	15894.2
P97427	Dihydropyrimidinase-related protein 1 OS=Mus musculus OX=10090 GN=Crmp1 PE=1 SV=1	Crmp1	99265.4	107306	110699	106580	108660	112174	120195	110738
P97429	Annexin A4 OS=Mus musculus OX=10090 GN=Anxa4 PE=1 SV=4	Anxa4	1.7505e+06	2.78434e+06	1.75323e+06	1.66907e+06	2.1405e+06	2.10595e+06	2.16948e+06	1.90465e+06
P97449	Aminopeptidase N OS=Mus musculus OX=10090 GN=Anpep PE=1 SV=4	Anpep	1.96706e+06	3.59892e+06	1.95867e+06	1.88422e+06	2.37225e+06	2.13999e+06	2.22762e+06	2.48605e+06
P97450	ATP synthase-coupling factor 6, mitochondrial OS=Mus musculus OX=10090 GN=Atp5pf PE=1 SV=1	Atp5pf	1.55224e+06	2.8875e+06	1.82744e+06	1.87745e+06	2.44339e+06	2.56548e+06	2.06313e+06	2.47548e+06
P97461	40S ribosomal protein S5 OS=Mus musculus OX=10090 GN=Rps5 PE=1 SV=3	Rps5	1.26154e+06	1.99469e+06	1.23329e+06	1.61934e+06	1.32591e+06	1.45333e+06	1.39255e+06	1.4641e+06
P97471	Mothers against decapentaplegic homolog 4 OS=Mus musculus OX=10090 GN=Smad4 PE=1 SV=2	Smad4	608164	919557	914986	691255	665629	551061	729879	847019
P97494	Glutamate--cysteine ligase catalytic subunit OS=Mus musculus OX=10090 GN=Gclc PE=1 SV=4	Gclc	749870	966700	705198	762952	927204	939260	949083	907254
P97742	Carnitine O-palmitoyltransferase 1, liver isoform OS=Mus musculus OX=10090 GN=Cpt1a PE=1 SV=4	Cpt1a	242413	392017	233133	274804	314075	314790	277268	328399
P97765	WW domain-binding protein 2 OS=Mus musculus OX=10090 GN=Wbp2 PE=1 SV=1	Wbp2	1.70179e+06	2.25223e+06	1.87315e+06	1.84676e+06	2.20433e+06	2.23557e+06	2.05681e+06	2.18366e+06
P97792	Coxsackievirus and adenovirus receptor homolog OS=Mus musculus OX=10090 GN=Cxadr PE=1 SV=1	Cxadr	167759	312672	188268	188152	209438	219840	184023	229485
P97798	Neogenin OS=Mus musculus OX=10090 GN=Neo1 PE=1 SV=1	Neo1	84356.2	105290	90307.8	79769.8	106565	121297	110560	94073.5
P97807	Fumarate hydratase, mitochondrial OS=Mus musculus OX=10090 GN=Fh PE=1 SV=3	Fh	4.15693e+06	6.41852e+06	4.64001e+06	4.22826e+06	5.63844e+06	5.93474e+06	5.18708e+06	5.62639e+06
P97825	Jupiter microtubule associated homolog 1 OS=Mus musculus OX=10090 GN=Jpt1 PE=1 SV=3	Jpt1	46166	73436.9	59643	63468	81753.7	66393.5	55238.8	94421.8
P97855	Ras GTPase-activating protein-binding protein 1 OS=Mus musculus OX=10090 GN=G3bp1 PE=1 SV=1	G3bp1	47393.5	116289	47436.9	54688.3	61639.1	70208.2	61172.8	60913
P97927	Laminin subunit alpha-4 OS=Mus musculus OX=10090 GN=Lama4 PE=1 SV=2	Lama4	288952	438100	299722	269604	351859	324216	326003	340309
P97930	Thymidylate kinase OS=Mus musculus OX=10090 GN=Dtymk PE=1 SV=2	Dtymk	270434	388710	308833	291143	362728	350581	354810	368538
P97952	Sodium channel subunit beta-1 OS=Mus musculus OX=10090 GN=Scn1b PE=1 SV=1	Scn1b	37475.5	53677.1	47823.3	53072.1	58569.7	60999.4	45389.4	53311
P98078	Disabled homolog 2 OS=Mus musculus OX=10090 GN=Dab2 PE=1 SV=2	Dab2	201439	453831	213652	207594	292409	264201	245748	259130
P98203	Armadillo repeat protein deleted in velo-cardio-facial syndrome homolog OS=Mus musculus OX=10090 GN=Arvcf PE=1 SV=2	Arvcf	435828	623359	501893	465636	641738	516883	577349	610453
P99024	Tubulin beta-5 chain OS=Mus musculus OX=10090 GN=Tubb5 PE=1 SV=1	Tubb5	2.87794e+06	3.75652e+06	3.46253e+06	3.10255e+06	3.05945e+06	3.06957e+06	3.26169e+06	3.60794e+06
P99026	Proteasome subunit beta type-4 OS=Mus musculus OX=10090 GN=Psmb4 PE=1 SV=1	Psmb4	618709	850227	692666	670064	816950	858567	789412	783188
P99027	60S acidic ribosomal protein P2 OS=Mus musculus OX=10090 GN=Rplp2 PE=1 SV=3	Rplp2	511333	800971	468488	420251	639056	699549	636148	643656
P99028	Cytochrome b-c1 complex subunit 6, mitochondrial OS=Mus musculus OX=10090 GN=Uqcrh PE=1 SV=2	Uqcrh	259255	400300	234858	237498	302969	355127	340094	307759
P99029	Peroxiredoxin-5, mitochondrial OS=Mus musculus OX=10090 GN=Prdx5 PE=1 SV=2	Prdx5	9.85487e+06	1.42845e+07	1.0311e+07	9.89645e+06	1.15765e+07	1.31286e+07	1.14411e+07	1.1395e+07
Q00493	Carboxypeptidase E OS=Mus musculus OX=10090 GN=Cpe PE=1 SV=2	Cpe	579228	780081	558943	507705	740964	1.19245e+06	716548	671468
Q00519	Xanthine dehydrogenase/oxidase OS=Mus musculus OX=10090 GN=Xdh PE=1 SV=5	Xdh	102939	153606	83517.1	84194.9	116096	134522	116889	117933
Q00612	Glucose-6-phosphate 1-dehydrogenase X OS=Mus musculus OX=10090 GN=G6pdx PE=1 SV=3	G6pdx	6.20336e+06	8.20553e+06	6.70437e+06	6.36527e+06	7.21456e+06	7.20406e+06	7.36663e+06	7.6755e+06
Q00623	Apolipoprotein A-I OS=Mus musculus OX=10090 GN=Apoa1 PE=1 SV=2	Apoa1	6.53553e+06	1.36985e+07	4.65403e+06	6.65416e+06	5.75726e+06	6.59795e+06	4.53857e+06	8.06472e+06
Q00897	Alpha-1-antitrypsin 1-4 OS=Mus musculus OX=10090 GN=Serpina1d PE=1 SV=1	Serpina1d	509145	942014	168488	162325	563139	589218	379686	348748
Q00898	Alpha-1-antitrypsin 1-5 OS=Mus musculus OX=10090 GN=Serpina1e PE=1 SV=1	Serpina1e	11935	45840.1	8594.7	8568.04	8876.18	12175.1	8876.98	7987.52
Q00915	Retinol-binding protein 1 OS=Mus musculus OX=10090 GN=Rbp1 PE=1 SV=2	Rbp1	5.51698e+06	7.96226e+06	5.4548e+06	5.97e+06	6.17603e+06	6.42414e+06	6.55791e+06	6.19147e+06
Q00PI9	Heterogeneous nuclear ribonucleoprotein U-like protein 2 OS=Mus musculus OX=10090 GN=Hnrnpul2 PE=1 SV=2	Hnrnpul2	845076	1.29178e+06	981596	853465	1.05684e+06	1.09158e+06	1.03871e+06	1.14152e+06
Q01063	cAMP-specific 3',5'-cyclic phosphodiesterase 4D OS=Mus musculus OX=10090 GN=Pde4d PE=1 SV=2	Pde4d	11759.2	20444.6	14501.3	10697.7	18030.4	17535.4	15465.8	14568.1
Q01149	Collagen alpha-2(I) chain OS=Mus musculus OX=10090 GN=Col1a2 PE=1 SV=2	Col1a2	5.31459e+06	8.25964e+06	2.30288e+06	6.17068e+06	8.35901e+06	8.55751e+06	5.85408e+06	7.23317e+06
Q01730	Ras suppressor protein 1 OS=Mus musculus OX=10090 GN=Rsu1 PE=1 SV=3	Rsu1	866770	1.81621e+06	937398	924392	1.05183e+06	1.07458e+06	1.02842e+06	1.1335e+06
Q01853	Transitional endoplasmic reticulum ATPase OS=Mus musculus OX=10090 GN=Vcp PE=1 SV=4	Vcp	9.05335e+06	1.41311e+07	9.97144e+06	1.00129e+07	1.20199e+07	1.19168e+07	1.12042e+07	1.37088e+07
Q02053	Ubiquitin-like modifier-activating enzyme 1 OS=Mus musculus OX=10090 GN=Uba1 PE=1 SV=1	Uba1	9.79654e+06	1.42936e+07	1.11776e+07	1.14748e+07	1.31901e+07	1.22114e+07	1.2021e+07	1.45772e+07
Q02105	Complement C1q subcomponent subunit C OS=Mus musculus OX=10090 GN=C1qc PE=1 SV=2	C1qc	10532.7	21795.5	10585.7	12542.6	13789.7	16509.3	13422.3	17652.5
Q02111	Protein kinase C theta type OS=Mus musculus OX=10090 GN=Prkcq PE=1 SV=1	Prkcq	18593.3	25669.7	23118.1	18092.7	29948.4	27127.1	25293.5	21132
Q02248	Catenin beta-1 OS=Mus musculus OX=10090 GN=Ctnnb1 PE=1 SV=1	Ctnnb1	2.10043e+06	2.92334e+06	2.23927e+06	2.04234e+06	2.67626e+06	2.72282e+06	2.67294e+06	2.66416e+06
Q02257	Junction plakoglobin OS=Mus musculus OX=10090 GN=Jup PE=1 SV=3	Jup	907290	1.2795e+06	1.01257e+06	882468	1.00179e+06	1.03123e+06	997217	1.10605e+06
Q02788	Collagen alpha-2(VI) chain OS=Mus musculus OX=10090 GN=Col6a2 PE=1 SV=3	Col6a2	1.54231e+06	1.58695e+06	1.09974e+06	1.33995e+06	2.26843e+06	1.50413e+06	1.55459e+06	1.5455e+06
Q02819	Nucleobindin-1 OS=Mus musculus OX=10090 GN=Nucb1 PE=1 SV=2	Nucb1	651016	1.09125e+06	609542	627488	853017	876887	764706	892972
Q03141	MAP/microtubule affinity-regulating kinase 3 OS=Mus musculus OX=10090 GN=Mark3 PE=1 SV=2	Mark3	124346	175503	133438	116887	150427	143976	145968	152116
Q03146	Epithelial discoidin domain-containing receptor 1 OS=Mus musculus OX=10090 GN=Ddr1 PE=2 SV=2	Ddr1	69602.6	92182.9	76939.4	74795.9	92568.6	79992.5	85313.5	87116.4
Q03265	ATP synthase subunit alpha, mitochondrial OS=Mus musculus OX=10090 GN=Atp5f1a PE=1 SV=1	Atp5f1a	1.93105e+07	3.07066e+07	2.19955e+07	2.05021e+07	2.61682e+07	2.77583e+07	2.35092e+07	2.67108e+07
Q03311	Cholinesterase OS=Mus musculus OX=10090 GN=Bche PE=1 SV=2	Bche	111168	225151	97539.3	101576	120628	109549	109820	122935
Q03517	Secretogranin-2 OS=Mus musculus OX=10090 GN=Scg2 PE=1 SV=1	Scg2	719425	902005	678281	723718	1.20683e+06	3.01735e+06	861673	1.00037e+06
Q03958	Prefoldin subunit 6 OS=Mus musculus OX=10090 GN=Pfdn6 PE=1 SV=1	Pfdn6	293063	431641	327838	340989	407191	389443	360351	403688
Q04207	Transcription factor p65 OS=Mus musculus OX=10090 GN=Rela PE=1 SV=1	Rela	107263	151241	100635	103088	145717	139497	120330	130385
Q04447	Creatine kinase B-type OS=Mus musculus OX=10090 GN=Ckb PE=1 SV=1	Ckb	2.78615e+07	3.25486e+07	2.77327e+07	2.90111e+07	3.83377e+07	3.5468e+07	3.41368e+07	3.22312e+07
Q04519	Sphingomyelin phosphodiesterase OS=Mus musculus OX=10090 GN=Smpd1 PE=1 SV=2	Smpd1	156586	210448	161042	148727	162991	161773	159619	168376
Q04690	Neurofibromin OS=Mus musculus OX=10090 GN=Nf1 PE=1 SV=1	Nf1	596770	799540	683908	599943	688177	689253	655341	747384
Q04735	Cyclin-dependent kinase 16 OS=Mus musculus OX=10090 GN=Cdk16 PE=1 SV=1	Cdk16	17095.9	27587.6	23864.4	19402.4	27404.6	23270.4	21070.6	28066.5
Q04736	Tyrosine-protein kinase Yes OS=Mus musculus OX=10090 GN=Yes1 PE=1 SV=3	Yes1	26407	39505.9	29537.1	30822.6	33448.1	32317.2	27390.9	37818
Q04750	DNA topoisomerase 1 OS=Mus musculus OX=10090 GN=Top1 PE=1 SV=2	Top1	164512	248640	156825	141910	213536	185156	177921	194097
Q04857	Collagen alpha-1(VI) chain OS=Mus musculus OX=10090 GN=Col6a1 PE=1 SV=1	Col6a1	1.38855e+06	1.56598e+06	1.17159e+06	1.28007e+06	1.94273e+06	1.43223e+06	1.36492e+06	1.81316e+06
Q04899	Cyclin-dependent kinase 18 OS=Mus musculus OX=10090 GN=Cdk18 PE=1 SV=1	Cdk18	72057.1	102910	73002	66169.8	78282.2	90311.3	82255.9	88685.7
Q05186	Reticulocalbin-1 OS=Mus musculus OX=10090 GN=Rcn1 PE=1 SV=1	Rcn1	482706	753557	479743	550356	682960	627664	562313	571729
Q05816	Fatty acid-binding protein 5 OS=Mus musculus OX=10090 GN=Fabp5 PE=1 SV=3	Fabp5	3.23233e+06	3.86756e+06	3.49473e+06	3.59979e+06	3.52906e+06	3.87366e+06	3.61384e+06	4.23721e+06
Q05BC3	Echinoderm microtubule-associated protein-like 1 OS=Mus musculus OX=10090 GN=Eml1 PE=1 SV=1	Eml1	1.51254e+06	2.01341e+06	1.57967e+06	1.35142e+06	1.76056e+06	1.72665e+06	1.74331e+06	1.95921e+06
Q05BE7	Numb protein OS=Mus musculus OX=10090 GN=Numb PE=1 SV=1	Numb	146412	169554	117335	120884	143988	171493	144510	164673
Q05D44	Eukaryotic translation initiation factor 5B OS=Mus musculus OX=10090 GN=Eif5b PE=1 SV=2	Eif5b	100076	188298	102154	131168	145989	128558	98845.6	285330
Q06138	Calcium-binding protein 39 OS=Mus musculus OX=10090 GN=Cab39 PE=1 SV=2	Cab39	1.5051e+06	2.07084e+06	1.62955e+06	1.51918e+06	1.9756e+06	1.96153e+06	1.92355e+06	1.98847e+06
Q06185	ATP synthase subunit e, mitochondrial OS=Mus musculus OX=10090 GN=Atp5me PE=1 SV=2	Atp5me	1.77369e+06	2.56499e+06	1.58896e+06	1.37901e+06	2.66789e+06	2.62383e+06	2.28249e+06	2.37002e+06
Q06770	Corticosteroid-binding globulin OS=Mus musculus OX=10090 GN=Serpina6 PE=1 SV=1	Serpina6	188885	287870	216053	176677	248908	241919	138522	365885
Q06890	Clusterin OS=Mus musculus OX=10090 GN=Clu PE=1 SV=1	Clu	407833	650445	405114	361729	479282	508928	480691	508744
Q07076	Annexin A7 OS=Mus musculus OX=10090 GN=Anxa7 PE=1 SV=2	Anxa7	2.63487e+06	4.30433e+06	2.82182e+06	2.75109e+06	3.15777e+06	3.16633e+06	3.16144e+06	3.25474e+06
Q07079	Insulin-like growth factor-binding protein 5 OS=Mus musculus OX=10090 GN=Igfbp5 PE=1 SV=1	Igfbp5	55014.9	74670.7	55896.7	53830.3	67740.7	95943.2	65832.3	78245.2
Q07417	Short-chain specific acyl-CoA dehydrogenase, mitochondrial OS=Mus musculus OX=10090 GN=Acads PE=1 SV=2	Acads	319845	543048	389180	370506	457101	383147	397103	444661
Q08091	Calponin-1 OS=Mus musculus OX=10090 GN=Cnn1 PE=1 SV=1	Cnn1	192685	3.32576e+06	434422	223238	270934	266799	216156	337349
Q08093	Calponin-2 OS=Mus musculus OX=10090 GN=Cnn2 PE=1 SV=1	Cnn2	139677	515656	151288	136144	183096	158002	135290	181268
Q08331	Calretinin OS=Mus musculus OX=10090 GN=Calb2 PE=1 SV=3	Calb2	3.95921e+07	4.9212e+07	4.20877e+07	4.00769e+07	4.84589e+07	4.73811e+07	4.66366e+07	51767040
Q08642	Protein-arginine deiminase type-2 OS=Mus musculus OX=10090 GN=Padi2 PE=1 SV=2	Padi2	2.80521e+06	3.72876e+06	3.27611e+06	3.0982e+06	3.91464e+06	3.51246e+06	3.79139e+06	3.96949e+06
Q0GNC1	Inverted formin-2 OS=Mus musculus OX=10090 GN=Inf2 PE=1 SV=1	Inf2	977859	1.33017e+06	1.14064e+06	903182	1.08596e+06	958399	1.00651e+06	1.13504e+06
Q0VBD0	Integrin beta-8 OS=Mus musculus OX=10090 GN=Itgb8 PE=1 SV=1	Itgb8	88529.8	118782	111865	104868	108389	87416.9	107404	135848
Q0VF55	Calcium-transporting ATPase OS=Mus musculus OX=10090 GN=Atp2b3 PE=1 SV=1	Atp2b3	182581	234352	208639	187554	247406	250948	231061	255930
Q0VGU4	Neurosecretory protein VGF OS=Mus musculus OX=10090 GN=Vgf PE=1 SV=1	Vgf	121351	138147	103022	114654	139963	338087	140435	153861
Q11011	Puromycin-sensitive aminopeptidase OS=Mus musculus OX=10090 GN=Npepps PE=1 SV=2	Npepps	5.04741e+06	6.6962e+06	5.45099e+06	5.32163e+06	6.01394e+06	6.327e+06	5.98554e+06	6.14755e+06
Q11136	Xaa-Pro dipeptidase OS=Mus musculus OX=10090 GN=Pepd PE=1 SV=3	Pepd	652303	911187	721642	648040	891672	819309	787185	861637
Q149L6	DnaJ homolog subfamily B member 14 OS=Mus musculus OX=10090 GN=Dnajb14 PE=2 SV=1	Dnajb14	45470.2	59843.5	44751.4	51836.7	55779.6	58021.9	49268.2	54101.3
Q14AA6	GTP-binding nuclear protein Ran OS=Mus musculus OX=10090 GN=1700009N14Rik PE=2 SV=1	1700009N14Rik	625036	973684	774807	721201	814789	824634	745160	933507
Q14BB9	MAP6 domain-containing protein 1 OS=Mus musculus OX=10090 GN=Map6d1 PE=1 SV=1	Map6d1	194050	239653	219617	174884	219956	209328	202425	238244
Q19LI2	Alpha-1B-glycoprotein OS=Mus musculus OX=10090 GN=A1bg PE=1 SV=1	A1bg	365692	1.07994e+06	486228	539200	1.86685e+06	1.1182e+06	666131	2.34769e+06
Q2TPA8	Hydroxysteroid dehydrogenase-like protein 2 OS=Mus musculus OX=10090 GN=Hsdl2 PE=1 SV=1	Hsdl2	86681	131641	78557.5	85875.2	101663	105228	97824.9	109116
Q31125	Zinc transporter SLC39A7 OS=Mus musculus OX=10090 GN=Slc39a7 PE=1 SV=2	Slc39a7	289250	456256	320297	302475	414603	419173	349185	353618
Q32NY4	Metal transporter CNNM3 OS=Mus musculus OX=10090 GN=Cnnm3 PE=1 SV=2	Cnnm3	11691.5	14662.3	13189.1	13981.3	15718.7	12659.9	15127.1	14704.3
Q3B7Z2	Oxysterol-binding protein 1 OS=Mus musculus OX=10090 GN=Osbp PE=1 SV=3	Osbp	673852	991710	775629	716270	866776	892544	889680	866930
Q3TA40	RIKEN cDNA 6430548M08 gene OS=Mus musculus OX=10090 GN=6430548M08Rik PE=1 SV=1	6430548M08Rik	137596	182129	154019	129020	169281	197115	161968	172809
Q3TC93	HCLS1-binding protein 3 OS=Mus musculus OX=10090 GN=Hs1bp3 PE=1 SV=2	Hs1bp3	74104.9	86719.3	62577.1	57530.3	79227.7	76810.8	83101.9	75040.7
Q3TCH7	Cullin-4A OS=Mus musculus OX=10090 GN=Cul4a PE=1 SV=1	Cul4a	227027	275502	230008	251855	247926	252386	253477	267831
Q3TCN2	Putative phospholipase B-like 2 OS=Mus musculus OX=10090 GN=Plbd2 PE=1 SV=2	Plbd2	794281	1.05577e+06	870733	738207	878973	948209	933587	909239
Q3TCR7	Dynamin-2 OS=Mus musculus OX=10090 GN=Dnm2 PE=1 SV=1	Dnm2	2.18412e+06	3.11642e+06	2.55138e+06	2.19131e+06	2.66748e+06	2.51013e+06	2.60745e+06	2.96229e+06
Q3TDD9	Protein phosphatase 1 regulatory subunit 21 OS=Mus musculus OX=10090 GN=Ppp1r21 PE=1 SV=2	Ppp1r21	554119	737469	603985	546230	587491	639249	652361	660655
Q3TDT0	Tripartite motif-containing protein 3 OS=Mus musculus OX=10090 GN=Trim3 PE=1 SV=1	Trim3	1.18757e+06	1.40782e+06	1.20765e+06	1.11052e+06	1.24464e+06	1.12183e+06	1.17216e+06	1.13483e+06
Q3TEA8	Heterochromatin protein 1-binding protein 3 OS=Mus musculus OX=10090 GN=Hp1bp3 PE=1 SV=1	Hp1bp3	2.13879e+06	2.63543e+06	2.16392e+06	2.01517e+06	2.72317e+06	2.49659e+06	2.13487e+06	2.53621e+06
Q3TES0	IQ motif and SEC7 domain-containing protein 3 OS=Mus musculus OX=10090 GN=Iqsec3 PE=1 SV=1	Iqsec3	229025	302081	254160	235317	288540	309501	297256	303839
Q3TFQ1	SPRY domain-containing protein 7 OS=Mus musculus OX=10090 GN=Spryd7 PE=1 SV=2	Spryd7	21724.3	34011.3	25415.6	22843.5	28986.5	33237.2	27033.9	31894.8
Q3TGF2	Protein FAM107B OS=Mus musculus OX=10090 GN=Fam107b PE=1 SV=2	Fam107b	61237.5	87470	59205	69461.9	76169.8	66659.9	62559.4	63612
Q3TGG2	Ataxin-2-like protein OS=Mus musculus OX=10090 GN=Atxn2l PE=1 SV=1	Atxn2l	472363	715735	539411	502030	626330	549193	551921	629948
Q3TGS7	Sorting nexin 12, isoform CRA_b OS=Mus musculus OX=10090 GN=Snx12 PE=1 SV=1	Snx12	1.51723e+06	2.20593e+06	1.68747e+06	1.62905e+06	1.88697e+06	1.99203e+06	1.79616e+06	1.76584e+06
Q3TGS9	ADP-ribosylation factor GTPase-activating protein 1 OS=Mus musculus OX=10090 GN=Arfgap1 PE=1 SV=1	Arfgap1	164331	273723	203554	197105	257268	298073	223616	254541
Q3TH73	Protein tweety homolog 2 OS=Mus musculus OX=10090 GN=Ttyh2 PE=1 SV=1	Ttyh2	558029	733875	640893	573827	765290	710291	746636	791379
Q3THE2	Myosin regulatory light chain 12B OS=Mus musculus OX=10090 GN=Myl12b PE=1 SV=2	Myl12b	2.37152e+06	8.78662e+06	2.35015e+06	2.03445e+06	2.95954e+06	3.00163e+06	2.73968e+06	2.92452e+06
Q3THK7	GMP synthase [glutamine-hydrolyzing] OS=Mus musculus OX=10090 GN=Gmps PE=1 SV=2	Gmps	466366	619915	466180	454484	563792	633670	580711	544827
Q3THS6	S-adenosylmethionine synthase isoform type-2 OS=Mus musculus OX=10090 GN=Mat2a PE=1 SV=2	Mat2a	857471	1.3297e+06	1.05319e+06	964460	1.14295e+06	1.15096e+06	1.08059e+06	1.33921e+06
Q3THW5	Histone H2A.V OS=Mus musculus OX=10090 GN=H2afv PE=1 SV=3	H2afv	1.32715e+06	2.09034e+06	1.41815e+06	1.28381e+06	1.76205e+06	1.78414e+06	1.84327e+06	1.93131e+06
Q3TIR1	Trafficking protein particle complex subunit 13 OS=Mus musculus OX=10090 GN=Trappc13 PE=2 SV=1	Trappc13	139222	183579	157717	156741	157585	159868	155844	174805
Q3TIU4	2',5'-phosphodiesterase 12 OS=Mus musculus OX=10090 GN=Pde12 PE=1 SV=2	Pde12	42887.4	81794.4	57531.5	63108.8	75729.5	82566	48921.8	64227.4
Q3TIV5	Zinc finger CCCH domain-containing protein 15 OS=Mus musculus OX=10090 GN=Zc3h15 PE=1 SV=2	Zc3h15	239467	349045	283766	215153	277445	287157	283955	267674
Q3TJZ6	Protein FAM98A OS=Mus musculus OX=10090 GN=Fam98a PE=1 SV=1	Fam98a	14907.3	22657.7	13864.4	16708.3	16563	25090	22834.6	21499.6
Q3TLP8	RAS-related C3 botulinum substrate 1, isoform CRA_a OS=Mus musculus OX=10090 GN=Rac1 PE=1 SV=1	Rac1	4.94087e+06	6.72097e+06	5.01422e+06	4.73571e+06	5.6195e+06	6.0165e+06	5.59227e+06	6.4612e+06
Q3TMH2	Secernin-3 OS=Mus musculus OX=10090 GN=Scrn3 PE=1 SV=1	Scrn3	114335	133139	87540.7	91377.6	170354	150525	148678	118321
Q3TML0	Protein disulfide-isomerase A6 OS=Mus musculus OX=10090 GN=Pdia6 PE=1 SV=1	Pdia6	1.37608e+06	2.69015e+06	1.40662e+06	1.38049e+06	1.86488e+06	1.74669e+06	1.61258e+06	1.84123e+06
Q3TN85	UV excision repair protein RAD23 homolog A (Fragment) OS=Mus musculus OX=10090 GN=Rad23a PE=1 SV=1	Rad23a	491809	618687	481917	461793	548225	588302	570528	541095
Q3TPE9	Ankyrin repeat and MYND domain-containing protein 2 OS=Mus musculus OX=10090 GN=Ankmy2 PE=1 SV=1	Ankmy2	46752.7	67714.2	47054.7	51952.1	58559.1	64931.4	67505.9	59025.9
Q3TPJ8	Cytoplasmic dynein 1 intermediate chain 2 OS=Mus musculus OX=10090 GN=Dync1i2 PE=1 SV=1	Dync1i2	851042	1.30136e+06	1.02747e+06	876806	1.20541e+06	1.12811e+06	1.06666e+06	1.28481e+06
Q3TPX4	Exocyst complex component 5 OS=Mus musculus OX=10090 GN=Exoc5 PE=1 SV=2	Exoc5	119859	192888	128815	126121	153420	153270	129202	163985
Q3TQC7	Ectonucleoside triphosphate diphosphohydrolase 5 OS=Mus musculus OX=10090 GN=Entpd5 PE=1 SV=1	Entpd5	8225.69	10386.7	7603.83	6916.43	8691.33	8940.92	10803.5	10106
Q3TQI7	Telomere length and silencing protein 1 homolog OS=Mus musculus OX=10090 PE=1 SV=2	#VALUE!	121145	149030	132886	115544	106395	120686	126987	126585
Q3TTW5	Pumilio homolog 1 OS=Mus musculus OX=10090 GN=Pum1 PE=1 SV=1	Pum1	130889	196401	106523	98231.8	140997	161664	135670	142591
Q3TU36	RAP1, GTP-GDP dissociation stimulator 1 OS=Mus musculus OX=10090 GN=Rap1gds1 PE=1 SV=1	Rap1gds1	5.45836e+06	7.56196e+06	6.42192e+06	5.93004e+06	6.56898e+06	6.46764e+06	6.36344e+06	7.20838e+06
Q3TUQ5	Pinin OS=Mus musculus OX=10090 GN=Pnn PE=1 SV=1	Pnn	31028.4	43588.1	24726	24057.8	39723.6	42020.3	30369.6	36928.8
Q3TUQ7	Non-specific serine/threonine protein kinase OS=Mus musculus OX=10090 GN=Prkaa1 PE=1 SV=1	Prkaa1	261635	335237	296338	258264	274282	280329	303652	312001
Q3TVI8	Pre-B-cell leukemia transcription factor-interacting protein 1 OS=Mus musculus OX=10090 GN=Pbxip1 PE=1 SV=2	Pbxip1	43078.3	71522	42768.3	50404.3	63294.1	48835.8	49183.6	60070.7
Q3TW96	UDP-N-acetylhexosamine pyrophosphorylase-like protein 1 OS=Mus musculus OX=10090 GN=Uap1l1 PE=1 SV=1	Uap1l1	811374	1.18592e+06	827903	930833	980531	1.03962e+06	1.04722e+06	967955
Q3TWW8	Serine/arginine-rich splicing factor 6 OS=Mus musculus OX=10090 GN=Srsf6 PE=1 SV=1	Srsf6	874560	1.38732e+06	948286	888891	1.07688e+06	1.14298e+06	1.03732e+06	1.17454e+06
Q3TXN1	Prostaglandin reductase 2 OS=Mus musculus OX=10090 GN=Ptgr2 PE=1 SV=1	Ptgr2	589202	871264	664773	646659	760662	807996	737007	741493
Q3TXS7	26S proteasome non-ATPase regulatory subunit 1 OS=Mus musculus OX=10090 GN=Psmd1 PE=1 SV=1	Psmd1	1.11407e+06	1.63109e+06	1.21922e+06	1.14562e+06	1.39977e+06	1.36381e+06	1.30678e+06	1.51939e+06
Q3TXV4	Rab22B OS=Mus musculus OX=10090 GN=Rab31 PE=1 SV=1	Rab31	658750	795015	693215	661935	756382	794508	813362	808851
Q3TY86	Apoptosis-inducing factor 3 OS=Mus musculus OX=10090 GN=Aifm3 PE=1 SV=1	Aifm3	36520.1	58787.8	36859.2	32303.9	42620.8	42836.5	38484.3	42175.4
Q3TYA4	Syntaxin-binding protein 6 OS=Mus musculus OX=10090 GN=Stxbp6 PE=1 SV=1	Stxbp6	754717	1.06775e+06	811709	705462	1.00803e+06	902306	877547	979152
Q3TYD4	Arylsulfatase G OS=Mus musculus OX=10090 GN=Arsg PE=2 SV=1	Arsg	296219	397205	339795	327042	297403	315698	329252	349647
Q3TYE5	Limbic system-associated membrane protein OS=Mus musculus OX=10090 GN=Lsamp PE=1 SV=1	Lsamp	1.58833e+06	2.19084e+06	1.86683e+06	1.93223e+06	2.32385e+06	2.37508e+06	2.00645e+06	2.61228e+06
Q3TYJ3	Cytoplasmic dynein 1 intermediate chain 1 OS=Mus musculus OX=10090 GN=Dync1i1 PE=1 SV=1	Dync1i1	468248	673389	629864	595867	685033	626609	603053	812927
Q3TYS2	Cytochrome b-245 chaperone 1 OS=Mus musculus OX=10090 GN=Cybc1 PE=1 SV=2	Cybc1	37768.8	66983.2	47104	41422.3	54356.2	50894.9	51661.8	54188.4
Q3TZY4	Transmembrane and coiled-coil domains protein 2 OS=Mus musculus OX=10090 GN=Tmcc2 PE=1 SV=1	Tmcc2	148498	188794	139045	136992	145626	156303	155183	161696
Q3TZZ7	Extended synaptotagmin-2 OS=Mus musculus OX=10090 GN=Esyt2 PE=1 SV=1	Esyt2	621692	1.07443e+06	670747	648811	701342	722654	769037	734057
Q3U0M1	Trafficking protein particle complex subunit 9 OS=Mus musculus OX=10090 GN=Trappc9 PE=1 SV=2	Trappc9	52925.9	70521.5	50627.5	50356.8	57861.4	64336.5	62232.3	63678.9
Q3U0V1	Far upstream element-binding protein 2 OS=Mus musculus OX=10090 GN=Khsrp PE=1 SV=2	Khsrp	1.28624e+06	2.14473e+06	1.51569e+06	1.64307e+06	1.80243e+06	1.77475e+06	1.60659e+06	1.98671e+06
Q3U108	AT-rich interactive domain-containing protein 5A OS=Mus musculus OX=10090 GN=Arid5a PE=1 SV=1	Arid5a	28859	42101	29732.7	68314.2	43986.9	38213.9	33836.4	30254.1
Q3U1J4	DNA damage-binding protein 1 OS=Mus musculus OX=10090 GN=Ddb1 PE=1 SV=2	Ddb1	1.47787e+06	2.10049e+06	1.72139e+06	1.71371e+06	1.87622e+06	1.84087e+06	1.78793e+06	1.9392e+06
Q3U2G2	Heat shock 70 kDa protein 4 OS=Mus musculus OX=10090 GN=Hspa4 PE=1 SV=1	Hspa4	8.14098e+06	1.11592e+07	8.97443e+06	7.9849e+06	1.06555e+07	9.95563e+06	9.96983e+06	1.07347e+07
Q3U3J1	2-oxoisovalerate dehydrogenase subunit alpha OS=Mus musculus OX=10090 GN=Bckdha PE=1 SV=1	Bckdha	28183.9	37045.8	26420.3	30310.3	30653.1	31897.4	36974.5	32242
Q3U3K9	Ancient ubiquitous protein 1 OS=Mus musculus OX=10090 GN=Aup1 PE=1 SV=1	Aup1	16840.4	22375.8	15165.5	15714.7	21480.3	20173	17549.3	18903.1
Q3U422	NADH dehydrogenase [ubiquinone] flavoprotein 3, mitochondrial OS=Mus musculus OX=10090 GN=Ndufv3 PE=1 SV=1	Ndufv3	683561	1.24305e+06	740570	663713	928405	1.01761e+06	925619	897782
Q3U487	E3 ubiquitin-protein ligase HECTD3 OS=Mus musculus OX=10090 GN=Hectd3 PE=1 SV=2	Hectd3	34616.8	50469.5	39588.4	38192.2	47176.1	47234	47863.8	40561.2
Q3U4F0	Sideroflexin-3 OS=Mus musculus OX=10090 GN=Sfxn3 PE=1 SV=1	Sfxn3	881535	1.21958e+06	890876	817043	1.01643e+06	1.18282e+06	1.05604e+06	959446
Q3U5Q7	UMP-CMP kinase 2, mitochondrial OS=Mus musculus OX=10090 GN=Cmpk2 PE=1 SV=2	Cmpk2	151464	211831	137879	143015	168429	184266	165218	168713
Q3U741	DEAD (Asp-Glu-Ala-Asp) box polypeptide 17, isoform CRA_a OS=Mus musculus OX=10090 GN=Ddx17 PE=1 SV=1	Ddx17	665073	1.03082e+06	687207	686556	796641	849490	814871	817947
Q3U7R1	Extended synaptotagmin-1 OS=Mus musculus OX=10090 GN=Esyt1 PE=1 SV=2	Esyt1	1.05173e+06	1.95788e+06	1.16806e+06	1.09204e+06	1.25679e+06	1.23578e+06	1.2747e+06	1.37128e+06
Q3U962	Collagen alpha-2(V) chain OS=Mus musculus OX=10090 GN=Col5a2 PE=1 SV=1	Col5a2	318290	535184	212869	358025	528847	463899	368991	482721
Q3U9G9	Delta(14)-sterol reductase OS=Mus musculus OX=10090 GN=Lbr PE=1 SV=2	Lbr	209538	356001	203305	232108	189649	212192	204852	228854
Q3UBX0	Transmembrane protein 109 OS=Mus musculus OX=10090 GN=Tmem109 PE=1 SV=2	Tmem109	109438	209789	108868	116575	118734	123879	121177	143559
Q3UDC3	Target of Myb protein 1 OS=Mus musculus OX=10090 GN=Tom1 PE=1 SV=1	Tom1	314798	482327	353048	338103	480380	422643	369703	447143
Q3UDE2	Tubulin--tyrosine ligase-like protein 12 OS=Mus musculus OX=10090 GN=Ttll12 PE=1 SV=1	Ttll12	261883	372254	272286	265755	359212	343525	334758	323848
Q3UE37	Ubiquitin-conjugating enzyme E2 Z OS=Mus musculus OX=10090 GN=Ube2z PE=1 SV=2	Ube2z	408477	562326	445378	423812	488631	484501	469119	516975
Q3UE92	X-prolyl aminopeptidase (Aminopeptidase P) 1, soluble, isoform CRA_b OS=Mus musculus OX=10090 GN=Xpnpep1 PE=1 SV=1	Xpnpep1	1.00593e+06	1.38496e+06	1.15116e+06	1.13206e+06	1.23465e+06	1.19761e+06	1.20623e+06	1.27613e+06
Q3UEB3	Poly(U)-binding-splicing factor PUF60 OS=Mus musculus OX=10090 GN=Puf60 PE=1 SV=2	Puf60	569794	839029	565993	495454	720501	678686	674262	666291
Q3UEB4	Mevalonate kinase OS=Mus musculus OX=10090 GN=Mvk PE=1 SV=1	Mvk	193469	250438	190485	196331	200746	226617	232148	213423
Q3UFK8	FERM domain-containing protein 8 OS=Mus musculus OX=10090 GN=Frmd8 PE=1 SV=2	Frmd8	494858	674826	588482	516656	569963	584994	623179	593262
Q3UFY7	7-methylguanosine phosphate-specific 5'-nucleotidase OS=Mus musculus OX=10090 GN=Nt5c3b PE=1 SV=3	Nt5c3b	154494	219140	162271	156704	182612	185037	172844	173850
Q3UGR5	Haloacid dehalogenase-like hydrolase domain-containing protein 2 OS=Mus musculus OX=10090 GN=Hdhd2 PE=1 SV=2	Hdhd2	1.45142e+06	2.02549e+06	1.66727e+06	1.40932e+06	2.1315e+06	2.23142e+06	2.12514e+06	2.10707e+06
Q3UGS4	Mapk-regulated corepressor-interacting protein 1 OS=Mus musculus OX=10090 GN=Mcrip1 PE=1 SV=1	Mcrip1	238152	336137	246211	242061	320406	324488	282779	300826
Q3UGX2	Spectrin beta chain OS=Mus musculus OX=10090 GN=Sptb PE=1 SV=1	Sptb	5.01299e+06	6.55963e+06	5.28016e+06	5.28175e+06	5.7114e+06	5.96396e+06	5.50108e+06	7.09787e+06
Q3UH60	Disco-interacting protein 2 homolog B OS=Mus musculus OX=10090 GN=Dip2b PE=1 SV=1	Dip2b	629741	802110	733437	629078	748599	703935	666616	841314
Q3UH68	LIM and calponin homology domains-containing protein 1 OS=Mus musculus OX=10090 GN=Limch1 PE=1 SV=2	Limch1	585976	829567	677343	594211	764141	718390	684010	727654
Q3UHD3	Microtubule-associated tumor suppressor candidate 2 homolog OS=Mus musculus OX=10090 GN=Mtus2 PE=1 SV=1	Mtus2	23373.1	34974.6	24400.8	25115	26798.8	26903.9	23723	25427.3
Q3UHD6	Sorting nexin-27 OS=Mus musculus OX=10090 GN=Snx27 PE=1 SV=2	Snx27	884598	1.15634e+06	929452	833070	1.12514e+06	1.12304e+06	1.0705e+06	1.16042e+06
Q3UHH0	Calcium-transporting ATPase OS=Mus musculus OX=10090 GN=Atp2b2 PE=1 SV=1	Atp2b2	544747	765958	666321	641700	780742	734052	648379	838215
Q3UHJ0	AP2-associated protein kinase 1 OS=Mus musculus OX=10090 GN=Aak1 PE=1 SV=2	Aak1	428517	611600	444098	420870	536108	575939	514639	579188
Q3UHJ1	TNF receptor-associated factor OS=Mus musculus OX=10090 GN=Traf3 PE=1 SV=1	Traf3	23170.7	32036.7	23353.2	28606.2	33699.7	39319.9	29177.5	30964.5
Q3UHU8	General transcription factor II-I OS=Mus musculus OX=10090 GN=Gtf2i PE=1 SV=1	Gtf2i	234277	319584	227057	239339	263401	248325	259717	271229
Q3UHX2	28 kDa heat- and acid-stable phosphoprotein OS=Mus musculus OX=10090 GN=Pdap1 PE=1 SV=1	Pdap1	1.0137e+06	1.38808e+06	874455	788581	1.23898e+06	1.2964e+06	1.23261e+06	1.16835e+06
Q3UI43	BRISC and BRCA1-A complex member 1 OS=Mus musculus OX=10090 GN=Babam1 PE=1 SV=1	Babam1	23901.1	36652.3	30290.5	27587.2	25333.1	31054	35521.1	36559
Q3UIA2	Rho GTPase-activating protein 17 OS=Mus musculus OX=10090 GN=Arhgap17 PE=1 SV=1	Arhgap17	117522	170346	131161	125110	140195	144716	130787	159801
Q3UID0	SWI/SNF complex subunit SMARCC2 OS=Mus musculus OX=10090 GN=Smarcc2 PE=1 SV=1	Smarcc2	361454	579008	383315	364172	486022	463001	407576	456904
Q3UIU2	NADH dehydrogenase [ubiquinone] 1 beta subcomplex subunit 6 OS=Mus musculus OX=10090 GN=Ndufb6 PE=1 SV=3	Ndufb6	28343.3	49191.7	35874.7	35938.4	56405.1	44947.5	43845.6	55267.8
Q3UJB0	Splicing factor 3b, subunit 2 OS=Mus musculus OX=10090 GN=Sf3b2 PE=1 SV=1	Sf3b2	301027	537206	339580	307687	336633	370896	331643	346067
Q3UJU9	Regulator of microtubule dynamics protein 3 OS=Mus musculus OX=10090 GN=Rmdn3 PE=1 SV=2	Rmdn3	102137	121371	110900	86200.3	107850	101546	99177.3	143919
Q3UK02	39S ribosomal protein L9, mitochondrial OS=Mus musculus OX=10090 GN=Mrpl9 PE=1 SV=1	Mrpl9	23680.2	24336.3	22446.5	27412.2	30832.7	32227.2	28653.9	29162.1
Q3UKC1	Tax1-binding protein 1 homolog OS=Mus musculus OX=10090 GN=Tax1bp1 PE=1 SV=2	Tax1bp1	59190.7	77612.2	57517.5	57141	72061.1	74523.9	66395.1	64893.3
Q3ULB1	Testin OS=Mus musculus OX=10090 GN=Tes PE=1 SV=1	Tes	168294	351490	177591	191456	205648	211645	192193	199642
Q3ULD5	Methylcrotonoyl-CoA carboxylase beta chain, mitochondrial OS=Mus musculus OX=10090 GN=Mccc2 PE=1 SV=1	Mccc2	219031	362077	273776	225953	317136	312701	279229	294057
Q3ULJ0	Glycerol-3-phosphate dehydrogenase 1-like protein OS=Mus musculus OX=10090 GN=Gpd1l PE=1 SV=2	Gpd1l	2.01086e+06	3.58536e+06	2.29996e+06	2.18969e+06	2.76854e+06	2.9813e+06	2.46028e+06	3.25119e+06
Q3UM45	Protein phosphatase 1 regulatory subunit 7 OS=Mus musculus OX=10090 GN=Ppp1r7 PE=1 SV=2	Ppp1r7	2.80975e+06	3.94791e+06	3.16671e+06	2.93417e+06	3.56689e+06	3.51626e+06	3.42458e+06	3.73388e+06
Q3UMF0	Cordon-bleu protein-like 1 OS=Mus musculus OX=10090 GN=Cobll1 PE=1 SV=2	Cobll1	212903	348970	213291	208222	308366	294422	265668	280881
Q3UMR5	Calcium uniporter protein, mitochondrial OS=Mus musculus OX=10090 GN=Mcu PE=1 SV=2	Mcu	7121.67	9658.11	6650.15	11642.8	8120.57	10112	7675.03	8690.82
Q3UMT1	Protein phosphatase 1 regulatory subunit 12C OS=Mus musculus OX=10090 GN=Ppp1r12c PE=1 SV=1	Ppp1r12c	127292	206498	150289	138321	148643	145032	142189	168928
Q3UMU9	Hepatoma-derived growth factor-related protein 2 OS=Mus musculus OX=10090 GN=Hdgfl2 PE=1 SV=1	Hdgfl2	11999.8	17075.8	12383.6	11534.7	13966.5	14630	13329.2	15708.5
Q3UNH4	G protein-regulated inducer of neurite outgrowth 1 OS=Mus musculus OX=10090 GN=Gprin1 PE=1 SV=2	Gprin1	172231	278481	155779	187526	252815	291116	162495	282569
Q3UNZ8	Quinone oxidoreductase-like protein 2 OS=Mus musculus OX=10090 GN=Cryzl2 PE=1 SV=1	Cryzl2	217539	308378	255969	232423	260813	265457	273171	366202
Q3UPH1	Protein PRRC1 OS=Mus musculus OX=10090 GN=Prrc1 PE=1 SV=1	Prrc1	251040	375171	269303	255003	313454	310819	294662	295854
Q3UPL0	Protein transport protein Sec31A OS=Mus musculus OX=10090 GN=Sec31a PE=1 SV=2	Sec31a	1.52307e+06	2.39786e+06	1.60192e+06	1.4741e+06	1.947e+06	1.96584e+06	1.83276e+06	1.96877e+06
Q3UQN2	F-BAR domain only protein 2 OS=Mus musculus OX=10090 GN=Fcho2 PE=1 SV=1	Fcho2	335518	508786	339527	330634	460215	349482	399884	428799
Q3URE1	Acyl-CoA synthetase family member 3, mitochondrial OS=Mus musculus OX=10090 GN=Acsf3 PE=1 SV=2	Acsf3	74882.2	97900.9	94943.1	85325.5	101414	90091.8	93237.4	94253.4
Q3URS9	Coiled-coil domain-containing protein 51 OS=Mus musculus OX=10090 GN=Ccdc51 PE=1 SV=1	Ccdc51	59185.5	101411	63932.2	66696	99817.8	86294.7	72781	89726.6
Q3USB7	Inactive phospholipase C-like protein 1 OS=Mus musculus OX=10090 GN=Plcl1 PE=1 SV=3	Plcl1	2.85669e+06	3.77162e+06	3.44418e+06	2.9307e+06	3.24589e+06	2.89461e+06	3.29761e+06	3.58631e+06
Q3USC7	Ganglioside-induced differentiation-associated protein 1-like 1 OS=Mus musculus OX=10090 GN=Gdap1l1 PE=1 SV=1	Gdap1l1	54491.4	67254	59793.3	49638.6	66238.5	63050.6	59581.5	53036.5
Q3UU93	Receptor-type tyrosine-protein phosphatase N2 OS=Mus musculus OX=10090 GN=Ptprn2 PE=1 SV=1	Ptprn2	11429	12903.8	10918.8	11165	19398.2	25408.6	14857.6	14055.4
Q3UV17	Keratin, type II cytoskeletal 2 oral OS=Mus musculus OX=10090 GN=Krt76 PE=1 SV=1	Krt76	76925.9	108191	134686	82439.6	138406	99628.7	127892	170876
Q3UVG3	Protein FAM91A1 OS=Mus musculus OX=10090 GN=Fam91a1 PE=1 SV=1	Fam91a1	169749	249441	202573	192874	221551	199899	208731	236385
Q3UVK0	Endoplasmic reticulum metallopeptidase 1 OS=Mus musculus OX=10090 GN=Ermp1 PE=1 SV=2	Ermp1	650372	851069	703194	617772	759847	732054	746861	740327
Q3UVL4	Vacuolar protein sorting-associated protein 51 homolog OS=Mus musculus OX=10090 GN=Vps51 PE=1 SV=2	Vps51	113061	150605	110891	110404	145699	128437	145419	126105
Q3UW53	Protein Niban OS=Mus musculus OX=10090 GN=Fam129a PE=1 SV=2	Fam129a	191993	348212	199577	216464	274882	234118	224489	235243
Q3UXG7	GDP-fucose protein O-fucosyltransferase 1 OS=Mus musculus OX=10090 GN=Pofut1 PE=1 SV=1	Pofut1	97265.6	135796	93365.4	91405.4	128331	125817	95024.9	127617
Q3UYV9	Nuclear cap-binding protein subunit 1 OS=Mus musculus OX=10090 GN=Ncbp1 PE=1 SV=2	Ncbp1	65909.7	98369.4	72475	64492.7	79721.2	91992	85699.4	79262.4
Q3UZG4	Aminoacyl tRNA synthase complex-interacting multifunctional protein 1 OS=Mus musculus OX=10090 GN=Aimp1 PE=1 SV=1	Aimp1	299137	483326	357059	352281	376539	359078	336597	420333
Q3UZP4	Small VCP/p97-interacting protein OS=Mus musculus OX=10090 GN=Svip PE=3 SV=1	Svip	479307	674742	627113	568280	682854	614043	545134	711658
Q3V038	Tetratricopeptide repeat protein 9A OS=Mus musculus OX=10090 GN=Ttc9 PE=1 SV=1	Ttc9	267633	321406	259735	264186	303602	298385	283295	314773
Q3V0K9	Plastin-1 OS=Mus musculus OX=10090 GN=Pls1 PE=1 SV=1	Pls1	731462	1.10196e+06	799505	739768	913808	830730	823737	1.02156e+06
Q3V117	ATP-citrate synthase OS=Mus musculus OX=10090 GN=Acly PE=1 SV=1	Acly	5.22323e+06	6.94272e+06	5.44603e+06	5.58645e+06	6.56347e+06	6.52868e+06	6.35189e+06	7.18392e+06
Q3V132	ADP/ATP translocase 4 OS=Mus musculus OX=10090 GN=Slc25a31 PE=1 SV=1	Slc25a31	77691.6	109376	94281.5	82595	105148	93097.5	91740.3	91205.8
Q3V156	Oxysterol-binding protein OS=Mus musculus OX=10090 GN=Osbpl1a PE=1 SV=1	Osbpl1a	1.06906e+06	1.48452e+06	1.31439e+06	1.13075e+06	1.45626e+06	1.34576e+06	1.33891e+06	1.74288e+06
Q3V2Q8	NEDD4-binding protein 2-like 1 OS=Mus musculus OX=10090 GN=N4bp2l1 PE=2 SV=1	N4bp2l1	25424.9	45187.9	31278.2	31681.6	37033.8	39796.1	32822.7	34092.3
Q3V3R1	Monofunctional C1-tetrahydrofolate synthase, mitochondrial OS=Mus musculus OX=10090 GN=Mthfd1l PE=1 SV=2	Mthfd1l	126160	191906	146195	152543	171381	168379	143489	175087
Q3V3R4	Integrin alpha-1 OS=Mus musculus OX=10090 GN=Itga1 PE=1 SV=2	Itga1	593386	1.71194e+06	676514	619834	814192	779560	726377	715339
Q45TP8	CKLF-like MARVEL transmembrane domain-containing protein 5 OS=Mus musculus OX=10090 GN=Cmtm5 PE=1 SV=1	Cmtm5	795478	876178	742285	747180	883969	877030	1.00428e+06	868291
Q497W9	DEAH (Asp-Glu-Ala-His) box polypeptide 15 OS=Mus musculus OX=10090 GN=Dhx15 PE=1 SV=1	Dhx15	94380.5	152746	105984	126034	112761	125544	107076	113227
Q4FE56	Probable ubiquitin carboxyl-terminal hydrolase FAF-X OS=Mus musculus OX=10090 GN=Usp9x PE=1 SV=1	Usp9x	1.98559e+06	2.60705e+06	2.01466e+06	1.97587e+06	2.29904e+06	2.3765e+06	2.32268e+06	2.28049e+06
Q4FJZ2	Importin subunit alpha OS=Mus musculus OX=10090 GN=Kpna6 PE=1 SV=1	Kpna6	243618	361120	291116	269793	369162	335602	308314	329567
Q4KMM3	Oxidation resistance protein 1 OS=Mus musculus OX=10090 GN=Oxr1 PE=1 SV=3	Oxr1	479766	651859	540291	481761	640581	604759	584322	648685
Q4PJX1	Protein odr-4 homolog OS=Mus musculus OX=10090 GN=Odr4 PE=1 SV=2	Odr4	32154.3	47824.1	38834.9	55227.1	48010.9	44653.1	33192.7	50378.9
Q4PZA2	Endothelin-converting enzyme 1 OS=Mus musculus OX=10090 GN=Ece1 PE=1 SV=1	Ece1	94093.1	139781	96956.2	98217.6	122754	124278	109909	129133
Q4V9Z5	Seizure 6-like protein 2 OS=Mus musculus OX=10090 GN=Sez6l2 PE=1 SV=1	Sez6l2	296048	404322	343582	333825	378482	383272	369279	432326
Q4VA93	Protein kinase C OS=Mus musculus OX=10090 GN=Prkca PE=1 SV=1	Prkca	364336	544789	455269	416978	513287	456730	428586	566177
Q4VAA2	Protein CDV3 OS=Mus musculus OX=10090 GN=Cdv3 PE=1 SV=2	Cdv3	648221	975115	710526	702457	856835	768936	794435	1.16847e+06
Q4VAA7	Sorting nexin-33 OS=Mus musculus OX=10090 GN=Snx33 PE=1 SV=1	Snx33	49451.1	69918.2	50139.3	50874.5	67779.3	60518.4	63124.1	62914.6
Q4VAE3	Transmembrane protein 65 OS=Mus musculus OX=10090 GN=Tmem65 PE=1 SV=1	Tmem65	114590	145890	101901	113255	148517	157553	142180	146992
Q501J7	Phosphatase and actin regulator 4 OS=Mus musculus OX=10090 GN=Phactr4 PE=1 SV=2	Phactr4	205181	252084	170610	164865	207028	209747	222325	203734
Q505D7	Optic atrophy 3 protein homolog OS=Mus musculus OX=10090 GN=Opa3 PE=1 SV=1	Opa3	36165.4	51797.8	38106.5	33294.6	47966.4	66805.7	52546.6	43316.6
Q505F5	Leucine-rich repeat-containing protein 47 OS=Mus musculus OX=10090 GN=Lrrc47 PE=1 SV=1	Lrrc47	719211	973983	752593	714138	958451	978850	854820	812332
Q505N6	Ribosomal protein S6 kinase OS=Mus musculus OX=10090 GN=Rps6ka1 PE=1 SV=1	Rps6ka1	146393	232804	173013	121913	138391	182852	155186	151332
Q52KR3	Protein prune homolog 2 OS=Mus musculus OX=10090 GN=Prune2 PE=1 SV=2	Prune2	298323	371558	294392	266309	351312	356489	326214	326529
Q52L67	Gpsn2 protein OS=Mus musculus OX=10090 GN=Tecr PE=1 SV=1	Tecr	442498	553020	445830	418003	542247	552079	519676	488123
Q542I8	Integrin beta OS=Mus musculus OX=10090 GN=Itgb2 PE=1 SV=1	Itgb2	97355.1	145674	102476	107037	119462	124390	107764	117752
Q543K9	Purine nucleoside phosphorylase OS=Mus musculus OX=10090 GN=Pnp PE=1 SV=1	Pnp	367189	506582	342007	367417	336734	405736	465036	523943
Q561M1	Acp1 protein OS=Mus musculus OX=10090 GN=Acp1 PE=1 SV=1	Acp1	31726.4	30734.8	26276.7	18154.5	44750.4	44091.9	43910.3	38432.7
Q569Z5	Probable ATP-dependent RNA helicase DDX46 OS=Mus musculus OX=10090 GN=Ddx46 PE=1 SV=2	Ddx46	249225	343902	247527	233766	274049	294343	279378	288633
Q569Z6	Thyroid hormone receptor-associated protein 3 OS=Mus musculus OX=10090 GN=Thrap3 PE=1 SV=1	Thrap3	224386	369145	257365	217928	282163	274850	254057	303635
Q56A07	Sodium channel subunit beta-2 OS=Mus musculus OX=10090 GN=Scn2b PE=1 SV=1	Scn2b	113259	179257	164516	151769	158932	159398	137124	228007
Q58A65	C-Jun-amino-terminal kinase-interacting protein 4 OS=Mus musculus OX=10090 GN=Spag9 PE=1 SV=2	Spag9	330840	453111	328499	309495	395144	421516	368266	425081
Q59J78	NADH dehydrogenase [ubiquinone] 1 alpha subcomplex assembly factor 2 OS=Mus musculus OX=10090 GN=Ndufaf2 PE=1 SV=1	Ndufaf2	88110.8	108361	105323	106333	94779.5	111299	107909	123278
Q5DTN8	Janus kinase and microtubule-interacting protein 3 OS=Mus musculus OX=10090 GN=Jakmip3 PE=1 SV=2	Jakmip3	293108	384682	290316	290744	358176	334494	335631	319933
Q5DTX6	Junctional protein associated with coronary artery disease OS=Mus musculus OX=10090 GN=Jcad PE=1 SV=2	Jcad	175977	345656	204924	204921	251664	246295	233968	276122
Q5DU25	IQ motif and SEC7 domain-containing protein 2 OS=Mus musculus OX=10090 GN=Iqsec2 PE=1 SV=3	Iqsec2	38807.2	72460.9	34677	43738.4	69135.4	63541.7	56271.9	47453.5
Q5EBJ4	Ermin OS=Mus musculus OX=10090 GN=Ermn PE=1 SV=1	Ermn	5.22548e+06	6.96161e+06	6.42047e+06	5.39039e+06	6.94609e+06	5.9155e+06	6.44034e+06	7.483e+06
Q5F2E8	Serine/threonine-protein kinase TAO1 OS=Mus musculus OX=10090 GN=Taok1 PE=1 SV=1	Taok1	301732	431980	335154	275914	343757	368198	354170	372537
Q5FWH7	Zinc transporter ZIP12 OS=Mus musculus OX=10090 GN=Slc39a12 PE=1 SV=1	Slc39a12	161857	186633	201227	170517	248491	229432	212309	214453
Q5FWK3	Rho GTPase-activating protein 1 OS=Mus musculus OX=10090 GN=Arhgap1 PE=1 SV=1	Arhgap1	735939	1.4754e+06	861121	828938	1.04375e+06	977127	842854	1.10112e+06
Q5FWX7	Oxysterol-binding protein OS=Mus musculus OX=10090 GN=Osbpl9 PE=1 SV=1	Osbpl9	47601.5	70522.1	45970.8	57151.2	52473.8	63035.6	56596.8	56040.7
Q5IRJ6	Zinc transporter 9 OS=Mus musculus OX=10090 GN=Slc30a9 PE=1 SV=2	Slc30a9	178320	248770	202156	198214	237030	238181	217059	231178
Q5M8N0	CB1 cannabinoid receptor-interacting protein 1 OS=Mus musculus OX=10090 GN=Cnrip1 PE=1 SV=1	Cnrip1	1.60137e+06	1.95052e+06	1.66725e+06	1.52972e+06	1.92933e+06	2.28205e+06	2.08206e+06	1.86343e+06
Q5MPP0	Fatty acid 2-hydroxylase OS=Mus musculus OX=10090 GN=Fa2h PE=1 SV=1	Fa2h	29721.7	39875.3	24329.6	30752.5	37304	34385.7	33557.4	37008.7
Q5PR73	GTP-binding protein Di-Ras2 OS=Mus musculus OX=10090 GN=Diras2 PE=1 SV=1	Diras2	278956	331173	291973	277829	329630	297386	297994	371759
Q5SNZ0	Girdin OS=Mus musculus OX=10090 GN=Ccdc88a PE=1 SV=2	Ccdc88a	179502	283085	209323	196013	262003	232350	210862	237620
Q5SQX6	Cytoplasmic FMR1-interacting protein 2 OS=Mus musculus OX=10090 GN=Cyfip2 PE=1 SV=2	Cyfip2	49580	67391.8	53182.3	50380.7	62483.8	70307.1	57661.2	62271.4
Q5SRX1	TOM1-like protein 2 OS=Mus musculus OX=10090 GN=Tom1l2 PE=1 SV=1	Tom1l2	1.93098e+06	2.62315e+06	2.20208e+06	2.01894e+06	2.50293e+06	2.51138e+06	2.46415e+06	2.59272e+06
Q5SSL4	Active breakpoint cluster region-related protein OS=Mus musculus OX=10090 GN=Abr PE=1 SV=1	Abr	621829	812274	649214	640157	763744	779829	717483	736597
Q5SSM3	Rho GTPase-activating protein 44 OS=Mus musculus OX=10090 GN=Arhgap44 PE=1 SV=1	Arhgap44	214993	278871	217653	209571	270104	257839	227804	265951
Q5SSZ5	Tensin-3 OS=Mus musculus OX=10090 GN=Tns3 PE=1 SV=1	Tns3	74798.2	103811	80642.9	78813.9	105336	100992	90438.2	99817.7
Q5SUC9	Protein SCO1 homolog, mitochondrial OS=Mus musculus OX=10090 GN=Sco1 PE=1 SV=1	Sco1	18334.1	27732.9	20322.1	20464.1	24976.5	21939.7	22865.5	24482.9
Q5SUF2	Luc7-like protein 3 OS=Mus musculus OX=10090 GN=Luc7l3 PE=1 SV=1	Luc7l3	115911	168570	117265	124372	153484	142595	143931	120838
Q5SUH7	Clathrin interactor 1 OS=Mus musculus OX=10090 GN=Clint1 PE=1 SV=1	Clint1	598334	1.00559e+06	711100	663884	757698	780328	693521	833253
Q5SUR0	Phosphoribosylformylglycinamidine synthase OS=Mus musculus OX=10090 GN=Pfas PE=1 SV=1	Pfas	527463	766003	588135	567108	676757	700085	642827	712878
Q5SUT0	RNA-binding protein EWS OS=Mus musculus OX=10090 GN=Ewsr1 PE=1 SV=1	Ewsr1	199594	337759	198166	203408	236335	291057	254744	253965
Q5SV64	Myosin-10 OS=Mus musculus OX=10090 GN=Myh10 PE=1 SV=1	Myh10	3.43304e+06	7.58667e+06	3.92826e+06	3.85069e+06	4.48453e+06	4.65755e+06	4.26564e+06	4.79165e+06
Q5SVG5	AP complex subunit beta OS=Mus musculus OX=10090 GN=Ap1b1 PE=1 SV=1	Ap1b1	1.41712e+06	2.12165e+06	1.61766e+06	1.48874e+06	1.77406e+06	1.86746e+06	1.68372e+06	1.93969e+06
Q5SVJ0	Calcium/calmodulin-dependent protein kinase II, beta, isoform CRA_b OS=Mus musculus OX=10090 GN=Camk2b PE=1 SV=1	Camk2b	650531	811012	720421	633165	846155	1.00425e+06	751595	799374
Q5SVL6	Rap1 GTPase-activating protein 2 OS=Mus musculus OX=10090 GN=Rap1gap2 PE=1 SV=1	Rap1gap2	159978	184647	173122	113978	190781	183823	170850	176265
Q5SVR0	TBC1 domain family member 9B OS=Mus musculus OX=10090 GN=Tbc1d9b PE=1 SV=1	Tbc1d9b	56883.5	73389	54173.3	52240.9	69487.9	70927.1	58251.1	64577.7
Q5SWP3	NAC-alpha domain-containing protein 1 OS=Mus musculus OX=10090 GN=Nacad PE=1 SV=1	Nacad	62187	105067	78133.4	78205.3	104923	84034.1	87444.6	138277
Q5SWU9	Acetyl-CoA carboxylase 1 OS=Mus musculus OX=10090 GN=Acaca PE=1 SV=1	Acaca	755471	1.00231e+06	826810	764234	880592	869159	825729	977957
Q5SWV3	PDZ and LIM domain protein 4 OS=Mus musculus OX=10090 GN=Pdlim4 PE=1 SV=1	Pdlim4	85178.3	159647	118192	104040	121413	113015	103463	127273
Q5SWZ5	Myosin phosphatase Rho-interacting protein OS=Mus musculus OX=10090 GN=Mprip PE=1 SV=1	Mprip	489469	860801	531805	504789	597110	564033	582680	590645
Q5SXR2	Vacuole membrane protein 1 (Fragment) OS=Mus musculus OX=10090 GN=Vmp1 PE=1 SV=1	Vmp1	15379.7	19296.1	15231	15367.8	19268.6	24281.7	20583.1	19137.2
Q5SYD0	Unconventional myosin-Id OS=Mus musculus OX=10090 GN=Myo1d PE=1 SV=1	Myo1d	6.16578e+06	7.84694e+06	7.22296e+06	6.27871e+06	7.09927e+06	6.22837e+06	6.79315e+06	7.85942e+06
Q5U3K5	Rab-like protein 6 OS=Mus musculus OX=10090 GN=Rabl6 PE=1 SV=2	Rabl6	69507.3	95985.2	64993.3	57749.3	89930.1	94037.4	86321	71764.4
Q5U430	E3 ubiquitin-protein ligase UBR3 OS=Mus musculus OX=10090 GN=Ubr3 PE=1 SV=3	Ubr3	68128.7	94207.1	78108.2	65455.1	99596.6	87483.1	82196	83122.4
Q5UE59	Kinesin light chain 1 OS=Mus musculus OX=10090 GN=Klc1 PE=1 SV=1	Klc1	3.59724e+06	5.27907e+06	4.25361e+06	3.69396e+06	4.68103e+06	4.32937e+06	4.45542e+06	4.91563e+06
Q5XG73	Acyl-CoA-binding domain-containing protein 5 OS=Mus musculus OX=10090 GN=Acbd5 PE=1 SV=1	Acbd5	156379	212326	180285	168410	194884	181493	199599	184175
Q5XJY5	Coatomer subunit delta OS=Mus musculus OX=10090 GN=Arcn1 PE=1 SV=2	Arcn1	749505	1.08716e+06	757935	705277	910714	888174	898996	988098
Q5XK38	Hmgn2 protein OS=Mus musculus OX=10090 GN=Hmgn2 PE=1 SV=1	Hmgn2	2.5807e+06	4.4853e+06	2.50824e+06	2.33648e+06	4.16796e+06	3.97994e+06	3.63092e+06	3.64056e+06
Q60575	Kinesin-like protein KIF1B OS=Mus musculus OX=10090 GN=Kif1b PE=1 SV=2	Kif1b	75386.6	115924	94388.2	85897.2	101466	89143.2	89543.4	113028
Q60597	2-oxoglutarate dehydrogenase, mitochondrial OS=Mus musculus OX=10090 GN=Ogdh PE=1 SV=3	Ogdh	1.62353e+06	2.51576e+06	1.7787e+06	1.7422e+06	2.10237e+06	2.35093e+06	2.02422e+06	2.20122e+06
Q60598	Src substrate cortactin OS=Mus musculus OX=10090 GN=Cttn PE=1 SV=2	Cttn	3.03282e+06	3.82651e+06	3.13224e+06	2.44758e+06	3.22049e+06	3.28987e+06	2.85795e+06	3.3198e+06
Q60631	Growth factor receptor-bound protein 2 OS=Mus musculus OX=10090 GN=Grb2 PE=1 SV=1	Grb2	1.06622e+06	1.59092e+06	1.24342e+06	1.15931e+06	1.41938e+06	1.38797e+06	1.34234e+06	1.55398e+06
Q60634	Flotillin-2 OS=Mus musculus OX=10090 GN=Flot2 PE=1 SV=2	Flot2	961737	1.42752e+06	1.07894e+06	1.00559e+06	1.30961e+06	1.29202e+06	1.09587e+06	1.28916e+06
Q60648	Ganglioside GM2 activator OS=Mus musculus OX=10090 GN=Gm2a PE=1 SV=2	Gm2a	442916	718066	582512	543514	680064	641631	516298	752614
Q60649	Caseinolytic peptidase B protein homolog OS=Mus musculus OX=10090 GN=Clpb PE=1 SV=1	Clpb	17087.7	26461.4	17036.8	16940.3	25098.1	24171.6	19754.8	25663
Q60668	Heterogeneous nuclear ribonucleoprotein D0 OS=Mus musculus OX=10090 GN=Hnrnpd PE=1 SV=2	Hnrnpd	2.41324e+06	4.24711e+06	2.72041e+06	2.73478e+06	3.4128e+06	3.48561e+06	2.89994e+06	3.76071e+06
Q60675	Laminin subunit alpha-2 OS=Mus musculus OX=10090 GN=Lama2 PE=1 SV=2	Lama2	214638	322379	203842	203764	301813	274606	266202	295524
Q60676	Serine/threonine-protein phosphatase 5 OS=Mus musculus OX=10090 GN=Ppp5c PE=1 SV=3	Ppp5c	1.69724e+06	2.29255e+06	1.85778e+06	1.8169e+06	2.03451e+06	2.02127e+06	2.01027e+06	2.41527e+06
Q60692	Proteasome subunit beta type-6 OS=Mus musculus OX=10090 GN=Psmb6 PE=1 SV=3	Psmb6	376801	606726	540715	545384	612008	504924	487880	813110
Q60709	Amyloid-like protein 2 OS=Mus musculus OX=10090 GN=Aplp2 PE=1 SV=1	Aplp2	693620	1.00767e+06	843389	786601	927098	821790	791266	957143
Q60710	Deoxynucleoside triphosphate triphosphohydrolase SAMHD1 OS=Mus musculus OX=10090 GN=Samhd1 PE=1 SV=3	Samhd1	258036	446318	254560	292111	337253	312710	281647	379513
Q60714	Long-chain fatty acid transport protein 1 OS=Mus musculus OX=10090 GN=Slc27a1 PE=1 SV=1	Slc27a1	18268.4	37314.5	29432.1	41466.9	33856.3	33331	35860.2	54472.2
Q60737	Casein kinase II subunit alpha OS=Mus musculus OX=10090 GN=Csnk2a1 PE=1 SV=2	Csnk2a1	926749	1.20167e+06	1.00718e+06	936620	1.21871e+06	1.15045e+06	1.04947e+06	1.15209e+06
Q60739	BAG family molecular chaperone regulator 1 OS=Mus musculus OX=10090 GN=Bag1 PE=1 SV=3	Bag1	95113.3	133449	106214	87226.5	98621.7	103339	94791.4	110498
Q60749	KH domain-containing, RNA-binding, signal transduction-associated protein 1 OS=Mus musculus OX=10090 GN=Khdrbs1 PE=1 SV=2	Khdrbs1	318268	415875	307094	265781	377684	426459	358789	357005
Q60766	Immunity-related GTPase family M protein 1 OS=Mus musculus OX=10090 GN=Irgm1 PE=1 SV=1	Irgm1	95365.9	150789	102764	98846.8	111770	116331	110193	125848
Q60770	Syntaxin-binding protein 3 OS=Mus musculus OX=10090 GN=Stxbp3 PE=1 SV=1	Stxbp3	1.86227e+06	2.40512e+06	1.94874e+06	1.72282e+06	2.05637e+06	2.0647e+06	2.20549e+06	2.23826e+06
Q60771	Claudin-11 OS=Mus musculus OX=10090 GN=Cldn11 PE=1 SV=1	Cldn11	2.94995e+07	3.34088e+07	2.7077e+07	2.56829e+07	3.13687e+07	2.98196e+07	3.52152e+07	3.80402e+07
Q60790	Ras GTPase-activating protein 3 OS=Mus musculus OX=10090 GN=Rasa3 PE=1 SV=2	Rasa3	1.12105e+06	1.43413e+06	1.32126e+06	1.14019e+06	1.41069e+06	1.35386e+06	1.37144e+06	1.45303e+06
Q60823	RAC-beta serine/threonine-protein kinase OS=Mus musculus OX=10090 GN=Akt2 PE=1 SV=1	Akt2	66508.3	93180.9	69120	68502.7	81879.6	74786	77085.1	88190.8
Q60847	Collagen alpha-1(XII) chain OS=Mus musculus OX=10090 GN=Col12a1 PE=2 SV=3	Col12a1	768617	1.11186e+06	631497	823428	1.07046e+06	940410	876685	975995
Q60864	Stress-induced-phosphoprotein 1 OS=Mus musculus OX=10090 GN=Stip1 PE=1 SV=1	Stip1	7.07493e+06	1.0511e+07	7.9275e+06	7.5023e+06	9.4635e+06	9.97191e+06	9.11611e+06	1.02932e+07
Q60865	Caprin-1 OS=Mus musculus OX=10090 GN=Caprin1 PE=1 SV=2	Caprin1	477977	833989	603537	547054	710065	677824	615337	812767
Q60900	ELAV-like protein 3 OS=Mus musculus OX=10090 GN=Elavl3 PE=1 SV=1	Elavl3	27640.5	36928.7	28077.2	27074.4	34270.4	43517.1	34241.7	34666.4
Q60902	Epidermal growth factor receptor substrate 15-like 1 OS=Mus musculus OX=10090 GN=Eps15l1 PE=1 SV=3	Eps15l1	1.41662e+06	1.85199e+06	1.49728e+06	1.52128e+06	1.56168e+06	1.59143e+06	1.56139e+06	1.63573e+06
Q60928	Glutathione hydrolase 1 proenzyme OS=Mus musculus OX=10090 GN=Ggt1 PE=1 SV=1	Ggt1	54397.9	76105.3	64805.7	63294.1	72018.8	61541.4	68809	59821
Q60932	Voltage-dependent anion-selective channel protein 1 OS=Mus musculus OX=10090 GN=Vdac1 PE=1 SV=3	Vdac1	1.03307e+07	1.36216e+07	1.08275e+07	1.00911e+07	1.25311e+07	1.42306e+07	1.28892e+07	1.31737e+07
Q60960	Importin subunit alpha-5 OS=Mus musculus OX=10090 GN=Kpna1 PE=1 SV=2	Kpna1	312168	475924	329940	341886	442385	440290	383504	404689
Q60972	Histone-binding protein RBBP4 OS=Mus musculus OX=10090 GN=Rbbp4 PE=1 SV=5	Rbbp4	1.31245e+06	1.71403e+06	1.28149e+06	1.22987e+06	1.44431e+06	1.49912e+06	1.52607e+06	1.55825e+06
Q60973	Histone-binding protein RBBP7 OS=Mus musculus OX=10090 GN=Rbbp7 PE=1 SV=1	Rbbp7	75745.2	114825	70650.8	69143.1	81441.3	85607	83997.4	94263.2
Q60996	Serine/threonine-protein phosphatase 2A 56 kDa regulatory subunit gamma isoform OS=Mus musculus OX=10090 GN=Ppp2r5c PE=1 SV=2	Ppp2r5c	19620.9	28121.5	21964	19858.1	26439	25159.8	22177.2	25428.5
Q61001	Laminin subunit alpha-5 OS=Mus musculus OX=10090 GN=Lama5 PE=1 SV=4	Lama5	81203.6	139250	61522.4	72742.6	94734.8	100631	87550.4	97320.4
Q61016	Guanine nucleotide-binding protein G(I)/G(S)/G(O) subunit gamma-7 OS=Mus musculus OX=10090 GN=Gng7 PE=1 SV=2	Gng7	1.02312e+06	1.22855e+06	1.24774e+06	1.02781e+06	1.33378e+06	1.19625e+06	1.31765e+06	1.24732e+06
Q61024	Asparagine synthetase [glutamine-hydrolyzing] OS=Mus musculus OX=10090 GN=Asns PE=1 SV=3	Asns	516806	722310	593915	610018	674815	681369	576222	644124
Q61029	Lamina-associated polypeptide 2, isoforms beta/delta/epsilon/gamma OS=Mus musculus OX=10090 GN=Tmpo PE=1 SV=4	Tmpo	838375	1.58476e+06	946690	928476	1.15752e+06	1.1234e+06	1.06332e+06	1.23686e+06
Q61033	Lamina-associated polypeptide 2, isoforms alpha/zeta OS=Mus musculus OX=10090 GN=Tmpo PE=1 SV=4	Tmpo	20842.2	30939	20484.3	19333.1	27193.5	25633.5	23371.8	26408.3
Q61035	Histidine--tRNA ligase, cytoplasmic OS=Mus musculus OX=10090 GN=Hars PE=1 SV=2	Hars	1.57196e+06	2.21147e+06	1.84025e+06	1.7317e+06	1.96748e+06	1.89524e+06	1.78568e+06	2.23682e+06
Q61036	Serine/threonine-protein kinase PAK 3 OS=Mus musculus OX=10090 GN=Pak3 PE=1 SV=2	Pak3	690326	976472	803698	725628	995851	991024	871069	973321
Q61074	Protein phosphatase 1G OS=Mus musculus OX=10090 GN=Ppm1g PE=1 SV=3	Ppm1g	53366.5	102784	63998.7	57249.1	80604.5	81419	72601.3	84421.1
Q61081	Hsp90 co-chaperone Cdc37 OS=Mus musculus OX=10090 GN=Cdc37 PE=1 SV=1	Cdc37	1.27403e+06	1.84084e+06	1.46689e+06	1.40039e+06	1.62424e+06	1.53531e+06	1.46308e+06	1.64247e+06
Q61084	Mitogen-activated protein kinase kinase kinase 3 OS=Mus musculus OX=10090 GN=Map3k3 PE=1 SV=1	Map3k3	16778.6	20700.3	22138.6	23033.3	26976.3	21166.7	17867.4	21739.4
Q61102	ATP-binding cassette sub-family B member 7, mitochondrial OS=Mus musculus OX=10090 GN=Abcb7 PE=1 SV=3	Abcb7	38312.5	59835.7	45218.3	50365.5	51492.5	56278.6	49994.9	63600.8
Q61112	45 kDa calcium-binding protein OS=Mus musculus OX=10090 GN=Sdf4 PE=1 SV=1	Sdf4	197763	314421	218017	229664	263361	272143	246829	280328
Q61133	Glutathione S-transferase theta-2 OS=Mus musculus OX=10090 GN=Gstt2 PE=1 SV=4	Gstt2	26794.8	45375.8	35545.7	29228.9	34644.7	35844.1	26269.3	45337.5
Q61151	Serine/threonine-protein phosphatase 2A 56 kDa regulatory subunit epsilon isoform OS=Mus musculus OX=10090 GN=Ppp2r5e PE=1 SV=3	Ppp2r5e	330135	466521	396282	340784	409529	458973	412050	436323
Q61160	FAS-associated death domain protein OS=Mus musculus OX=10090 GN=Fadd PE=1 SV=1	Fadd	216865	323784	223656	240262	306544	296163	281159	255844
Q61165	Sodium/hydrogen exchanger 1 OS=Mus musculus OX=10090 GN=Slc9a1 PE=1 SV=1	Slc9a1	125328	192739	145859	179023	144707	143523	135879	156821
Q61166	Microtubule-associated protein RP/EB family member 1 OS=Mus musculus OX=10090 GN=Mapre1 PE=1 SV=3	Mapre1	816201	1.25448e+06	1.04113e+06	960206	1.13387e+06	1.15634e+06	1.0172e+06	1.20365e+06
Q61171	Peroxiredoxin-2 OS=Mus musculus OX=10090 GN=Prdx2 PE=1 SV=3	Prdx2	9.3644e+06	1.44942e+07	1.0627e+07	1.08189e+07	1.26902e+07	1.24517e+07	1.11434e+07	1.46372e+07
Q61187	Tumor susceptibility gene 101 protein OS=Mus musculus OX=10090 GN=Tsg101 PE=1 SV=2	Tsg101	625957	811896	653387	557235	790194	769426	793607	764830
Q61189	Methylosome subunit pICln OS=Mus musculus OX=10090 GN=Clns1a PE=1 SV=1	Clns1a	98478.3	123146	100759	84303.4	110398	113195	120666	128949
Q61191	Host cell factor 1 OS=Mus musculus OX=10090 GN=Hcfc1 PE=1 SV=2	Hcfc1	229853	352729	242551	217801	274705	268819	285248	323020
Q61205	Platelet-activating factor acetylhydrolase IB subunit gamma OS=Mus musculus OX=10090 GN=Pafah1b3 PE=1 SV=1	Pafah1b3	1.15284e+06	1.43237e+06	1.16782e+06	1.13911e+06	1.17219e+06	1.38888e+06	1.20568e+06	1.22138e+06
Q61233	Plastin-2 OS=Mus musculus OX=10090 GN=Lcp1 PE=1 SV=4	Lcp1	1.00087e+06	1.63894e+06	1.05641e+06	1.00595e+06	1.11362e+06	1.14121e+06	1.04793e+06	1.244e+06
Q61235	Beta-2-syntrophin OS=Mus musculus OX=10090 GN=Sntb2 PE=1 SV=2	Sntb2	157434	243381	177977	162269	204112	198850	204200	198360
Q61239	Protein farnesyltransferase/geranylgeranyltransferase type-1 subunit alpha OS=Mus musculus OX=10090 GN=Fnta PE=1 SV=1	Fnta	383229	500683	384562	362372	404022	389905	403331	425621
Q61247	Alpha-2-antiplasmin OS=Mus musculus OX=10090 GN=Serpinf2 PE=1 SV=1	Serpinf2	246626	358123	152691	176493	204426	261228	173550	289553
Q61249	Immunoglobulin-binding protein 1 OS=Mus musculus OX=10090 GN=Igbp1 PE=1 SV=1	Igbp1	127562	181317	150233	139529	148371	154256	142275	178378
Q61292	Laminin subunit beta-2 OS=Mus musculus OX=10090 GN=Lamb2 PE=1 SV=2	Lamb2	2.03478e+06	3.37498e+06	1.51385e+06	1.64999e+06	2.64951e+06	2.3157e+06	2.23313e+06	2.3976e+06
Q61330	Contactin-2 OS=Mus musculus OX=10090 GN=Cntn2 PE=1 SV=2	Cntn2	2.11406e+06	2.45219e+06	2.34962e+06	2.00065e+06	2.55506e+06	2.42905e+06	2.69014e+06	2.4769e+06
Q61334	B-cell receptor-associated protein 29 OS=Mus musculus OX=10090 GN=Bcap29 PE=1 SV=1	Bcap29	72282.3	127577	94809.9	91427.6	97883.8	103960	86546.9	123166
Q61335	B-cell receptor-associated protein 31 OS=Mus musculus OX=10090 GN=Bcap31 PE=1 SV=4	Bcap31	1.63435e+06	2.51959e+06	1.7057e+06	1.62585e+06	2.05909e+06	1.96366e+06	1.98788e+06	2.26198e+06
Q61337	Bcl2-associated agonist of cell death OS=Mus musculus OX=10090 GN=Bad PE=1 SV=1	Bad	3197.42	5864.12	3574.44	4958.29	4434.5	5386.19	5567.84	5850.09
Q61361	Brevican core protein OS=Mus musculus OX=10090 GN=Bcan PE=1 SV=2	Bcan	2.11801e+06	2.78092e+06	2.3893e+06	2.2384e+06	2.9001e+06	2.91068e+06	2.86881e+06	2.6961e+06
Q61387	Cytochrome c oxidase subunit 7A-related protein, mitochondrial OS=Mus musculus OX=10090 GN=Cox7a2l PE=1 SV=1	Cox7a2l	304981	422991	149963	295128	412487	488883	176685	394989
Q61411	GTPase HRas OS=Mus musculus OX=10090 GN=Hras PE=1 SV=2	Hras	999257	1.3564e+06	1.09538e+06	1.11547e+06	1.38861e+06	1.28889e+06	1.15308e+06	1.39743e+06
Q61425	Hydroxyacyl-coenzyme A dehydrogenase, mitochondrial OS=Mus musculus OX=10090 GN=Hadh PE=1 SV=2	Hadh	1.97867e+06	3.4703e+06	2.35192e+06	2.33471e+06	3.02304e+06	2.73716e+06	2.56351e+06	3.25282e+06
Q61503	5'-nucleotidase OS=Mus musculus OX=10090 GN=Nt5e PE=1 SV=2	Nt5e	244628	303364	229115	212992	282507	282683	304817	268458
Q61548	Clathrin coat assembly protein AP180 OS=Mus musculus OX=10090 GN=Snap91 PE=1 SV=1	Snap91	2.09026e+06	2.8753e+06	2.42545e+06	2.30083e+06	3.22023e+06	2.93472e+06	2.53512e+06	3.20562e+06
Q61553	Fascin OS=Mus musculus OX=10090 GN=Fscn1 PE=1 SV=4	Fscn1	5.20093e+06	6.10609e+06	5.92399e+06	5.18048e+06	5.86303e+06	5.71664e+06	6.4161e+06	6.63007e+06
Q61554	Fibrillin-1 OS=Mus musculus OX=10090 GN=Fbn1 PE=1 SV=2	Fbn1	154992	155582	120209	152081	291040	153067	172500	140931
Q61576	Peptidyl-prolyl cis-trans isomerase FKBP10 OS=Mus musculus OX=10090 GN=Fkbp10 PE=1 SV=2	Fkbp10	150150	216394	177772	173030	160877	162175	165698	191501
Q61578	NADPH:adrenodoxin oxidoreductase, mitochondrial OS=Mus musculus OX=10090 GN=Fdxr PE=1 SV=1	Fdxr	37122	49638.6	30042.6	27614.6	40970	41029.2	38580.7	36002.2
Q61584	Fragile X mental retardation syndrome-related protein 1 OS=Mus musculus OX=10090 GN=Fxr1 PE=1 SV=2	Fxr1	685378	1.01624e+06	764703	653249	862001	860769	773966	847082
Q61595	Kinectin OS=Mus musculus OX=10090 GN=Ktn1 PE=1 SV=1	Ktn1	38448.8	147397	108834	45813.9	132190	120628	110999	54856.1
Q61598	Rab GDP dissociation inhibitor beta OS=Mus musculus OX=10090 GN=Gdi2 PE=1 SV=1	Gdi2	4.24744e+06	5.76046e+06	4.65254e+06	4.43449e+06	5.54509e+06	5.22892e+06	5.0184e+06	5.67675e+06
Q61599	Rho GDP-dissociation inhibitor 2 OS=Mus musculus OX=10090 GN=Arhgdib PE=1 SV=3	Arhgdib	217695	364179	178369	181535	266428	251950	263650	260089
Q61635	GTP-binding protein OS=Mus musculus OX=10090 GN=Ifi47 PE=1 SV=1	Ifi47	39523.4	73287.8	36872	28246.5	39506.1	42245.6	35480.5	40334.9
Q61644	Protein kinase C and casein kinase substrate in neurons protein 1 OS=Mus musculus OX=10090 GN=Pacsin1 PE=1 SV=1	Pacsin1	9.08547e+06	1.13268e+07	9.27372e+06	8.54079e+06	1.08739e+07	1.17841e+07	1.10865e+07	1.07386e+07
Q61655	ATP-dependent RNA helicase DDX19A OS=Mus musculus OX=10090 GN=Ddx19a PE=1 SV=2	Ddx19a	26276.1	30394.8	27930.2	29252	31259.7	32396.3	24026.6	28828.2
Q61656	Probable ATP-dependent RNA helicase DDX5 OS=Mus musculus OX=10090 GN=Ddx5 PE=1 SV=2	Ddx5	3.05329e+06	4.93332e+06	3.26324e+06	3.21408e+06	4.00179e+06	4.21147e+06	3.75306e+06	3.91449e+06
Q61686	Chromobox protein homolog 5 OS=Mus musculus OX=10090 GN=Cbx5 PE=1 SV=1	Cbx5	80521	109182	74660.6	74962.9	75203.8	100899	94826.3	76312.5
Q61696	Heat shock 70 kDa protein 1A OS=Mus musculus OX=10090 GN=Hspa1a PE=1 SV=2	Hspa1a	1.69428e+06	3.0963e+06	1.57269e+06	1.56855e+06	2.19371e+06	2.01525e+06	1.96868e+06	2.22682e+06
Q61703	Inter-alpha-trypsin inhibitor heavy chain H2 OS=Mus musculus OX=10090 GN=Itih2 PE=1 SV=1	Itih2	183143	258063	190636	183322	210549	183466	187518	258510
Q61730	Interleukin-1 receptor accessory protein OS=Mus musculus OX=10090 GN=Il1rap PE=1 SV=1	Il1rap	936117	1.16332e+06	1.08602e+06	1.06189e+06	1.14586e+06	992455	1.12538e+06	1.24923e+06
Q61733	28S ribosomal protein S31, mitochondrial OS=Mus musculus OX=10090 GN=Mrps31 PE=1 SV=1	Mrps31	86206.1	147502	103074	89951.8	116326	112873	97325.2	109473
Q61739	Integrin alpha-6 OS=Mus musculus OX=10090 GN=Itga6 PE=1 SV=3	Itga6	838242	1.32504e+06	984655	910834	1.06231e+06	1.00043e+06	1.07883e+06	1.2499e+06
Q61749	Translation initiation factor eIF-2B subunit delta OS=Mus musculus OX=10090 GN=Eif2b4 PE=1 SV=2	Eif2b4	35281.6	55320.3	43278.4	43839.6	51759.3	45824.2	39903.1	53875
Q61753	D-3-phosphoglycerate dehydrogenase OS=Mus musculus OX=10090 GN=Phgdh PE=1 SV=3	Phgdh	6.9599e+06	8.52664e+06	7.77606e+06	6.97531e+06	8.3608e+06	8.44822e+06	8.27333e+06	9.03839e+06
Q61768	Kinesin-1 heavy chain OS=Mus musculus OX=10090 GN=Kif5b PE=1 SV=3	Kif5b	5.87128e+06	8.06398e+06	6.27001e+06	6.00597e+06	7.32183e+06	7.18133e+06	6.75612e+06	6.90826e+06
Q61771	Kinesin-like protein KIF3B OS=Mus musculus OX=10090 GN=Kif3b PE=1 SV=1	Kif3b	171403	245571	172340	192956	230230	215086	192057	208612
Q61823	Programmed cell death protein 4 OS=Mus musculus OX=10090 GN=Pdcd4 PE=1 SV=1	Pdcd4	158722	255172	162174	154308	226736	207392	193903	219967
Q61838	Pregnancy zone protein OS=Mus musculus OX=10090 GN=Pzp PE=1 SV=3	Pzp	2.64654e+06	4.92575e+06	2.21039e+06	2.55012e+06	2.55718e+06	2.82583e+06	1.93957e+06	4.04349e+06
Q61885	Myelin-oligodendrocyte glycoprotein OS=Mus musculus OX=10090 GN=Mog PE=1 SV=1	Mog	1.07949e+07	1.31831e+07	1.17994e+07	1.08265e+07	2.7926e+07	2.3691e+07	2.60589e+07	2.74483e+07
Q61923	Potassium voltage-gated channel subfamily A member 6 OS=Mus musculus OX=10090 GN=Kcna6 PE=1 SV=1	Kcna6	58793.6	72684	58447.1	53462.4	69644.1	66884.6	69628.4	65996.7
Q61937	Nucleophosmin OS=Mus musculus OX=10090 GN=Npm1 PE=1 SV=1	Npm1	1.19789e+06	2.18384e+06	1.22019e+06	1.24917e+06	1.57451e+06	1.90534e+06	1.47648e+06	1.69408e+06
Q61990	Poly(rC)-binding protein 2 OS=Mus musculus OX=10090 GN=Pcbp2 PE=1 SV=1	Pcbp2	79243.4	115112	78477.1	91202.3	84680.4	89921.1	87360.7	106082
Q62000	Mimecan OS=Mus musculus OX=10090 GN=Ogn PE=1 SV=1	Ogn	881183	1.258e+06	916438	917676	1.10724e+06	1.19793e+06	971289	1.24553e+06
Q62009	Periostin OS=Mus musculus OX=10090 GN=Postn PE=1 SV=2	Postn	455073	827828	320063	459879	605136	505446	467182	589814
Q62048	Astrocytic phosphoprotein PEA-15 OS=Mus musculus OX=10090 GN=Pea15 PE=1 SV=1	Pea15	2.04738e+06	2.8023e+06	2.43282e+06	2.27096e+06	2.95498e+06	2.57013e+06	2.36941e+06	3.25028e+06
Q62077	1-phosphatidylinositol 4,5-bisphosphate phosphodiesterase gamma-1 OS=Mus musculus OX=10090 GN=Plcg1 PE=1 SV=2	Plcg1	167225	207627	166419	164061	195207	193969	184602	201044
Q62086	Serum paraoxonase/arylesterase 2 OS=Mus musculus OX=10090 GN=Pon2 PE=1 SV=2	Pon2	131332	166559	133911	118924	140775	146657	152198	148937
Q62093	Serine/arginine-rich splicing factor 2 OS=Mus musculus OX=10090 GN=Srsf2 PE=1 SV=4	Srsf2	385489	627455	461977	396148	432031	476547	439288	431205
Q62108	Disks large homolog 4 OS=Mus musculus OX=10090 GN=Dlg4 PE=1 SV=1	Dlg4	238163	329065	256173	235287	323930	398177	274448	285237
Q62148	Retinal dehydrogenase 2 OS=Mus musculus OX=10090 GN=Aldh1a2 PE=1 SV=2	Aldh1a2	1.72566e+06	3.25916e+06	1.92171e+06	1.69983e+06	2.19952e+06	2.34492e+06	2.06901e+06	2.15162e+06
Q62159	Rho-related GTP-binding protein RhoC OS=Mus musculus OX=10090 GN=Rhoc PE=1 SV=2	Rhoc	49192.1	59389.7	43159.7	40957.7	56361.8	46013.3	54248	53983.8
Q62165	Dystroglycan OS=Mus musculus OX=10090 GN=Dag1 PE=1 SV=4	Dag1	132815	268458	130979	127496	188553	181982	167019	165799
Q62167	ATP-dependent RNA helicase DDX3X OS=Mus musculus OX=10090 GN=Ddx3x PE=1 SV=3	Ddx3x	861629	1.42755e+06	922580	861955	1.05061e+06	1.19393e+06	1.05445e+06	1.09111e+06
Q62189	U1 small nuclear ribonucleoprotein A OS=Mus musculus OX=10090 GN=Snrpa PE=1 SV=3	Snrpa	398637	629934	449375	421326	516801	592552	535615	514360
Q62241	U1 small nuclear ribonucleoprotein C OS=Mus musculus OX=10090 GN=Snrpc PE=1 SV=1	Snrpc	130856	203097	127517	130928	176308	166635	139874	167669
Q62261	Spectrin beta chain, non-erythrocytic 1 OS=Mus musculus OX=10090 GN=Sptbn1 PE=1 SV=2	Sptbn1	7.59477e+07	1.00388e+08	8.31959e+07	7.73898e+07	9.27677e+07	9.18821e+07	9.39831e+07	9.36563e+07
Q62277	Synaptophysin OS=Mus musculus OX=10090 GN=Syp PE=1 SV=2	Syp	355825	524675	364594	412316	574868	924985	428233	507103
Q62288	Testican-1 OS=Mus musculus OX=10090 GN=Spock1 PE=2 SV=2	Spock1	35344.1	42189.9	32910.3	35479.6	39681.4	39866.7	36006.1	45034.5
Q62318	Transcription intermediary factor 1-beta OS=Mus musculus OX=10090 GN=Trim28 PE=1 SV=3	Trim28	1.11072e+06	1.72711e+06	1.13691e+06	1.11317e+06	1.4648e+06	1.59173e+06	1.36264e+06	1.40792e+06
Q62347	Cyclic AMP-responsive element-binding protein 1 OS=Mus musculus OX=10090 GN=Creb1 PE=1 SV=1	Creb1	112219	190240	123636	130535	153708	148397	146516	135546
Q62348	Translin OS=Mus musculus OX=10090 GN=Tsn PE=1 SV=1	Tsn	1.00226e+06	1.33696e+06	994884	978183	1.41409e+06	1.33284e+06	1.28786e+06	1.3525e+06
Q62356	Follistatin-related protein 1 OS=Mus musculus OX=10090 GN=Fstl1 PE=1 SV=2	Fstl1	200713	328782	197899	188251	238129	260986	232381	237593
Q62376	U1 small nuclear ribonucleoprotein 70 kDa OS=Mus musculus OX=10090 GN=Snrnp70 PE=1 SV=2	Snrnp70	133425	210174	139781	128523	142052	162201	150744	155427
Q62384	Zinc finger protein ZPR1 OS=Mus musculus OX=10090 GN=Zpr1 PE=1 SV=1	Zpr1	227395	330067	270311	246891	299102	294953	288864	294639
Q62415	Apoptosis-stimulating of p53 protein 1 OS=Mus musculus OX=10090 GN=Ppp1r13b PE=1 SV=2	Ppp1r13b	11784.5	18103.5	15840	13659	22860.7	18667.8	16396	17599.9
Q62418	Drebrin-like protein OS=Mus musculus OX=10090 GN=Dbnl PE=1 SV=2	Dbnl	354985	444803	345323	317766	375020	438395	365600	385995
Q62419	Endophilin-A2 OS=Mus musculus OX=10090 GN=Sh3gl1 PE=1 SV=1	Sh3gl1	350714	513339	380476	341265	501360	501027	429037	445535
Q62420	Endophilin-A1 OS=Mus musculus OX=10090 GN=Sh3gl2 PE=1 SV=2	Sh3gl2	5.94389e+06	7.89311e+06	6.44621e+06	6.11535e+06	7.28508e+06	7.63887e+06	7.17107e+06	8.46723e+06
Q62421	Endophilin-A3 OS=Mus musculus OX=10090 GN=Sh3gl3 PE=1 SV=1	Sh3gl3	113345	164776	253003	204471	181582	198121	134216	201354
Q62422	Osteoclast-stimulating factor 1 OS=Mus musculus OX=10090 GN=Ostf1 PE=1 SV=2	Ostf1	190325	315146	237685	208403	248997	228442	228939	255134
Q62425	Cytochrome c oxidase subunit NDUFA4 OS=Mus musculus OX=10090 GN=Ndufa4 PE=1 SV=2	Ndufa4	5.41796e+06	8.86121e+06	5.82128e+06	5.81031e+06	7.57307e+06	8.12195e+06	7.10647e+06	7.69824e+06
Q62426	Cystatin-B OS=Mus musculus OX=10090 GN=Cstb PE=1 SV=1	Cstb	1.31276e+06	1.90385e+06	1.36979e+06	1.33756e+06	1.62546e+06	1.647e+06	1.60275e+06	1.61182e+06
Q62433	Protein NDRG1 OS=Mus musculus OX=10090 GN=Ndrg1 PE=1 SV=1	Ndrg1	5.10894e+06	5.8536e+06	4.44531e+06	3.87889e+06	6.29218e+06	6.47482e+06	6.62557e+06	6.15913e+06
Q62446	Peptidyl-prolyl cis-trans isomerase FKBP3 OS=Mus musculus OX=10090 GN=Fkbp3 PE=1 SV=2	Fkbp3	1.56672e+06	2.25082e+06	1.69717e+06	1.41441e+06	1.78045e+06	1.92186e+06	1.85811e+06	2.09262e+06
Q62448	Eukaryotic translation initiation factor 4 gamma 2 OS=Mus musculus OX=10090 GN=Eif4g2 PE=1 SV=2	Eif4g2	425849	621491	465202	437261	512744	533267	509023	540449
Q62465	Synaptic vesicle membrane protein VAT-1 homolog OS=Mus musculus OX=10090 GN=Vat1 PE=1 SV=3	Vat1	2.00035e+06	2.91003e+06	2.2931e+06	2.07052e+06	2.26043e+06	2.41294e+06	2.33525e+06	2.56646e+06
Q62523	Zyxin OS=Mus musculus OX=10090 GN=Zyx PE=1 SV=2	Zyx	655402	1.56457e+06	734283	657723	694692	681060	669197	751954
Q63810	Calcineurin subunit B type 1 OS=Mus musculus OX=10090 GN=Ppp3r1 PE=1 SV=3	Ppp3r1	1.35054e+06	1.89564e+06	1.50145e+06	1.40071e+06	1.8114e+06	1.85694e+06	1.61231e+06	1.76912e+06
Q63829	COMM domain-containing protein 3 OS=Mus musculus OX=10090 GN=Commd3 PE=1 SV=1	Commd3	120531	201848	124277	130643	153509	167055	145831	148365
Q63844	Mitogen-activated protein kinase 3 OS=Mus musculus OX=10090 GN=Mapk3 PE=1 SV=5	Mapk3	3.84743e+06	5.30247e+06	4.2233e+06	3.80369e+06	4.72144e+06	4.45431e+06	4.30448e+06	4.64306e+06
Q63912	Oligodendrocyte-myelin glycoprotein OS=Mus musculus OX=10090 GN=Omg PE=1 SV=1	Omg	1.94212e+06	2.63713e+06	2.13561e+06	2.01043e+06	2.63889e+06	2.36963e+06	2.39278e+06	2.67803e+06
Q63918	Caveolae-associated protein 2 OS=Mus musculus OX=10090 GN=Cavin2 PE=1 SV=3	Cavin2	527607	1.12636e+06	589386	569952	639667	653039	619803	781086
Q64010	Adapter molecule crk OS=Mus musculus OX=10090 GN=Crk PE=1 SV=1	Crk	682958	989395	717275	694097	878573	877799	812667	855335
Q640N1	Adipocyte enhancer-binding protein 1 OS=Mus musculus OX=10090 GN=Aebp1 PE=1 SV=1	Aebp1	121437	206463	124324	129966	138611	131276	126330	130661
Q640R3	Hepatocyte cell adhesion molecule OS=Mus musculus OX=10090 GN=Hepacam PE=1 SV=2	Hepacam	1.21418e+06	1.66482e+06	1.37578e+06	1.2563e+06	1.62238e+06	1.5663e+06	1.60314e+06	1.51429e+06
Q64105	Sepiapterin reductase OS=Mus musculus OX=10090 GN=Spr PE=1 SV=1	Spr	1.30492e+06	2.08668e+06	1.2898e+06	1.19755e+06	1.6381e+06	1.79994e+06	1.62105e+06	1.62231e+06
Q64133	Amine oxidase [flavin-containing] A OS=Mus musculus OX=10090 GN=Maoa PE=1 SV=3	Maoa	1.50804e+06	2.20677e+06	1.6359e+06	1.62318e+06	2.12125e+06	2.1025e+06	1.90345e+06	2.07083e+06
Q64152	Transcription factor BTF3 OS=Mus musculus OX=10090 GN=Btf3 PE=1 SV=3	Btf3	42265.7	80594.9	51014.5	47923.4	60414.4	56044.1	51955.8	65542.7
Q641P0	Actin-related protein 3B OS=Mus musculus OX=10090 GN=Actr3b PE=1 SV=1	Actr3b	27143.5	43519.2	32392.9	40129.8	47724.4	42600.8	30660.8	43159.3
Q64282	Interferon-induced protein with tetratricopeptide repeats 1 OS=Mus musculus OX=10090 GN=Ifit1 PE=1 SV=2	Ifit1	82225	120780	69500	84410.2	76210.5	92776.2	89329.9	91007.7
Q64314	Hematopoietic progenitor cell antigen CD34 OS=Mus musculus OX=10090 GN=Cd34 PE=1 SV=1	Cd34	201518	304057	201928	201750	238178	265330	242709	245660
Q64324	Syntaxin-binding protein 2 OS=Mus musculus OX=10090 GN=Stxbp2 PE=1 SV=1	Stxbp2	66530.3	76399.1	46712.1	58481.1	73316.8	58148.2	45343.9	60112.2
Q64332	Synapsin-2 OS=Mus musculus OX=10090 GN=Syn2 PE=1 SV=2	Syn2	289001	378264	243488	237735	442417	903173	319056	348210
Q64339	Ubiquitin-like protein ISG15 OS=Mus musculus OX=10090 GN=Isg15 PE=1 SV=4	Isg15	126096	203714	113605	179250	151098	165338	132106	166457
Q64345	Interferon-induced protein with tetratricopeptide repeats 3 OS=Mus musculus OX=10090 GN=Ifit3 PE=1 SV=1	Ifit3	855648	850530	654925	733165	913173	882228	844919	670213
Q64433	10 kDa heat shock protein, mitochondrial OS=Mus musculus OX=10090 GN=Hspe1 PE=1 SV=2	Hspe1	3.23864e+06	5.55215e+06	4.06233e+06	3.93575e+06	4.99579e+06	5.34367e+06	4.0751e+06	5.81874e+06
Q64442	Sorbitol dehydrogenase OS=Mus musculus OX=10090 GN=Sord PE=1 SV=3	Sord	1.0859e+06	1.67097e+06	1.17432e+06	1.17091e+06	1.39944e+06	1.26385e+06	1.30406e+06	1.41907e+06
Q64449	C-type mannose receptor 2 OS=Mus musculus OX=10090 GN=Mrc2 PE=1 SV=3	Mrc2	349417	698338	348204	380696	464341	418775	400337	464858
Q64471	Glutathione S-transferase theta-1 OS=Mus musculus OX=10090 GN=Gstt1 PE=1 SV=4	Gstt1	1.9282e+06	3.48333e+06	2.05103e+06	1.98387e+06	2.21673e+06	2.25925e+06	2.24896e+06	2.29449e+06
Q64511	DNA topoisomerase 2-beta OS=Mus musculus OX=10090 GN=Top2b PE=1 SV=2	Top2b	59555.2	79647	59483.4	55368.7	78049.5	74360.2	69376.6	64035.2
Q64514	Tripeptidyl-peptidase 2 OS=Mus musculus OX=10090 GN=Tpp2 PE=1 SV=3	Tpp2	1.17774e+06	1.57187e+06	1.22012e+06	1.20681e+06	1.45567e+06	1.5492e+06	1.45015e+06	1.61523e+06
Q64516	Glycerol kinase OS=Mus musculus OX=10090 GN=Gk PE=1 SV=2	Gk	65193.6	90274	94179.7	62406.2	82936.2	93323.2	79203.6	88812.2
[truncated: 1,603 more rows]

## Sheet: data normalized
Majority.protein.Ids	Fasta.headers	Gen name	cKO~1	cKO~2	cKO~3	cKO~4	Ctrl~1	Ctrl~2	Ctrl~3	Ctrl~4
A0A075B5V2	Immunoglobulin heavy variable 1-34 (Fragment) OS=Mus musculus OX=10090 GN=Ighv1-34 PE=4 SV=1	Ighv1-34	16.9537	17.8566	17.7098	18.2219	17.27	17.5749	17.1107	19.0862
A0A075B5Y4	Immunoglobulin heavy variable 1-81 (Fragment) OS=Mus musculus OX=10090 GN=Ighv1-81 PE=4 SV=1	Ighv1-81	15.837	16.9834	16.0713	16.08	15.9211	15.9706	15.1919	17.8953
A0A087WNU5	Ankyrin-3 (Fragment) OS=Mus musculus OX=10090 GN=Ank3 PE=1 SV=1	Ank3	20.4665	20.2191	20.584	20.7696	20.3998	20.4166	20.4992	20.4297
A0A087WNV1	Arf-GAP domain and FG repeat-containing protein 1 OS=Mus musculus OX=10090 GN=Agfg1 PE=1 SV=1	Agfg1	18.2885	18.2875	18.2631	18.1147	18.307	18.4269	18.3412	18.242
A0A087WNZ7	E3 ubiquitin-protein ligase TRIP12 OS=Mus musculus OX=10090 GN=Trip12 PE=1 SV=1	Trip12	14.8018	14.7177	14.6323	14.3247	14.7628	14.8062	14.6545	15.046
A0A087WQ25	Kinectin OS=Mus musculus OX=10090 GN=Ktn1 PE=1 SV=1	Ktn1	20.9209	20.9725	20.9459	20.9115	20.9824	20.9239	20.9228	21.0707
A0A087WQ86	Dedicator of cytokinesis protein 10 OS=Mus musculus OX=10090 GN=Dock10 PE=1 SV=1	Dock10	16.5375	16.3411	16.6332	16.3382	16.2938	16.3985	16.5039	16.3885
A0A087WQ94	Tensin 1 (Fragment) OS=Mus musculus OX=10090 GN=Tns1 PE=1 SV=1	Tns1	19.2383	20.0504	19.3756	19.3027	19.2918	19.1781	19.2178	19.4669
A0A087WQ98	Zinc finger protein 442 OS=Mus musculus OX=10090 GN=Zfp442 PE=4 SV=1	Zfp442	21.1522	21.265	20.8691	21.019	21.027	21.1084	21.2068	20.7828
A0A087WQG6	Regulator of G-protein-signaling 6 OS=Mus musculus OX=10090 GN=Rgs6 PE=1 SV=2	Rgs6	20.2001	19.9553	20.2342	20.3182	20.2606	20.1246	20.209	20.2735
A0A087WQS2	Basic leucine zipper and W2 domain-containing protein 1 OS=Mus musculus OX=10090 GN=Bzw1 PE=1 SV=1	Bzw1	19.9629	19.9316	20.058	20.0482	19.9192	19.8514	19.9496	19.9532
A0A087WR56	Neurofascin (Fragment) OS=Mus musculus OX=10090 GN=Nfasc PE=1 SV=1	Nfasc	22.2956	22.1589	22.4559	22.4541	22.3464	22.2349	22.3196	22.4174
A0A087WR62	Amyloid-beta A4 precursor protein-binding family B member 1 OS=Mus musculus OX=10090 GN=Apbb1 PE=1 SV=1	Apbb1	16.0559	16.1515	16.3565	16.1618	16.2204	16.1911	16.2977	16.0685
A0A087WS16	Collagen, type VI, alpha 3 OS=Mus musculus OX=10090 GN=Col6a3 PE=1 SV=1	Col6a3	22.2374	21.7886	21.7795	22.0699	22.4458	21.8096	21.9501	22.064
A0A087WS56	Fibronectin OS=Mus musculus OX=10090 GN=Fn1 PE=1 SV=1	Fn1	19.9976	20.3331	19.8094	20.0218	19.8129	19.8178	19.7567	19.9953
A0A087WS96	SH3 domain-binding glutamic acid-rich-like protein OS=Mus musculus OX=10090 GN=Sh3bgrl2 PE=1 SV=1	Sh3bgrl2	17.0909	16.6878	17.0477	16.6363	17.1511	17.1037	16.8175	16.7601
A0A087WSS1	RAB11-binding protein RELCH OS=Mus musculus OX=10090 GN=Relch PE=1 SV=1	Relch	17.3249	17.2392	17.2093	17.1757	17.2782	17.4808	17.3181	17.1479
A0A0A0MQ68	Glutaryl-CoA dehydrogenase, mitochondrial OS=Mus musculus OX=10090 GN=Gcdh PE=1 SV=1	Gcdh	16.8201	16.7144	16.6826	16.4952	16.5593	16.7722	16.7383	16.6034
A0A0A0MQ79	Protein PRRC2C OS=Mus musculus OX=10090 GN=Prrc2c PE=1 SV=1	Prrc2c	16.5706	16.6731	16.4105	16.2335	16.6776	16.7688	16.8496	16.5072
A0A0A0MQA5	Tubulin alpha chain (Fragment) OS=Mus musculus OX=10090 GN=Tuba4a PE=1 SV=1	Tuba4a	27.7386	27.363	27.7371	27.8014	27.4699	27.3759	27.4407	27.5407
A0A0A0MQF6	Glyceraldehyde-3-phosphate dehydrogenase OS=Mus musculus OX=10090 GN=Gapdh PE=1 SV=1	Gapdh	26.1254	25.9215	26.1605	26.1247	25.9724	25.9686	25.9652	26.0692
A0A0A0MQM0	Eukaryotic translation initiation factor 5A (Fragment) OS=Mus musculus OX=10090 GN=Eif5a PE=1 SV=1	Eif5a	21.6245	21.5918	21.5226	21.6199	21.6482	21.5921	21.5128	21.5226
A0A0A6YVP0	Immunoglobulin heavy constant gamma 2B (Fragment) OS=Mus musculus OX=10090 GN=Ighg2b PE=1 SV=2	Ighg2b	16.6515	17.7488	16.9784	17.0942	17.236	17.3798	16.7639	17.7427
A0A0A6YW28	Ubiquitin carboxyl-terminal hydrolase OS=Mus musculus OX=10090 GN=Usp4 PE=1 SV=1	Usp4	16.1217	15.9438	15.9175	15.8662	16.2826	16.0737	16.0749	16.0693
A0A0A6YW36	Regulator of G-protein-signaling 7 OS=Mus musculus OX=10090 GN=Rgs7 PE=1 SV=1	Rgs7	16.0186	15.562	16.0314	15.9506	15.9939	16.0359	16.1614	15.9247
A0A0A6YW88	CaM kinase-like vesicle-associated protein OS=Mus musculus OX=10090 GN=Camkv PE=1 SV=1	Camkv	17.4301	17.2007	17.3447	17.4626	17.5547	17.7746	17.6385	17.4877
A0A0A6YWH2	Allograft inflammatory factor 1-like OS=Mus musculus OX=10090 GN=Aif1l PE=1 SV=1	Aif1l	17.5713	17.4053	17.5774	17.3886	17.3563	17.4067	17.5992	17.7344
A0A0A6YWI6	Serine/threonine-protein kinase DCLK2 OS=Mus musculus OX=10090 GN=Dclk2 PE=1 SV=1	Dclk2	17.2888	16.948	17.2348	17.2383	17.2222	17.1536	17.0219	17.1413
A0A0A6YWM5	Rab3 GTPase-activating protein non-catalytic subunit OS=Mus musculus OX=10090 GN=Rab3gap2 PE=1 SV=1	Rab3gap2	18.8593	18.5656	18.5849	18.6039	18.7274	18.865	18.7912	18.7346
A0A0A6YWN9	Ubiquitin carboxyl-terminal hydrolase (Fragment) OS=Mus musculus OX=10090 GN=Usp19 PE=1 SV=1	Usp19	15.4455	15.3511	15.1319	15.2082	15.2279	15.37	15.3661	15.1346
A0A0A6YWP9	Thioredoxin domain-containing protein 9 (Fragment) OS=Mus musculus OX=10090 GN=Txndc9 PE=1 SV=1	Txndc9	16.4556	16.1478	16.3257	15.9826	16.3678	16.2467	16.2197	16.5086
A0A0A6YWR2	Ig gamma-1 chain C region secreted form (Fragment) OS=Mus musculus OX=10090 GN=Ighg1 PE=1 SV=1	Ighg1	16.5482	17.0945	16.2895	17.4456	16.87	16.9742	15.9327	18.6334
A0A0A6YY53	Immunoglobulin heavy constant gamma 2C (Fragment) OS=Mus musculus OX=10090 GN=Ighg2c PE=4 SV=1	Ighg2c	11.3182	15.0054	14.2162	12.8521	13.6387	14.1725	13.3688	14.1767
A0A0A6YY91	Neural cell adhesion molecule 1 (Fragment) OS=Mus musculus OX=10090 GN=Ncam1 PE=1 SV=1	Ncam1	23.8312	23.518	23.8219	23.7835	23.9309	23.8542	23.8807	23.8152
A0A0G2JDI9	ATP-binding cassette sub-family D member 3 OS=Mus musculus OX=10090 GN=Abcd3 PE=1 SV=1	Abcd3	16.7545	16.2983	16.4531	16.4063	16.4847	16.724	16.8821	16.632
A0A0G2JDJ5	Farnesyl pyrophosphate synthase (Fragment) OS=Mus musculus OX=10090 GN=Fdps PE=4 SV=1	Fdps	15.5033	15.5016	15.5003	15.5594	15.4331	15.7716	15.9149	15.491
A0A0G2JEC8	Protein ABHD4 (Fragment) OS=Mus musculus OX=10090 GN=Abhd4 PE=1 SV=1	Abhd4	16.1076	16.2044	16.4979	16.3861	16.307	16.1386	16.5211	16.2389
A0A0G2JEG6	Membrane-associated guanylate kinase, WW and PDZ domain-containing protein 2 OS=Mus musculus OX=10090 GN=Magi2 PE=1 SV=1	Magi2	17.5164	17.2076	17.3299	17.2261	17.8055	17.5212	17.7307	17.4916
A0A0G2JEG8	Amphiphysin OS=Mus musculus OX=10090 GN=Amph PE=1 SV=1	Amph	22.2505	22.056	22.2775	22.2378	22.1843	22.2975	22.3196	22.2481
A0A0G2JEP4	Leucine-rich repeat flightless-interacting protein 2 OS=Mus musculus OX=10090 GN=Lrrfip2 PE=1 SV=1	Lrrfip2	17.4473	17.6664	17.7245	17.4691	17.6572	17.5411	17.6696	17.5496
A0A0G2JF44	Intraflagellar transport protein 22 homolog (Fragment) OS=Mus musculus OX=10090 GN=Ift22 PE=1 SV=1	Ift22	15.2079	15.2198	15.1406	15.2181	15.4935	16.0013	15.5759	15.5727
A0A0G2JFB2	Tudor and KH domain-containing protein OS=Mus musculus OX=10090 GN=Tdrkh PE=1 SV=1	Tdrkh	16.8905	17.0101	16.8252	16.8347	16.7498	16.8687	16.8181	16.7333
A0A0G2JFT8	Protein RUFY3 OS=Mus musculus OX=10090 GN=Rufy3 PE=1 SV=1	Rufy3	9.71985	10.5318	10.6153	10.1166	11.0565	10.4924	10.0423	10.2982
A0A0G2JFX7	RNA-binding protein 8A OS=Mus musculus OX=10090 GN=Rbm8a PE=1 SV=1	Rbm8a	18.6781	18.8314	18.6829	18.6122	18.6026	18.7654	18.7788	18.56
A0A0G2JFY5	Far upstream element-binding protein 1 OS=Mus musculus OX=10090 GN=Fubp1 PE=1 SV=1	Fubp1	18.3578	18.6223	18.3777	18.374	18.4503	18.6815	18.3985	18.5261
A0A0G2JGB7	Leucine-rich glioma-inactivated protein 1 OS=Mus musculus OX=10090 GN=Lgi1 PE=1 SV=1	Lgi1	18.9345	18.858	19.0964	18.8847	19.0832	18.9143	18.9548	18.8063
A0A0G2JGD2	Protein S100-A4 (Fragment) OS=Mus musculus OX=10090 GN=S100a4 PE=1 SV=1	S100a4	20.3335	19.9678	20.3175	20.4813	20.2409	20.2042	20.2988	20.0963
A0A0G2JGS4	Calcium/calmodulin-dependent protein kinase type II subunit delta OS=Mus musculus OX=10090 GN=Camk2d PE=1 SV=1	Camk2d	21.9927	21.8483	22.033	21.9146	21.8877	22.0138	21.9992	21.9313
A0A0G2JGX4	Sodium/potassium-transporting ATPase subunit alpha OS=Mus musculus OX=10090 GN=Atp1a3 PE=1 SV=1	Atp1a3	26.206	25.8618	26.1793	26.1035	26.0342	25.9727	25.9364	25.9425
A0A0G2JGY8	60S ribosomal protein L34 (Fragment) OS=Mus musculus OX=10090 GN=Rpl34 PE=1 SV=4	Rpl34	17.8171	17.9361	17.7872	17.7483	17.5563	17.8604	17.882	17.8088
A0A0J9YTU3	Cytospin-B OS=Mus musculus OX=10090 GN=Specc1 PE=1 SV=1	Specc1	19.6244	19.5137	19.7208	19.5846	19.5474	19.463	19.4979	19.6413
A0A0J9YTX9	RNA-binding protein Musashi homolog 1 (Fragment) OS=Mus musculus OX=10090 GN=Msi1 PE=1 SV=3	Msi1	17.5086	17.3636	17.462	17.2927	17.1395	17.3123	17.337	17.4634
A0A0J9YUB6	OCIA domain-containing protein 1 (Fragment) OS=Mus musculus OX=10090 GN=Ociad1 PE=1 SV=1	Ociad1	18.5777	18.6467	18.6288	18.4237	18.7596	18.7413	18.6778	18.7683
A0A0J9YUH4	FRY-like transcription coactivator (Fragment) OS=Mus musculus OX=10090 GN=Fryl PE=1 SV=3	Fryl	14.9753	14.8084	14.889	14.8994	15.0067	14.9456	15.0244	15.0059
A0A0J9YUM4	C-terminal-binding protein 1 OS=Mus musculus OX=10090 GN=Ctbp1 PE=1 SV=1	Ctbp1	20.1254	20.1291	20.1135	20.1149	20.1376	20.3642	20.202	20.0676
A0A0J9YUN4	Dynamin-1 OS=Mus musculus OX=10090 GN=Dnm1 PE=1 SV=1	Dnm1	23.7335	23.4673	23.7061	23.6276	23.5221	23.5246	23.6022	23.6268
A0A0M3HEQ0	Thioredoxin reductase 2, mitochondrial OS=Mus musculus OX=10090 GN=Txnrd2 PE=1 SV=1	Txnrd2	16.7326	16.7653	16.7027	16.6013	16.6604	16.7589	16.5948	16.7379
A0A0N4SV32	Plasminogen activator inhibitor 1 RNA-binding protein OS=Mus musculus OX=10090 GN=Serbp1 PE=1 SV=1	Serbp1	19.5811	19.787	19.5342	19.5466	19.7702	19.7996	19.7669	19.7945
A0A0N4SVA0	Predicted gene 44596 (Fragment) OS=Mus musculus OX=10090 GN=Gm44596 PE=4 SV=1	Gm44596	18.7583	18.9889	18.8575	18.7617	18.8444	18.8428	18.7021	18.5126
A0A0N4SVN0	C2 domain-containing protein 5 (Fragment) OS=Mus musculus OX=10090 GN=C2cd5 PE=1 SV=3	C2cd5	16.5128	16.4445	16.6533	16.5951	16.5189	16.5856	16.6379	16.5966
A0A0N4SW28	Guanine nucleotide-binding protein subunit gamma OS=Mus musculus OX=10090 GN=Gng12 PE=1 SV=1	Gng12	22.5257	22.2459	22.5217	22.5985	22.4369	22.2418	22.54	22.4823
A0A0N4SWG4	Phosphodiesterase OS=Mus musculus OX=10090 GN=Pde1c PE=1 SV=1	Pde1c	14.1245	14.232	14.4709	14.2291	14.7007	14.3587	14.4494	14.39
A0A0R3P9C8	NADH dehydrogenase [ubiquinone] 1 alpha subcomplex subunit 9, mitochondrial OS=Mus musculus OX=10090 GN=Ndufa9 PE=1 SV=1	Ndufa9	19.7295	19.8835	19.8683	19.852	19.8911	20.0303	19.8452	20.0518
A0A0R4IZW5	Cadherin 1, isoform CRA_b OS=Mus musculus OX=10090 GN=Cdh1 PE=1 SV=1	Cdh1	15.7406	16.0269	15.5656	15.6591	15.7722	15.8934	15.8545	15.7123
A0A0R4IZX5	Neurocan core protein OS=Mus musculus OX=10090 GN=Ncan PE=1 SV=1	Ncan	19.0588	19.0841	19.0996	19.0214	19.1991	19.0581	18.9822	19.0246
A0A0R4IZY0	Thimet oligopeptidase OS=Mus musculus OX=10090 GN=Thop1 PE=1 SV=1	Thop1	21.1289	20.9588	21.125	21.0884	21.0162	21.1427	21.1182	21.076
A0A0R4IZY8	MutS protein homolog 5 OS=Mus musculus OX=10090 GN=Msh5 PE=4 SV=1	Msh5	20.0386	20.0013	20.2595	20.1446	20.0583	20.1834	20.195	19.9411
A0A0R4IZZ1	Amyloid beta (A4)-like protein 1 OS=Mus musculus OX=10090 GN=Aplp1 PE=1 SV=1	Aplp1	18.7277	18.5384	18.8431	18.7171	18.6906	18.616	18.7402	18.7732
A0A0R4J008	Histone deacetylase OS=Mus musculus OX=10090 GN=Hdac2 PE=1 SV=1	Hdac2	14.3448	14.244	14.2742	14.0776	14.1831	14.3714	14.416	14.2898
A0A0R4J023	Methylglutaconyl-CoA hydratase, mitochondrial OS=Mus musculus OX=10090 GN=Auh PE=1 SV=1	Auh	19.9508	19.8457	19.9956	19.9811	20.0978	20.1066	19.9977	19.9506
A0A0R4J034	MCG129810, isoform CRA_c OS=Mus musculus OX=10090 GN=Pdxdc1 PE=1 SV=1	Pdxdc1	18.5406	18.4931	18.7062	18.5673	18.4782	18.5077	18.6017	18.6483
A0A0R4J036	Neurofilament 3, medium OS=Mus musculus OX=10090 GN=Nefm PE=1 SV=1	Nefm	27.6654	27.4049	27.6628	27.6727	27.5421	27.2863	27.415	27.5413
A0A0R4J049	Protein arginine N-methyltransferase 5 OS=Mus musculus OX=10090 GN=Prmt5 PE=1 SV=1	Prmt5	18.3047	18.114	18.3029	18.3143	18.1934	18.3061	18.3426	18.3672
A0A0R4J050	Aminoacylase-1 OS=Mus musculus OX=10090 GN=Acy1 PE=1 SV=1	Acy1	20.5684	20.4855	20.7774	20.6889	20.6557	20.412	20.7086	20.6605
A0A0R4J078	UBX domain containing 2, isoform CRA_a OS=Mus musculus OX=10090 GN=Ubxn4 PE=1 SV=1	Ubxn4	17.8596	17.8391	18.1964	18.0188	17.9895	17.7902	17.9092	17.9548
A0A0R4J083	Long-chain-specific acyl-CoA dehydrogenase, mitochondrial OS=Mus musculus OX=10090 GN=Acadl PE=1 SV=1	Acadl	21.0778	21.1797	21.0978	21.1148	21.1927	21.0755	21.0942	21.2625
A0A0R4J094	Fumarylacetoacetate hydrolase domain-containing 2A OS=Mus musculus OX=10090 GN=Fahd2a PE=1 SV=1	Fahd2a	17.8572	17.9862	18.1023	18.072	18.013	18.0587	17.9494	18.025
A0A0R4J0A6	Solute carrier family 17 (Sodium-dependent inorganic phosphate cotransporter), member 6, isoform CRA_a OS=Mus musculus OX=10090 GN=Slc17a6 PE=1 SV=1	Slc17a6	15.6166	15.5786	15.5311	15.5828	15.9516	16.5599	15.4862	15.4106
A0A0R4J0B0	Prominin-1 OS=Mus musculus OX=10090 GN=Prom1 PE=1 SV=1	Prom1	17.4703	17.2637	17.5796	17.5896	17.3571	17.2438	17.4888	17.6402
A0A0R4J0B6	ATP-binding cassette sub-family G member 2 OS=Mus musculus OX=10090 GN=Abcg2 PE=1 SV=1	Abcg2	18.4306	18.706	18.4276	18.389	18.6679	18.6048	18.4794	18.8573
A0A0R4J0D3	Dolichyl-diphosphooligosaccharide--protein glycosyltransferase subunit STT3B OS=Mus musculus OX=10090 GN=Stt3b PE=1 SV=1	Stt3b	17.4407	17.6793	17.422	17.4148	17.4254	17.4004	17.4398	17.5033
A0A0R4J0G0	Phosphoenolpyruvate carboxykinase [GTP], mitochondrial OS=Mus musculus OX=10090 GN=Pck2 PE=1 SV=1	Pck2	18.7112	19.2182	18.7692	18.9194	18.8037	18.9031	18.6906	18.826
A0A0R4J0I1	MCG1051009 OS=Mus musculus OX=10090 GN=Serpina3k PE=1 SV=1	Serpina3k	21.0868	21.6026	20.9431	21.6278	20.6359	20.9109	20.6472	21.2125
A0A0R4J0I9	Low density lipoprotein receptor-related protein 1 OS=Mus musculus OX=10090 GN=Lrp1 PE=1 SV=1	Lrp1	21.6135	21.6625	21.5916	21.7398	21.4827	21.5337	21.5203	21.4934
A0A0R4J0Q5	Lamin-B2 OS=Mus musculus OX=10090 GN=Lmnb2 PE=1 SV=1	Lmnb2	21.1358	21.3317	21.0908	21.1669	21.1623	21.2207	21.1303	21.2347
A0A0R4J0T8	ADP-ribosylation factor GTPase-activating protein 3 OS=Mus musculus OX=10090 GN=Arfgap3 PE=1 SV=1	Arfgap3	18.3159	18.3896	18.2448	18.2271	18.3196	18.3347	18.2419	18.3502
A0A0R4J0W6	Leucine rich repeat containing 40, isoform CRA_a OS=Mus musculus OX=10090 GN=Lrrc40 PE=1 SV=1	Lrrc40	16.8344	16.8519	16.828	16.729	16.8851	16.7702	16.8207	16.7422
A0A0R4J0X8	Rho guanine nucleotide exchange factor (GEF7), isoform CRA_a OS=Mus musculus OX=10090 GN=Arhgef7 PE=1 SV=1	Arhgef7	13.9399	14.1325	13.9493	14.2561	14.1671	14.193	13.978	14.1494
A0A0R4J0Z1	Protein disulfide-isomerase A4 OS=Mus musculus OX=10090 GN=Pdia4 PE=1 SV=1	Pdia4	21.626	21.8059	21.6828	21.6163	21.5937	21.5567	21.629	21.5936
A0A0R4J0Z3	Aquaporin 4, isoform CRA_a OS=Mus musculus OX=10090 GN=Aqp4 PE=1 SV=1	Aqp4	18.0042	17.8659	17.8403	17.7663	18.4282	18.2216	18.3201	18.2398
A0A0R4J102	Cytoplasmic polyadenylation element-binding protein 3 OS=Mus musculus OX=10090 GN=Cpeb3 PE=1 SV=1	Cpeb3	14.4947	14.3054	14.1807	14.4007	14.6638	14.2233	14.2579	14.6483
A0A0R4J107	Acylamino-acid-releasing enzyme (Fragment) OS=Mus musculus OX=10090 GN=Apeh PE=1 SV=1	Apeh	19.6942	19.7274	19.6301	19.8222	19.712	19.6699	19.7277	19.9038
A0A0R4J124	SRSF protein kinase 2 OS=Mus musculus OX=10090 GN=Srpk2 PE=1 SV=1	Srpk2	14.1798	14.228	14.1766	13.7938	13.9242	13.9579	14.1825	13.9156
A0A0R4J137	Phytanoyl-CoA dioxygenase domain-containing protein 1 OS=Mus musculus OX=10090 GN=Phyhd1 PE=1 SV=1	Phyhd1	17.9539	17.6581	18.021	18.0557	18.0175	17.8547	18.0133	17.8543
A0A0R4J138	Arylsulfatase B OS=Mus musculus OX=10090 GN=Arsb PE=1 SV=1	Arsb	19.9074	20.0578	19.6386	19.6344	19.8141	19.8512	19.9043	19.6939
A0A0R4J140	Clustered mitochondria protein homolog OS=Mus musculus OX=10090 GN=Cluh PE=1 SV=1	Cluh	16.6559	16.5511	16.4706	16.5367	16.8367	16.959	16.892	16.6026
A0A0R4J1E8	Putative deoxyribonuclease TATDN1 OS=Mus musculus OX=10090 GN=Tatdn1 PE=1 SV=1	Tatdn1	15.1665	15.143	15.0487	15.3785	15.11	14.9153	15.1709	15.0302
A0A0R4J1G9	Metalloreductase STEAP3 OS=Mus musculus OX=10090 GN=Steap3 PE=1 SV=1	Steap3	17.2273	17.7705	17.1883	16.7185	17.7031	17.7604	17.3256	17.2254
A0A0R4J1N9	Transcription factor A, mitochondrial OS=Mus musculus OX=10090 GN=Tfam PE=1 SV=1	Tfam	20.054	20.2113	20.1993	20.1574	20.1456	20.1489	20.0677	20.1552
A0A0R4J1P2	Tropomyosin alpha-3 chain OS=Mus musculus OX=10090 GN=Tpm3 PE=1 SV=1	Tpm3	12.6515	12.8057	12.4518	12.9525	13.1432	12.811	13.0493	13.1672
A0A0R4J1R7	Pterin-4-alpha-carbinolamine dehydratase 2 OS=Mus musculus OX=10090 GN=Pcbd2 PE=1 SV=1	Pcbd2	16.4029	16.5624	16.308	16.3446	16.4588	16.5071	16.3134	16.2354
A0A0R4J2B2	BTB/POZ domain-containing protein KCTD12 OS=Mus musculus OX=10090 GN=Kctd12 PE=1 SV=1	Kctd12	18.2505	18.2969	18.0694	17.9881	18.1271	18.0841	18.2188	18.0381
A0A0U1RNF2	Leucine carboxyl methyltransferase 1 OS=Mus musculus OX=10090 GN=Lcmt1 PE=1 SV=1	Lcmt1	19.3994	19.3588	19.3844	19.4196	19.3197	19.2895	19.2903	19.6234
A0A0U1RNL7	[3-methyl-2-oxobutanoate dehydrogenase [lipoamide]] kinase, mitochondrial OS=Mus musculus OX=10090 GN=Bckdk PE=1 SV=1	Bckdk	15.9317	15.9304	16.0934	16.2622	15.9518	15.9706	15.865	15.8743
A0A0U1RP13	CDP-diacylglycerol--inositol 3-phosphatidyltransferase OS=Mus musculus OX=10090 GN=Cdipt PE=1 SV=1	Cdipt	18.0738	18.3321	18.3267	18.2099	18.0289	18.0806	18.1213	18.0793
A0A0U1RPA0	Pleckstrin homology domain-containing family A member 7 (Fragment) OS=Mus musculus OX=10090 GN=Plekha7 PE=1 SV=1	Plekha7	18.7746	18.7002	18.6881	18.6048	18.8303	18.753	18.8419	18.8062
A0A0U1RPU8	Protein tweety homolog OS=Mus musculus OX=10090 GN=Ttyh1 PE=1 SV=1	Ttyh1	15.1589	14.6389	14.7702	15.1502	14.9193	14.8857	15.0033	15.0771
A0A0U1RPY2	FXYD domain-containing ion transport regulator OS=Mus musculus OX=10090 GN=Fxyd7 PE=1 SV=1	Fxyd7	14.8598	14.6479	14.7135	14.4039	14.8169	15.0778	14.9285	14.5109
A0A0X1KG67	ER membrane protein complex subunit 10 OS=Mus musculus OX=10090 GN=Emc10 PE=1 SV=1	Emc10	16.4822	16.7199	16.6437	16.1997	16.5441	16.4881	16.5408	17.0417
A0A140LHA2	Mitotic checkpoint protein BUB3 OS=Mus musculus OX=10090 GN=Bub3 PE=1 SV=1	Bub3	17.4268	17.4451	17.4925	17.4026	17.421	17.593	17.5499	17.403
A0A140LHR3	Signal peptidase complex subunit 2 OS=Mus musculus OX=10090 GN=Spcs2 PE=1 SV=1	Spcs2	19.804	19.9439	19.656	19.5549	19.7411	19.8297	19.8422	19.5772
A0A140LI48	Protocadherin gamma subfamily B, 8 OS=Mus musculus OX=10090 GN=Pcdhgb8 PE=4 SV=1	Pcdhgb8	13.2032	13.2286	13.3741	13.3928	13.063	13.2865	13.4039	13.296
A0A140LIT2	7-dehydrocholesterol reductase OS=Mus musculus OX=10090 GN=Dhcr7 PE=1 SV=1	Dhcr7	17.6848	17.7165	17.8518	17.8062	17.602	17.5942	17.7485	17.6546
A0A140LIT9	Microtubule-associated protein 6 OS=Mus musculus OX=10090 GN=Map6 PE=1 SV=1	Map6	16.2692	16.2808	16.1924	16.2924	16.2823	16.2734	16.3539	16.4076
A0A140LJ36	PRA1 family protein OS=Mus musculus OX=10090 GN=Gm45208 PE=3 SV=1	Gm45208	16.8886	16.7647	16.9563	17.0413	16.8402	16.8419	16.9722	16.9655
A0A140T8J8	Nuclear pore complex protein Nup98-Nup96 OS=Mus musculus OX=10090 GN=Nup98 PE=1 SV=1	Nup98	15.865	15.9327	15.8782	16.0081	15.9527	15.8665	16.0886	16.0068
A0A140T8T4	Ribosomal protein L9, pseudogene 6 OS=Mus musculus OX=10090 GN=Rpl9-ps6 PE=4 SV=1	Rpl9-ps6	19.5394	19.3691	19.1668	19.2202	19.0655	19.1025	19.257	19.1381
A0A140T8T5	Microtubule-associated protein OS=Mus musculus OX=10090 GN=Map4 PE=1 SV=1	Map4	16.5626	16.6936	16.469	16.285	16.3851	16.6443	16.6622	16.2006
A0A171KXD3	Protein arginine N-methyltransferase 1 OS=Mus musculus OX=10090 GN=Prmt1 PE=1 SV=1	Prmt1	16.5533	16.3038	16.3909	16.3865	16.6216	16.5454	16.5007	16.5317
A0A1B0GR18	MOB kinase activator 2 OS=Mus musculus OX=10090 GN=Mob2 PE=1 SV=1	Mob2	18.7287	18.553	18.7433	18.6942	18.4889	18.5039	18.7217	18.5497
A0A1B0GR19	Reticulocalbin-3 (Fragment) OS=Mus musculus OX=10090 GN=Rcn3 PE=1 SV=1	Rcn3	16.1676	16.4101	16.1089	16.2891	16.4143	16.182	15.9851	16.2037
A0A1B0GRA5	Stromal interaction molecule 1 OS=Mus musculus OX=10090 GN=Stim1 PE=1 SV=1	Stim1	18.6435	18.5754	18.4801	20.1005	18.2912	18.5783	18.6323	18.479
A0A1B0GRU8	Pre-mRNA-processing factor 40 homolog A OS=Mus musculus OX=10090 GN=Prpf40a PE=1 SV=1	Prpf40a	16.4887	16.4451	16.3055	16.0131	16.0783	16.3427	16.4429	16.2876
A0A1B0GS68	Predicted gene 45713 OS=Mus musculus OX=10090 GN=Gm45713 PE=2 SV=1	Gm45713	18.2837	18.2472	18.0392	18.0788	18.1377	18.219	18.1657	18.0976
A0A1B0GSA5	Phospholipase DDHD2 OS=Mus musculus OX=10090 GN=Ddhd2 PE=1 SV=1	Ddhd2	16.3711	16.1659	16.4527	16.1906	16.3946	16.3852	16.4272	16.2724
A0A1B0GSG5	Ribonuclease inhibitor OS=Mus musculus OX=10090 GN=Rnh1 PE=1 SV=1	Rnh1	20.7215	20.7817	20.7958	20.9769	20.7193	20.692	20.6903	20.7994
A0A1B0GSM1	Ufm1-specific protease 2 OS=Mus musculus OX=10090 GN=Ufsp2 PE=1 SV=1	Ufsp2	14.8713	14.3182	14.6045	15.0068	14.5002	14.5275	14.5334	14.5928
A0A1B0GSS8	60S ribosomal protein L18 OS=Mus musculus OX=10090 GN=Rpl18 PE=1 SV=1	Rpl18	19.8955	19.8671	19.7701	19.7525	19.7207	19.7826	19.7287	19.6022
A0A1B0GSX0	L-lactate dehydrogenase OS=Mus musculus OX=10090 GN=Ldha PE=1 SV=1	Ldha	23.5147	23.2991	23.5388	23.5867	23.2412	23.3158	23.3802	23.458
A0A1B0GSX6	PDZ and LIM domain 3, isoform CRA_a OS=Mus musculus OX=10090 GN=Pdlim3 PE=1 SV=1	Pdlim3	14.18	16.9228	14.4663	14.2295	13.8499	14.2366	14.2834	14.3975
A0A1B0GX27	Branched-chain-amino-acid aminotransferase OS=Mus musculus OX=10090 GN=Bcat2 PE=1 SV=1	Bcat2	17.0422	17.766	17.1915	17.267	17.2984	17.1979	17.2315	17.3957
A0A1D5RL96	BTB/POZ domain-containing protein 8 OS=Mus musculus OX=10090 GN=Btbd8 PE=1 SV=1	Btbd8	17.095	16.8254	17.0947	16.863	16.8818	16.9528	17.1389	16.8798
A0A1D5RLV1	Protein 4.1 (Fragment) OS=Mus musculus OX=10090 GN=Epb41 PE=1 SV=1	Epb41	15.8296	15.7057	15.561	15.7615	15.6964	15.6693	15.6764	14.9944
A0A1D5RLY6	Microtubule-associated protein 1S OS=Mus musculus OX=10090 GN=Map1s PE=1 SV=1	Map1s	18.1617	18.2036	18.1712	18.1322	18.0421	18.007	18.0626	18.0435
A0A1D5RM34	[F-actin]-monooxygenase MICAL3 (Fragment) OS=Mus musculus OX=10090 GN=Mical3 PE=1 SV=1	Mical3	14.844	14.8708	14.9604	15.1829	15.0437	15.1737	15.0475	14.7289
A0A1D5RM83	IQ motif and SEC7 domain-containing protein 1 OS=Mus musculus OX=10090 GN=Iqsec1 PE=1 SV=1	Iqsec1	15.7055	15.4865	15.7159	15.7142	15.612	15.4595	15.5863	15.61
A0A1D5RMC1	Cytoplasmic dynein 1 light intermediate chain 2 (Fragment) OS=Mus musculus OX=10090 GN=Dync1li2 PE=1 SV=1	Dync1li2	12.4188	12.5211	12.6868	12.5916	12.6536	12.6597	12.5095	12.7764
A0A1L1SRX2	AMP deaminase OS=Mus musculus OX=10090 GN=Ampd3 PE=1 SV=1	Ampd3	19.6764	19.7948	19.6693	19.7011	19.5726	19.6795	19.6774	19.6243
A0A1L1SSH9	SPARC OS=Mus musculus OX=10090 GN=Sparc PE=1 SV=1	Sparc	17.375	17.4493	17.2025	17.3669	17.3221	17.569	17.3976	17.2219
A0A1L1SSS4	Nuclear receptor coactivator 7 OS=Mus musculus OX=10090 GN=Ncoa7 PE=1 SV=1	Ncoa7	14.6181	14.339	14.8165	14.6257	14.5791	14.681	14.4964	14.6009
A0A1L1SSX7	Leucine zipper transcription factor-like protein 1 (Fragment) OS=Mus musculus OX=10090 GN=Lztfl1 PE=1 SV=1	Lztfl1	18.7777	18.6945	18.8498	18.9241	18.7712	18.6394	18.7448	18.9244
A0A1L1ST08	COMM domain-containing protein 4 (Fragment) OS=Mus musculus OX=10090 GN=Commd4 PE=1 SV=1	Commd4	15.075	15.2205	15.4109	15.1886	15.0566	14.7761	15.1348	15.3389
A0A1L1ST77	Phosphopantothenoylcysteine decarboxylase OS=Mus musculus OX=10090 GN=Ppcdc PE=1 SV=1	Ppcdc	14.389	14.2188	14.2586	14.055	14.2804	14.0583	14.4239	14.0829
A0A1L1STE4	Interleukin enhancer-binding factor 3 OS=Mus musculus OX=10090 GN=Ilf3 PE=1 SV=1	Ilf3	18.751	18.715	18.5629	18.5939	18.5983	18.8015	18.8121	18.6095
A0A1L1STE6	Isocitrate dehydrogenase [NAD] subunit, mitochondrial OS=Mus musculus OX=10090 GN=Idh3a PE=1 SV=1	Idh3a	22.5801	22.6014	22.582	22.6129	22.571	22.7274	22.5816	22.6218
A0A1L1STN6	Myelin protein zero-like protein 2 OS=Mus musculus OX=10090 GN=Mpzl2 PE=4 SV=1	Mpzl2	17.3491	17.3028	16.8792	17.3783	16.7462	17.1073	16.8591	17.3781
A0A1L1STZ1	Cysteine and histidine-rich domain-containing protein 1 OS=Mus musculus OX=10090 GN=Chordc1 PE=1 SV=1	Chordc1	18.067	17.8307	17.305	17.1258	17.8869	17.9105	17.9817	17.4086
A0A1L1SUX8	Thy-1 membrane glycoprotein (Fragment) OS=Mus musculus OX=10090 GN=Thy1 PE=1 SV=1	Thy1	21.9032	21.6315	21.9137	21.7011	21.7609	21.6965	21.8676	21.8467
A0A1L1SV73	Ubiquitin carboxyl-terminal hydrolase 47 OS=Mus musculus OX=10090 GN=Usp47 PE=1 SV=1	Usp47	16.7515	16.7616	16.8417	16.6818	16.6305	16.6516	16.8558	16.762
A0A1L1SVG6	Choline transporter-like protein 2 OS=Mus musculus OX=10090 GN=Slc44a2 PE=1 SV=1	Slc44a2	18.742	18.7704	18.9564	18.7049	18.6106	18.4513	18.5052	18.8094
A0A1L1SVK0	Platelet-activating factor acetylhydrolase IB subunit beta (Fragment) OS=Mus musculus OX=10090 GN=Pafah1b2 PE=1 SV=1	Pafah1b2	19.8027	19.5096	19.4388	19.3296	19.5719	19.8027	19.8405	19.637
A0A1W2P6F6	Myosin light polypeptide 6 OS=Mus musculus OX=10090 GN=Myl6 PE=1 SV=1	Myl6	20.9129	22.451	20.936	20.9276	20.9124	20.9934	20.8644	21.0265
A0A1W2P729	Protein canopy homolog 2 (Fragment) OS=Mus musculus OX=10090 GN=Cnpy2 PE=1 SV=1	Cnpy2	17.4212	17.9697	17.62	17.6363	17.9133	17.7527	17.6956	17.9994
A0A1W2P7A1	40S ribosomal protein S12 OS=Mus musculus OX=10090 GN=Rps12 PE=1 SV=1	Rps12	19.1728	19.3106	19.2396	19.2626	19.1621	19.2185	19.1922	19.1299
A0A1W2P7A4	Pterin-4-alpha-carbinolamine dehydratase OS=Mus musculus OX=10090 GN=Pcbd1 PE=1 SV=1	Pcbd1	14.8864	14.7135	14.9537	14.8609	14.8328	15.1798	14.8601	14.8021
A0A1W2P7S8	Predicted gene, 32717 OS=Mus musculus OX=10090 GN=Gm32717 PE=4 SV=1	Gm32717	16.1755	16.3004	16.2143	16.2754	16.2713	16.3415	16.2557	16.1978
A0A1W2P7Y9	Neuronal cell adhesion molecule OS=Mus musculus OX=10090 GN=Nrcam PE=1 SV=1	Nrcam	20.9471	20.7185	20.99	20.8753	20.8745	20.8698	20.9473	20.7042
A0A1W2P872	Neuro-oncological ventral antigen 2 OS=Mus musculus OX=10090 GN=Nova2 PE=1 SV=1	Nova2	13.7101	13.8333	13.7918	13.4719	13.8356	13.958	13.6354	13.683
A0A1Y7VJ48	Tubulin-specific chaperone A OS=Mus musculus OX=10090 GN=Tbca PE=1 SV=1	Tbca	20.8566	20.8903	20.9585	20.9415	20.8289	20.7698	20.7445	20.9266
A0A1Y7VJA2	Ena/VASP-like protein (Fragment) OS=Mus musculus OX=10090 GN=Evl PE=1 SV=1	Evl	17.6412	17.3826	17.518	17.4409	17.8652	17.7279	17.631	17.539
A0A1Y7VJN6	Immunoglobulin heavy constant gamma 3 (Fragment) OS=Mus musculus OX=10090 GN=Ighg3 PE=4 SV=1	Ighg3	17.152	17.6656	17.742	17.0266	17.0627	17.648	17.0706	17.6198
A0A1Y7VJN9	Dystrobrevin OS=Mus musculus OX=10090 GN=Dtna PE=1 SV=1	Dtna	18.6327	18.6734	18.6765	18.6046	18.566	18.5917	18.6474	18.7434
A0A1Y7VJW9	Fibulin-5 OS=Mus musculus OX=10090 GN=Fbln5 PE=1 SV=1	Fbln5	16.2735	19.1464	16.7482	16.6799	16.1883	16.1082	16.2327	16.9144
A0A1Y7VKA0	Isoamyl acetate-hydrolyzing esterase 1 homolog (Fragment) OS=Mus musculus OX=10090 GN=Iah1 PE=1 SV=1	Iah1	17.9744	18.0067	17.8967	17.8505	17.9012	17.9391	18.1298	17.9791
A0A1Y7VL44	Tetratricopeptide repeat protein 7B OS=Mus musculus OX=10090 GN=Ttc7b PE=1 SV=1	Ttc7b	15.8851	15.7819	16.0279	16.0221	15.8153	15.7999	15.6963	15.7316
A0A1Y7VLP0	ATP synthase subunit ATP5MPL, mitochondrial (Fragment) OS=Mus musculus OX=10090 GN=Atp5mpl PE=1 SV=1	Atp5mpl	18.3291	18.4494	18.4492	18.2412	18.1114	18.6102	18.4955	18.3928
A0A1Y7VLZ7	Phosphofurin acidic cluster sorting protein 2 OS=Mus musculus OX=10090 GN=Pacs2 PE=1 SV=1	Pacs2	17.0479	16.8544	17.3405	16.9325	16.8411	16.7942	16.9075	17.0389
A0A1Y7VMA0	Ribosyldihydronicotinamide dehydrogenase [quinone] (Fragment) OS=Mus musculus OX=10090 GN=Nqo2 PE=1 SV=1	Nqo2	19.2789	19.4119	19.3358	19.3293	19.3282	19.2509	19.2576	19.3292
A0A1Y7VN19	Dehydrogenase/reductase SDR family member 7 (Fragment) OS=Mus musculus OX=10090 GN=Dhrs7 PE=1 SV=1	Dhrs7	19.5694	19.7792	19.545	19.6467	19.4539	19.3831	19.5714	19.618
A0A286YCI8	Sorbin and SH3 domain-containing protein 1 OS=Mus musculus OX=10090 GN=Sorbs1 PE=1 SV=1	Sorbs1	21.2714	21.3333	21.2522	21.2607	21.2058	21.1459	21.2777	21.2553
A0A286YCQ5	Nidogen-2 (Fragment) OS=Mus musculus OX=10090 GN=Nid2 PE=1 SV=1	Nid2	19.0458	19.3119	18.678	18.7611	18.8908	18.9123	18.9163	18.8706
A0A286YCX6	Trafficking protein particle complex 8 OS=Mus musculus OX=10090 GN=Trappc8 PE=1 SV=2	Trappc8	18.1111	17.9215	17.9349	17.9291	17.8234	17.9747	18.0593	17.8497
A0A286YDB7	Translocon-associated protein subunit alpha (Fragment) OS=Mus musculus OX=10090 GN=Ssr1 PE=1 SV=1	Ssr1	18.9981	19.3579	18.9584	18.9614	18.8825	19.046	19.0972	18.9519
A0A286YDB8	Elongator complex protein 3 OS=Mus musculus OX=10090 GN=Elp3 PE=1 SV=1	Elp3	17.5423	17.5035	17.4677	17.4948	17.5502	17.5556	17.5456	17.4569
A0A286YDF5	Myoferlin OS=Mus musculus OX=10090 GN=Myof PE=1 SV=1	Myof	20.125	20.4498	20.1281	20.1053	20.1009	19.9923	20.0342	20.0608
A0A286YDU3	AP complex subunit sigma OS=Mus musculus OX=10090 GN=Ap3s1 PE=1 SV=1	Ap3s1	15.8884	15.8264	15.9694	15.9656	16.1463	16.2323	16.1227	16.0487
A0A2I3BPG9	MCG113838 OS=Mus musculus OX=10090 GN=Rpl36a-ps1 PE=3 SV=1	Rpl36a-ps1	17.9898	18.2465	17.8911	18.011	17.949	17.9455	17.7869	18.2509
A0A2I3BPM4	Epimerase family protein SDR39U1 (Fragment) OS=Mus musculus OX=10090 GN=Sdr39u1 PE=1 SV=1	Sdr39u1	14.0293	14.1552	14.3224	14.1185	13.9168	14.1759	14.0811	14.0887
A0A2I3BPP1	Tuberin OS=Mus musculus OX=10090 GN=Tsc2 PE=1 SV=1	Tsc2	15.231	15.1196	15.2544	15.157	15.3201	15.3686	15.0453	15.3282
A0A2I3BQ39	Ubiquitin carboxyl-terminal hydrolase (Fragment) OS=Mus musculus OX=10090 GN=Uchl3 PE=1 SV=1	Uchl3	18.8572	18.6637	18.7641	18.7512	18.7639	18.8129	18.7836	18.6992
A0A2I3BQE0	Serine/threonine-protein kinase 3 OS=Mus musculus OX=10090 GN=Stk3 PE=1 SV=1	Stk3	16.2598	15.9324	16.2131	16.1863	16.2563	15.9718	16.3167	16.3332
A0A2I3BQZ9	Amyloid-beta A4 protein OS=Mus musculus OX=10090 GN=App PE=1 SV=1	App	20.0063	19.8818	19.9167	19.8405	19.9985	19.9803	19.9695	20.0616
A0A2I3BR81	5'-nucleotidase domain-containing 2 OS=Mus musculus OX=10090 GN=Nt5dc2 PE=1 SV=1	Nt5dc2	19.5565	19.564	19.3676	19.4477	19.6297	19.6302	19.5602	19.4564
A0A2I3BRL8	Predicted gene 7324 OS=Mus musculus OX=10090 GN=Gm7324 PE=4 SV=1	Gm7324	16.444	16.7422	16.4636	16.4619	16.7391	16.8882	16.6108	16.8258
A0A2I3BRQ3	Inter-alpha-trypsin inhibitor heavy chain H3 OS=Mus musculus OX=10090 GN=Itih3 PE=1 SV=1	Itih3	18.0751	18.0715	17.9059	17.578	18.0347	18.4748	18.2908	18.0782
A0A2I3BS41	Vinexin OS=Mus musculus OX=10090 GN=Sorbs3 PE=1 SV=1	Sorbs3	19.0654	19.146	19.1227	19.1619	19.0205	18.8964	19.0737	19.033
A0A2R8VHC0	Alpha-galactosidase (Fragment) OS=Mus musculus OX=10090 GN=Naga PE=1 SV=1	Naga	15.9033	15.8509	15.8918	15.801	15.9039	15.9448	15.841	15.7777
A0A2R8VI68	Coiled-coil domain-containing protein 134 OS=Mus musculus OX=10090 GN=Ccdc134 PE=1 SV=1	Ccdc134	15.8295	15.928	16.0772	16.1001	16.0405	15.9295	15.948	16.2985
A0A2R8VK70	Leukocyte surface antigen CD47 OS=Mus musculus OX=10090 GN=Cd47 PE=1 SV=1	Cd47	20.1739	19.994	20.2207	20.3177	20.3188	20.3631	20.2918	20.2632
A0A2R8VKI7	Alpha-globin transcription factor CP2 OS=Mus musculus OX=10090 GN=Tfcp2 PE=1 SV=1	Tfcp2	15.0078	14.8953	15.1513	14.8939	15.0466	15.256	15.1514	15.015
A0A2R8VKS6	Vacuolar protein sorting-associated protein 28 homolog OS=Mus musculus OX=10090 GN=Vps28 PE=1 SV=1	Vps28	17.9655	17.8891	17.9976	17.7609	17.4592	17.5574	17.9547	18.0313
A0A2R8W6G1	E3 ubiquitin-protein ligase RBX1 OS=Mus musculus OX=10090 GN=Rbx1 PE=1 SV=1	Rbx1	17.7742	17.5594	17.5222	17.4504	17.6452	17.9669	17.965	17.7053
A0A2R8W6V9	Neuronal-specific septin-3 OS=Mus musculus OX=10090 GN=Sept3 PE=1 SV=1	Sept3	20.8168	20.624	20.7767	20.6606	20.9729	21.2503	20.8639	20.6675
A0A2U3TZ49	Voltage-dependent L-type calcium channel subunit beta-3 OS=Mus musculus OX=10090 GN=Cacnb3 PE=1 SV=1	Cacnb3	15.5049	15.0761	15.1219	15.1642	15.1446	15.1519	15.3399	15.1049
A0A2U3TZ82	TRIO and F-actin-binding protein OS=Mus musculus OX=10090 GN=Triobp PE=1 SV=1	Triobp	16.2905	16.4655	16.2493	16.2418	16.2283	16.2728	16.3087	16.3939
A0A338P6E8	High mobility group protein HMG-I/HMG-Y OS=Mus musculus OX=10090 GN=Hmga1 PE=1 SV=1	Hmga1	16.8401	17.1593	16.8451	16.7317	16.8857	16.9116	16.9046	16.9711
A0A338P6K2	Myosin-11 OS=Mus musculus OX=10090 GN=Myh11 PE=1 SV=1	Myh11	20.7878	23.8795	21.1402	20.7797	20.7342	20.6926	20.5169	20.9848
A0A338P769	Septin-5 OS=Mus musculus OX=10090 GN=Sept5 PE=1 SV=1	Sept5	21.0326	20.9047	20.9984	21.0951	21.0883	21.3526	21.0855	21.0916
A0A338P7E5	Ubiquitin-conjugating enzyme E2 L3 OS=Mus musculus OX=10090 GN=Ube2l3 PE=1 SV=1	Ube2l3	22.0903	22.1031	22.1242	22.3178	22.1486	21.814	21.926	22.2322
A0A3B2W3M7	Non-histone chromosomal protein HMG-14 OS=Mus musculus OX=10090 GN=Hmgn1 PE=1 SV=1	Hmgn1	17.9742	18.5888	18.1062	18.0885	18.0783	18.1982	17.9888	18.2466
A0A3B2W864	Uncharacterized protein OS=Mus musculus OX=10090 GN=Gm49804 PE=4 SV=1	Gm49804	20.3456	20.3692	20.163	20.245	20.3377	20.4823	20.3308	20.2273
A0A3B2WB50	EMILIN-2 OS=Mus musculus OX=10090 GN=Emilin2 PE=1 SV=1	Emilin2	16.985	16.5902	16.8035	16.7176	16.7213	16.6014	16.9175	16.7061
A0A3B2WBC6	DNA-directed RNA polymerase II subunit GRINL1A OS=Mus musculus OX=10090 GN=Polr2m PE=4 SV=1	Polr2m	20.1825	20.1966	20.2707	20.1398	20.1803	20.2287	20.1881	19.8815
A0A3B2WC92	Spastin OS=Mus musculus OX=10090 GN=Spast PE=1 SV=1	Spast	14.261	14.3097	14.2898	14.1355	14.0159	13.7889	14.1119	14.7334
A0A3B2WCN9	Tight junction protein 2, isoform CRA_c OS=Mus musculus OX=10090 GN=Tjp2 PE=1 SV=1	Tjp2	21.7165	21.6375	21.847	21.6556	21.6564	21.5504	21.658	21.5755
A0A3Q4EC30	Peptidase inhibitor 16 (Fragment) OS=Mus musculus OX=10090 GN=Pi16 PE=1 SV=1	Pi16	17.3877	17.2924	17.6547	17.6494	17.3457	17.4865	17.583	17.6361
A0A3Q4EC50	COMM domain-containing protein 10 OS=Mus musculus OX=10090 GN=Commd10 PE=1 SV=1	Commd10	17.2378	17.1357	17.1511	17.0826	17.2593	17.1963	17.1694	17.1246
A0A3Q4EI12	Ras-related protein Rab-18 OS=Mus musculus OX=10090 GN=Rab18 PE=1 SV=1	Rab18	20.2847	20.0895	20.3194	20.2306	20.2308	20.1505	20.2708	20.2357
A0A494B917	Heat shock 70 kDa protein 12A (Fragment) OS=Mus musculus OX=10090 GN=Hspa12a PE=1 SV=1	Hspa12a	14.4948	14.5792	14.3653	13.219	14.9044	15.1351	14.8787	14.6214
A0A494B9K4	Gamma-adducin OS=Mus musculus OX=10090 GN=Add3 PE=1 SV=1	Add3	18.8335	18.7766	18.6279	18.6988	18.6715	18.7008	18.8598	18.6745
A0A494BA07	Geranylgeranyl transferase type-1 subunit beta OS=Mus musculus OX=10090 GN=Pggt1b PE=1 SV=1	Pggt1b	16.4624	16.2207	16.4291	16.3377	16.3439	16.3592	16.5063	16.3131
A0A494BAK4	Endoplasmic reticulum-Golgi intermediate compartment protein 1 OS=Mus musculus OX=10090 GN=Ergic1 PE=1 SV=1	Ergic1	18.2269	18.3921	17.9871	18.0715	18.1827	18.2813	18.1736	18.0945
A0A494BB95	Eukaryotic translation initiation factor 1A OS=Mus musculus OX=10090 GN=Eif1a PE=1 SV=1	Eif1a	18.5842	18.5998	18.6428	18.5966	18.5549	18.5776	18.5627	18.757
A0A494BBB0	Calpain-1 catalytic subunit (Fragment) OS=Mus musculus OX=10090 GN=Capn1 PE=1 SV=1	Capn1	19.8056	19.6252	19.644	19.6206	19.4922	19.5139	19.5906	19.6487
A0A494BBI5	Acyl-CoA (8-3)-desaturase (Fragment) OS=Mus musculus OX=10090 GN=Fads1 PE=1 SV=1	Fads1	15.0964	14.7956	14.8689	15.1147	14.8997	15.093	14.974	14.8214
A0A498WFS2	UBX domain-containing protein 1 OS=Mus musculus OX=10090 GN=Ubxn1 PE=4 SV=1	Ubxn1	20.2635	20.347	20.3926	20.3655	20.5696	20.2468	20.2377	20.429
A0A498WGD8	Thioredoxin-like protein 1 OS=Mus musculus OX=10090 GN=Txnl1 PE=4 SV=1	Txnl1	19.2986	19.1101	19.1541	19.1503	19.3242	19.435	19.3845	19.1275
A0A498WGK2	Asparagine--tRNA ligase, cytoplasmic OS=Mus musculus OX=10090 GN=Nars PE=4 SV=1	Nars	21.3348	21.157	21.2396	21.1318	21.147	21.2817	21.3458	21.2474
A0A498WGS3	Myelin basic protein OS=Mus musculus OX=10090 GN=Mbp PE=4 SV=1	Mbp	29.0443	28.7871	28.998	28.8448	28.9169	28.7963	28.8928	28.9809
A1BN54	Alpha actinin 1a OS=Mus musculus OX=10090 GN=Actn1 PE=1 SV=1	Actn1	14.5404	17.2675	15.1847	15.8494	13.8973	14.391	14.2731	14.9995
A1L3P4	Sodium/hydrogen exchanger OS=Mus musculus OX=10090 GN=Slc9a6 PE=1 SV=1	Slc9a6	17.2058	16.7589	17.0165	17.054	17.0155	17.173	17.0751	16.8567
A2A4P3	Predicted gene, 27029 OS=Mus musculus OX=10090 GN=Gm27029 PE=4 SV=1	Gm27029	20.2034	20.2232	20.1786	20.1437	20.1365	20.0936	20.1652	20.1802
A2A517	Cytohesin-1 (Fragment) OS=Mus musculus OX=10090 GN=Cyth1 PE=1 SV=1	Cyth1	16.2029	16.2684	16.5125	16.4345	16.2743	16.2407	16.4268	16.5096
A2A5R2	Brefeldin A-inhibited guanine nucleotide-exchange protein 2 OS=Mus musculus OX=10090 GN=Arfgef2 PE=1 SV=1	Arfgef2	16.8718	16.8792	16.9581	16.9706	16.9135	16.9687	16.9177	16.9651
A2A5R8	Double-stranded RNA-binding protein Staufen homolog 1 OS=Mus musculus OX=10090 GN=Stau1 PE=1 SV=1	Stau1	13.5896	13.705	13.6184	14.2465	13.6647	13.8577	13.4337	13.8391
A2A5Y6	Microtubule-associated protein OS=Mus musculus OX=10090 GN=Mapt PE=1 SV=1	Mapt	24.1403	23.9236	24.168	24.0978	24.119	24.0619	24.0562	24.0827
A2A6H0	LIM and SH3 domain protein 1 (Fragment) OS=Mus musculus OX=10090 GN=Lasp1 PE=1 SV=1	Lasp1	21.839	22.0018	21.6845	21.5842	21.931	22.0417	21.8378	21.7844
A2A6J7	Lymphocyte-specific protein 1 OS=Mus musculus OX=10090 GN=Lsp1 PE=1 SV=1	Lsp1	14.7452	15.0589	15.0689	15.0951	15.0962	14.8498	14.9059	15.3301
A2A6T1	Cerebellar degeneration-related protein 2-like OS=Mus musculus OX=10090 GN=Cdr2l PE=1 SV=1	Cdr2l	17.0297	16.9066	17.0824	16.9585	16.9736	16.7541	17.0196	17.2634
A2A7K5	c-Myc-binding protein OS=Mus musculus OX=10090 GN=Mycbp PE=1 SV=1	Mycbp	15.1915	14.9162	15.0178	15.0626	15.4466	15.0518	15.3953	15.1342
A2A7Z6	Ras-related protein Rab-3B OS=Mus musculus OX=10090 GN=Rab3b PE=1 SV=1	Rab3b	16.5501	16.2377	16.6846	16.8868	16.379	16.3443	16.2094	16.5188
A2A841	Protein 4.1 OS=Mus musculus OX=10090 GN=Epb41 PE=1 SV=1	Epb41	17.5082	17.3377	17.3096	17.3782	17.176	17.3052	17.1262	17.4845
A2A863	Integrin beta-4 OS=Mus musculus OX=10090 GN=Itgb4 PE=1 SV=1	Itgb4	19.8381	19.536	19.7364	19.7106	19.8097	19.7545	19.8944	19.8161
A2A9M4	Dedicator of cytokinesis protein 7 OS=Mus musculus OX=10090 GN=Dock7 PE=1 SV=2	Dock7	18.8463	18.863	18.9215	18.8693	18.7808	18.7926	18.8911	18.8495
A2AAY5	SH3 and PX domain-containing protein 2B OS=Mus musculus OX=10090 GN=Sh3pxd2b PE=1 SV=1	Sh3pxd2b	16.9266	16.7504	16.8716	16.9266	16.7994	16.7942	16.911	16.987
A2AC16	Dicarbonyl L-xylulose reductase, isoform CRA_a OS=Mus musculus OX=10090 GN=Dcxr PE=1 SV=1	Dcxr	16.9994	18.4212	17.0888	17.1095	17.1829	17.0902	17.0498	17.2529
A2ACG7	Dolichyl-diphosphooligosaccharide--protein glycosyltransferase subunit 2 OS=Mus musculus OX=10090 GN=Rpn2 PE=1 SV=1	Rpn2	18.0393	18.1729	18.0125	17.9137	18.2076	18.1159	18.1446	18.111
A2ADY9	Protein DDI1 homolog 2 OS=Mus musculus OX=10090 GN=Ddi2 PE=1 SV=1	Ddi2	18.2207	18.3518	18.4522	18.2775	18.1444	18.1846	18.1632	18.1397
A2AE27	AMP deaminase OS=Mus musculus OX=10090 GN=Ampd2 PE=1 SV=1	Ampd2	18.5787	18.4466	18.5315	18.593	18.6253	18.8392	18.6477	18.5492
A2AEC2	Transcription elongation factor A protein-like 3 (Fragment) OS=Mus musculus OX=10090 GN=Tceal3 PE=1 SV=1	Tceal3	13.0375	12.7764	12.97	13.0447	13.4113	13.6755	12.9778	13.2618
A2AEW9	GRIP1-associated protein 1 OS=Mus musculus OX=10090 GN=Gripap1 PE=1 SV=1	Gripap1	18.6964	18.5486	18.5915	18.6128	18.8485	18.8661	18.7653	18.4847
A2AEX6	Four and a half LIM domains protein 1 OS=Mus musculus OX=10090 GN=Fhl1 PE=1 SV=1	Fhl1	20.5981	20.7352	20.5027	20.4253	20.6253	20.6958	20.6787	20.4727
A2AFF6	Cohesin subunit SA-2 OS=Mus musculus OX=10090 GN=Stag2 PE=1 SV=1	Stag2	15.5479	15.3704	15.3919	15.1317	14.9132	15.1354	15.4153	15.3764
A2AFG7	Neural cell adhesion molecule L1 OS=Mus musculus OX=10090 GN=L1cam PE=1 SV=1	L1cam	19.2474	18.6363	19.1322	18.8918	18.6302	19.0137	18.7247	18.6403
A2AFJ8	Rho guanine nucleotide exchange factor 6 OS=Mus musculus OX=10090 GN=Arhgef6 PE=1 SV=1	Arhgef6	15.6053	15.7686	15.7959	15.6805	15.7375	15.9539	15.6808	15.6154
A2AFQ2	3-hydroxyacyl-CoA dehydrogenase type-2 OS=Mus musculus OX=10090 GN=Hsd17b10 PE=1 SV=1	Hsd17b10	18.669	18.7667	18.8541	18.9281	18.7457	18.5494	18.6871	18.8802
A2AG50	MAP7 domain-containing protein 2 OS=Mus musculus OX=10090 GN=Map7d2 PE=1 SV=1	Map7d2	20.454	20.2638	20.5311	20.6563	20.4731	20.4909	20.5167	20.4989
A2AGQ2	MAP kinase-activating death domain protein OS=Mus musculus OX=10090 GN=Madd PE=1 SV=1	Madd	15.4269	15.639	15.2838	15.5392	15.5642	15.6639	15.5159	15.6612
A2AGS2	Dual-specificity mitogen-activated protein kinase kinase 6 OS=Mus musculus OX=10090 GN=Map2k6 PE=1 SV=1	Map2k6	15.0489	15.2769	15.3203	15.3444	15.0448	15.0553	15.1121	15.4474
A2AGS6	Tumor protein p53-inducible protein 11 (Fragment) OS=Mus musculus OX=10090 GN=Trp53i11 PE=1 SV=1	Trp53i11	18.2055	18.5248	18.2454	18.217	18.0225	18.3189	18.1729	18.2034
A2AGT5	Cytoskeleton-associated protein 5 OS=Mus musculus OX=10090 GN=Ckap5 PE=1 SV=1	Ckap5	21.0216	20.8766	21.0973	21.0333	20.8462	20.8436	20.9526	20.9446
A2AI52	Ubiquitin carboxyl-terminal hydrolase 8 OS=Mus musculus OX=10090 GN=Usp8 PE=1 SV=1	Usp8	17.9532	17.7583	17.9506	17.7685	17.8436	17.8674	18.0215	17.8345
A2AIM4	Tropomyosin beta chain OS=Mus musculus OX=10090 GN=Tpm2 PE=1 SV=1	Tpm2	19.9221	22.8283	20.3372	19.8259	20.121	20.0779	19.9372	20.2208
A2AJ26	ATP-binding cassette sub-family A member 2 OS=Mus musculus OX=10090 GN=Abca2 PE=1 SV=1	Abca2	17.4507	17.231	17.355	17.2356	17.3716	17.4766	17.6092	17.3596
A2AJ72	Far upstream element (FUSE)-binding protein 3 OS=Mus musculus OX=10090 GN=Fubp3 PE=1 SV=1	Fubp3	19.9353	19.8945	19.8162	19.7582	19.8399	19.8589	19.9191	19.8735
A2AJI0	MAP7 domain-containing protein 1 OS=Mus musculus OX=10090 GN=Map7d1 PE=1 SV=1	Map7d1	19.036	19.0569	18.9921	18.9863	19.1531	19.1055	19.0999	18.9193
A2AJQ0	[Pyruvate dehydrogenase [acetyl-transferring]]-phosphatase 1, mitochondrial OS=Mus musculus OX=10090 GN=Pdp1 PE=1 SV=2	Pdp1	16.0099	15.8382	15.7788	15.9053	15.9951	15.8955	15.8993	15.8273
A2AJX3	NADH dehydrogenase [ubiquinone] 1 alpha subcomplex assembly factor 4 (Fragment) OS=Mus musculus OX=10090 GN=Ndufaf4 PE=1 SV=1	Ndufaf4	17.3503	17.4599	17.5156	17.5371	17.4861	17.5216	17.4322	17.5201
A2AKD7	Alpha-1-syntrophin OS=Mus musculus OX=10090 GN=Snta1 PE=1 SV=1	Snta1	19.471	19.6573	19.4213	19.5219	19.6715	19.6201	19.5997	19.5735
A2AKI5	Integrin alpha-V OS=Mus musculus OX=10090 GN=Itgav PE=1 SV=1	Itgav	19.1888	19.3717	19.399	19.2647	19.3571	19.2658	19.2666	19.3762
A2ALS5	Rap1 GTPase-activating protein 1 OS=Mus musculus OX=10090 GN=Rap1gap PE=1 SV=2	Rap1gap	19.0292	19.1999	19.0827	19.0812	18.6869	18.6815	18.8535	19.1501
A2ALU4	Protein Shroom2 OS=Mus musculus OX=10090 GN=Shroom2 PE=1 SV=1	Shroom2	18.9868	18.8622	18.9275	18.8344	18.9537	18.9011	18.9983	18.817
A2AMH4	Choline transporter-like protein 1 OS=Mus musculus OX=10090 GN=Slc44a1 PE=1 SV=1	Slc44a1	21.5276	21.5425	21.5804	21.53	21.4063	20.787	21.1911	21.8882
A2AMI7	Eukaryotic translation initiation factor 4 gamma 3 (Fragment) OS=Mus musculus OX=10090 GN=Eif4g3 PE=1 SV=1	Eif4g3	16.5416	16.6886	16.7832	16.7982	16.6723	16.4557	16.4881	16.8636
A2AMQ5	Phosphatidate cytidylyltransferase OS=Mus musculus OX=10090 GN=Cds2 PE=1 SV=1	Cds2	18.5578	18.4486	18.5275	18.7891	18.9232	18.9352	18.5618	18.9428
A2AMW0	F-actin-capping protein subunit beta OS=Mus musculus OX=10090 GN=Capzb PE=1 SV=1	Capzb	20.1104	20.2867	20.2015	20.2822	20.1532	20.13	20.0432	20.294
A2AN08	E3 ubiquitin-protein ligase UBR4 OS=Mus musculus OX=10090 GN=Ubr4 PE=1 SV=1	Ubr4	18.7818	18.5994	18.7245	18.8261	18.7546	18.7485	18.7784	18.6605
A2APB1	Ras association domain-containing protein 2 (Fragment) OS=Mus musculus OX=10090 GN=Rassf2 PE=1 SV=1	Rassf2	15.8461	15.7539	16.0687	15.8192	15.7959	15.8603	15.8799	15.8271
A2APM3	CD44 antigen OS=Mus musculus OX=10090 GN=Cd44 PE=1 SV=1	Cd44	20.1961	19.9667	20.2111	19.9625	20.2532	20.1195	20.2874	20.0553
A2AQ07	Tubulin beta-1 chain OS=Mus musculus OX=10090 GN=Tubb1 PE=1 SV=1	Tubb1	18.2184	18.0848	18.1901	18.0963	18.9329	18.4519	18.3962	18.3619
A2AQ43	Formin-binding protein 1 OS=Mus musculus OX=10090 GN=Fnbp1 PE=1 SV=1	Fnbp1	20.3988	20.33	20.5389	20.4185	20.4562	20.2594	20.3943	20.5839
A2AQN4	Acetyl-coenzyme A synthetase, cytoplasmic OS=Mus musculus OX=10090 GN=Acss2 PE=1 SV=1	Acss2	18.8542	18.6882	18.988	19.1445	18.7931	18.732	18.9407	19.1353
A2ARP8	Microtubule-associated protein 1A OS=Mus musculus OX=10090 GN=Map1a PE=1 SV=1	Map1a	24.6487	24.5051	24.7009	24.5663	24.5341	24.4034	24.4918	24.4752
A2AS45	Plakophilin-4 OS=Mus musculus OX=10090 GN=Pkp4 PE=1 SV=1	Pkp4	19.9614	19.9061	19.9479	19.8684	20.0108	19.9444	19.9925	19.8781
A2ASQ1	Agrin OS=Mus musculus OX=10090 GN=Agrn PE=1 SV=1	Agrn	18.999	18.9282	18.6692	18.9695	18.9304	18.9528	19.0332	18.8203
A2ASZ8	Calcium-binding mitochondrial carrier protein SCaMC-2 OS=Mus musculus OX=10090 GN=Slc25a25 PE=1 SV=1	Slc25a25	17.5382	17.4024	17.6065	17.5912	17.5006	17.5781	17.5863	17.5083
A2ATI8	Golgi reassembly-stacking protein 2 OS=Mus musculus OX=10090 GN=Gorasp2 PE=1 SV=1	Gorasp2	17.926	18.0264	17.9899	17.8811	17.6706	17.8353	18.0032	17.9311
A2ATP6	Myelin expression factor 2 OS=Mus musculus OX=10090 GN=Myef2 PE=1 SV=2	Myef2	19.6963	19.6192	19.6428	19.5617	19.8119	19.8737	19.8141	19.7619
A2AU61	RNA-binding protein Raly (Fragment) OS=Mus musculus OX=10090 GN=Raly PE=1 SV=1	Raly	17.5584	17.523	17.3921	17.4	17.4831	17.4607	17.5264	17.435
A2AUD5	Tumor protein D54 OS=Mus musculus OX=10090 GN=Tpd52l2 PE=1 SV=1	Tpd52l2	20.3354	20.4736	20.2682	20.1845	20.1784	20.3459	20.3728	20.128
A2AUE1	DnaJ homolog subfamily C member 5 (Fragment) OS=Mus musculus OX=10090 GN=Dnajc5 PE=1 SV=1	Dnajc5	19.665	19.6432	19.8416	19.8388	19.8673	19.8742	19.7259	19.7612
A2AUK5	Band 4.1-like protein 1 OS=Mus musculus OX=10090 GN=Epb41l1 PE=1 SV=1	Epb41l1	20.9491	20.758	20.9524	20.8138	20.962	21.1054	20.9139	20.7622
A2AUR5	Phosphotriesterase-related protein (Fragment) OS=Mus musculus OX=10090 GN=Pter PE=1 SV=1	Pter	16.4043	16.3773	16.4418	16.3458	16.5001	16.4309	16.3561	16.4246
A2AUX5	Disabled homolog 2-interacting protein OS=Mus musculus OX=10090 GN=Dab2ip PE=1 SV=1	Dab2ip	16.8075	16.7163	16.8338	16.7816	16.6258	16.6466	16.7037	16.5166
A2AVJ7	Ribosome-binding protein 1 OS=Mus musculus OX=10090 GN=Rrbp1 PE=1 SV=1	Rrbp1	21.9284	22.1024	21.8128	21.7321	21.9148	21.8482	21.8785	21.8147
A2AVR6	Acyl-coenzyme A thioesterase 11 OS=Mus musculus OX=10090 GN=Acot11 PE=1 SV=1	Acot11	17.3139	17.1406	17.6148	17.533	17.4086	17.6006	17.6303	17.5326
A2AVR9	Dynein light chain roadblock OS=Mus musculus OX=10090 GN=Dynlrb1 PE=1 SV=1	Dynlrb1	20.0171	20.0846	19.9832	20.2478	20.2991	20.1659	20.0724	20.2008
A2AWA9	Rab GTPase-activating protein 1 OS=Mus musculus OX=10090 GN=Rabgap1 PE=1 SV=1	Rabgap1	17.572	17.7263	17.6031	17.5928	17.7639	17.5543	17.6389	17.9119
A2AWT7	Nucleolar transcription factor 1 OS=Mus musculus OX=10090 GN=Ubtf PE=1 SV=1	Ubtf	16.9879	16.9976	16.8028	16.7803	16.8104	17.093	17.0252	16.8856
A2BDX2	Dolichol-phosphate mannosyltransferase subunit 1 OS=Mus musculus OX=10090 GN=Dpm1 PE=1 SV=1	Dpm1	16.8357	16.7606	16.7347	16.7531	16.7152	16.8072	17.0781	16.815
A2BE93	Protein SET (Fragment) OS=Mus musculus OX=10090 GN=Set PE=1 SV=1	Set	17.8965	18.023	17.8538	17.8256	18.0246	18.1771	18.0057	18.001
A2BEF2	Disks large homolog 3 OS=Mus musculus OX=10090 GN=Dlg3 PE=1 SV=1	Dlg3	16.7597	16.8506	17.0271	16.2314	15.7244	15.6827	15.5395	15.9103
A2BH40	AT-rich interactive domain-containing protein 1A OS=Mus musculus OX=10090 GN=Arid1a PE=1 SV=1	Arid1a	15.1082	15.211	14.9946	15.0452	14.7407	15.2278	15.3839	15.1612
A2BHN6	F-box only protein 3 OS=Mus musculus OX=10090 GN=Fbxo3 PE=1 SV=1	Fbxo3	15.7153	15.7024	15.5968	15.5637	15.9249	15.8928	15.694	15.777
A2CG35	Ras-related protein Rab-12 OS=Mus musculus OX=10090 GN=Rab12 PE=1 SV=1	Rab12	16.111	16.1452	15.8224	15.897	15.7561	15.9213	16.0138	15.9121
A3KGU7	Spectrin alpha chain, non-erythrocytic 1 OS=Mus musculus OX=10090 GN=Sptan1 PE=1 SV=1	Sptan1	12.8711	12.9937	13.3596	13.0232	12.8409	12.9862	13.1374	13.1361
A3KGU9	Spectrin alpha chain, non-erythrocytic 1 OS=Mus musculus OX=10090 GN=Sptan1 PE=1 SV=2	Sptan1	26.7545	26.6062	26.7383	26.7809	26.7553	26.6569	26.7145	26.7701
A3KMP2	Tetratricopeptide repeat protein 38 OS=Mus musculus OX=10090 GN=Ttc38 PE=1 SV=2	Ttc38	16.6919	16.8226	16.5893	16.8472	16.7436	16.837	16.7553	16.8941
A3QM89	Reticulon (Fragment) OS=Mus musculus OX=10090 GN=Rtn1 PE=1 SV=1	Rtn1	19.1554	18.6878	19.073	19.1528	18.8237	19.1205	19.254	19.0868
A6H5Z3	Exocyst complex component 6B OS=Mus musculus OX=10090 GN=Exoc6b PE=1 SV=1	Exoc6b	17.1808	17.2712	17.4302	17.3171	17.0783	17.1244	17.3006	17.1586
A6H630	Damage-control phosphatase ARMT1 OS=Mus musculus OX=10090 GN=Armt1 PE=1 SV=1	Armt1	16.0291	15.9449	15.906	15.9587	16.0017	16.0867	15.938	15.9647
A6H644	Protein phosphatase 1 regulatory subunit OS=Mus musculus OX=10090 GN=Ppp1r12b PE=1 SV=1	Ppp1r12b	15.6128	16.8287	15.9387	15.8211	15.7158	15.5427	15.6348	15.568
A6H6A9	Rab GTPase-activating protein 1-like OS=Mus musculus OX=10090 GN=Rabgap1l PE=1 SV=1	Rabgap1l	17.7836	17.6801	17.833	17.7603	17.7084	17.7711	17.7438	17.6463
A6PWS5	Gelsolin (Fragment) OS=Mus musculus OX=10090 GN=Gsn PE=1 SV=1	Gsn	18.2776	18.7343	18.4254	18.3406	18.2808	18.4775	18.358	18.3129
A6PWZ2	Eukaryotic translation initiation factor 6 (Fragment) OS=Mus musculus OX=10090 GN=Eif6 PE=1 SV=1	Eif6	17.7629	17.8148	17.9225	17.8509	18.0134	17.9985	17.907	18.1716
A8DUK4	Beta-globin OS=Mus musculus OX=10090 GN=Hbb-bs PE=1 SV=1	Hbb-bs	27.8453	27.9085	26.9399	27.6605	27.285	27.6668	26.8996	28.169
B0QZN5	Vesicle-associated membrane protein 2 OS=Mus musculus OX=10090 GN=Vamp2 PE=1 SV=1	Vamp2	19.0715	18.9069	19.0584	19.1173	19.3917	19.6918	19.2859	19.2647
B0V2H4	V-type proton ATPase subunit G OS=Mus musculus OX=10090 GN=Atp6v1g2 PE=1 SV=1	Atp6v1g2	17.6541	17.6093	17.6698	17.6812	18.0508	17.9594	17.8144	18.0754
B0V2P6	DmX-like protein 2 (Fragment) OS=Mus musculus OX=10090 GN=Dmxl2 PE=1 SV=8	Dmxl2	12.2489	12.3041	12.3627	12.1828	12.4066	12.6541	12.3269	12.3214
B1AQF4	Dual-specificity protein phosphatase 3 OS=Mus musculus OX=10090 GN=Dusp3 PE=1 SV=1	Dusp3	20.1896	20.0342	20.1586	20.0339	19.9837	20.011	20.0682	19.9998
B1AQW2	Microtubule-associated protein OS=Mus musculus OX=10090 GN=Mapt PE=1 SV=1	Mapt	11.1996	10.8941	11.7059	11.4666	11.8891	12.0666	11.8312	11.8241
B1AQX6	SRC kinase-signaling inhibitor 1 OS=Mus musculus OX=10090 GN=Srcin1 PE=1 SV=1	Srcin1	21.2976	21.0729	21.3409	21.6376	21.2387	21.174	21.2234	21.374
B1AR50	Gamma-aminobutyric acid receptor-associated protein OS=Mus musculus OX=10090 GN=Gabarap PE=1 SV=1	Gabarap	17.3412	17.1986	17.1515	17.1436	17.2855	17.2586	17.3738	17.0048
B1ARU4	Microtubule-actin cross-linking factor 1 OS=Mus musculus OX=10090 GN=Macf1 PE=1 SV=1	Macf1	20.487	20.3201	20.3777	20.347	20.3295	20.3046	20.3284	20.3033
B1ARW4	NADH dehydrogenase [ubiquinone] iron-sulfur protein 5 (Fragment) OS=Mus musculus OX=10090 GN=Ndufs5 PE=1 SV=1	Ndufs5	18.4141	18.6482	18.5417	18.5276	18.5624	18.6205	18.5194	18.5426
B1ATI9	Growth arrest-specific protein 7 OS=Mus musculus OX=10090 GN=Gas7 PE=1 SV=1	Gas7	18.0833	18.0381	18.1371	17.8983	17.9524	18.1557	18.1185	18.0338
B1AU25	Apoptosis-inducing factor 1, mitochondrial OS=Mus musculus OX=10090 GN=Aifm1 PE=1 SV=1	Aifm1	18.0509	18.2439	18.17	18.1598	18.1688	18.1364	18.1574	18.3405
B1AU74	Motile sperm domain-containing protein 2 OS=Mus musculus OX=10090 GN=Mospd2 PE=1 SV=1	Mospd2	16.2071	15.9686	16.2054	16.1678	16.1075	16.1316	16.2298	16.0935
B1AU76	Nuclear autoantigenic sperm protein OS=Mus musculus OX=10090 GN=Nasp PE=1 SV=1	Nasp	16.466	16.483	16.5751	16.4022	16.3839	16.3857	16.5813	16.4296
B1AUB9	Nuclear factor 1 OS=Mus musculus OX=10090 GN=Nfia PE=1 SV=1	Nfia	15.0662	15.1895	15.128	15.2697	15.4772	15.0398	15.1924	15.452
B1AV75	RIKEN cDNA 2610301B20 gene OS=Mus musculus OX=10090 GN=2610301B20Rik PE=1 SV=1	2610301B20Rik	16.3663	16.1118	16.0144	15.9684	16.3921	16.5872	16.4494	16.1523
B1AV77	Aldehyde dehydrogenase OS=Mus musculus OX=10090 GN=Aldh3a2 PE=1 SV=1	Aldh3a2	19.2314	19.1851	19.2887	19.3729	19.1212	18.9678	19.1265	19.34
B1AVF2	TSC22 domain family protein 3 OS=Mus musculus OX=10090 GN=Tsc22d3 PE=1 SV=1	Tsc22d3	17.4327	17.415	17.5342	17.5992	17.5848	17.396	17.4268	17.6804
B1AVZ0	Uracil phosphoribosyltransferase homolog OS=Mus musculus OX=10090 GN=Uprt PE=1 SV=1	Uprt	13.4859	13.53	13.463	13.5412	13.5116	13.5	13.6209	13.6343
B1AWC8	Phosphodiesterase OS=Mus musculus OX=10090 GN=Pde4b PE=1 SV=1	Pde4b	18.681	18.1921	18.8877	18.6356	18.7044	18.4736	18.703	18.3866
B1AWZ5	Protein NipSnap homolog 3B OS=Mus musculus OX=10090 GN=Nipsnap3b PE=1 SV=1	Nipsnap3b	14.6466	14.5963	14.6433	14.5502	14.6618	14.67	14.6648	14.4956
B1AX58	Plastin-3 OS=Mus musculus OX=10090 GN=Pls3 PE=1 SV=1	Pls3	22.7255	22.6973	22.799	22.8802	22.59	22.4972	22.663	22.7123
B1AXP6	Mitochondrial import receptor subunit TOM5 homolog OS=Mus musculus OX=10090 GN=Tomm5 PE=3 SV=1	Tomm5	16.8163	16.9544	16.619	16.3836	16.8924	17.2433	17.2296	17.1137
B1AY85	Plexin domain-containing protein 2 OS=Mus musculus OX=10090 GN=Plxdc2 PE=1 SV=1	Plxdc2	16.5821	16.5108	16.6453	16.6312	16.6679	16.4	16.566	16.7885
B1AZ46	Brain-specific angiogenesis inhibitor 1-associated protein 2 OS=Mus musculus OX=10090 GN=Baiap2 PE=1 SV=1	Baiap2	15.0277	15.2285	15.0753	15.0268	15.2777	15.4607	15.2623	15.2005
B1B0C7	Basement membrane-specific heparan sulfate proteoglycan core protein OS=Mus musculus OX=10090 GN=Hspg2 PE=1 SV=1	Hspg2	20.2517	20.6875	20.0157	20.121	20.1909	20.0045	20.0188	20.1893
B2KGA7	Protein archease OS=Mus musculus OX=10090 GN=Zbtb8os PE=1 SV=1	Zbtb8os	17.6218	17.4432	17.6256	17.7072	17.5126	17.4889	17.653	17.5941
B2M1R6	Heterogeneous nuclear ribonucleoprotein K OS=Mus musculus OX=10090 GN=Hnrnpk PE=1 SV=1	Hnrnpk	21.6537	21.9368	21.7876	21.8436	21.884	21.7746	21.649	21.9788
B2RQ57	Tyrosine-protein kinase OS=Mus musculus OX=10090 GN=Abl2 PE=1 SV=1	Abl2	15.8675	15.7441	16.0106	15.8838	15.8504	15.9012	15.8846	15.8716
B2RSH2	Guanine nucleotide-binding protein G(i) subunit alpha-1 OS=Mus musculus OX=10090 GN=Gnai1 PE=1 SV=1	Gnai1	19.007	18.8802	19.1933	19.1042	19.16	18.9844	19.0904	19.1938
B2RSU6	Cingulin-like 1 OS=Mus musculus OX=10090 GN=Cgnl1 PE=1 SV=1	Cgnl1	16.0366	16.2251	15.7533	15.8189	16.1015	16.1597	16.2197	16.1729
B2RUJ5	Amyloid-beta A4 precursor protein-binding family A member 1 OS=Mus musculus OX=10090 GN=Apba1 PE=1 SV=2	Apba1	18.0694	18.0701	18.3602	18.5142	18.2553	18.0727	18.0659	18.4707
B2RUR8	OTU domain-containing protein 7B OS=Mus musculus OX=10090 GN=Otud7b PE=1 SV=1	Otud7b	19.0759	19.1062	19.3124	19.1765	19.1771	19.1165	19.0885	19.4211
B2RX47	RIKEN cDNA 4930433I11 gene OS=Mus musculus OX=10090 GN=4930433I11Rik PE=2 SV=1	4930433I11Rik	21.3157	21.6595	20.9978	21.3516	21.3002	21.0152	20.8148	20.924
B2RXC1	Trafficking protein particle complex subunit 11 OS=Mus musculus OX=10090 GN=Trappc11 PE=1 SV=1	Trappc11	14.1567	14.1285	14.0701	14.1116	13.9674	13.863	14.3932	14.2119
B2RXC6	DNA-directed RNA polymerase subunit OS=Mus musculus OX=10090 GN=Polr3a PE=1 SV=1	Polr3a	19.5108	19.0263	18.9165	22.0742	18.5089	19.404	19.5564	18.9071
B2RXQ2	Ppfia1 protein OS=Mus musculus OX=10090 GN=Ppfia1 PE=1 SV=1	Ppfia1	15.9795	15.718	16.0565	15.7768	15.9034	16.0839	15.7055	15.9897
B2RXQ9	Sorbin and SH3 domain-containing protein 2 OS=Mus musculus OX=10090 GN=Sorbs2 PE=1 SV=1	Sorbs2	21.2749	23.2416	21.3472	21.2446	21.2852	21.2177	21.1822	21.2319
B2RXS4	Plexin-B2 OS=Mus musculus OX=10090 GN=Plxnb2 PE=1 SV=1	Plxnb2	19.1735	19.1167	19.1955	19.1195	19.1118	19.0621	19.1651	19.1456
B2RXT3	Ogdhl protein OS=Mus musculus OX=10090 GN=Ogdhl PE=1 SV=1	Ogdhl	17.4128	17.2919	17.4389	17.4893	17.2926	17.5431	17.3786	17.3377
B2RY04	Dedicator of cytokinesis protein 5 OS=Mus musculus OX=10090 GN=Dock5 PE=1 SV=2	Dock5	17.3046	16.845	17.0532	17.0002	16.9306	16.9678	17.2076	16.8944
B7ZC46	Septin-8 OS=Mus musculus OX=10090 GN=Sept8 PE=1 SV=1	Sept8	22.5161	22.2066	22.4806	22.3907	22.434	22.356	22.4609	22.3631
B7ZCT1	Regulator of G-protein-signaling 19 OS=Mus musculus OX=10090 GN=Rgs19 PE=1 SV=1	Rgs19	16.2239	16.2333	16.3222	16.2896	16.3716	16.1054	16.2832	16.3382
B7ZNF6	Catenin delta-2 OS=Mus musculus OX=10090 GN=Ctnnd2 PE=1 SV=1	Ctnnd2	17.3414	17.3349	17.2559	17.5587	17.3699	17.4946	17.3924	17.2302
B7ZNL2	Nap1l4 protein OS=Mus musculus OX=10090 GN=Nap1l4 PE=1 SV=1	Nap1l4	20.8376	20.769	20.8021	20.8002	20.817	20.8488	20.8464	20.8466
B7ZNN5	Epha3 protein OS=Mus musculus OX=10090 GN=Epha3 PE=1 SV=1	Epha3	14.6527	15.3712	14.6522	14.6313	14.7996	14.8148	14.4298	14.8416
B8JJB3	PDZ and LIM domain 7, isoform CRA_g OS=Mus musculus OX=10090 GN=Pdlim7 PE=1 SV=1	Pdlim7	18.1341	19.7429	18.5025	18.3206	18.3822	18.1244	18.0949	18.2428
B9EHJ3	Tight junction protein ZO-1 OS=Mus musculus OX=10090 GN=Tjp1 PE=1 SV=1	Tjp1	21.3626	21.5687	21.3966	21.3455	21.3466	21.3059	21.2763	21.3469
B9EHT4	CAP-Gly domain-containing linker protein 3 OS=Mus musculus OX=10090 GN=Clip3 PE=1 SV=1	Clip3	16.7054	16.5991	16.8023	16.4174	17.4901	16.7429	16.6526	16.7953
B9EI38	RalBP1-associated Eps domain-containing protein 2 OS=Mus musculus OX=10090 GN=Reps2 PE=1 SV=1	Reps2	15.8631	15.7574	15.8713	15.7057	15.5671	15.8177	15.9303	15.6495
B9EIX2	AW555464 protein OS=Mus musculus OX=10090 GN=Cep170b PE=1 SV=1	Cep170b	20.466	20.2954	20.5238	20.5112	20.4428	20.3954	20.4577	20.4417
B9EKR1	Receptor-type tyrosine-protein phosphatase zeta OS=Mus musculus OX=10090 GN=Ptprz1 PE=1 SV=1	Ptprz1	21.1117	21.0738	21.2389	21.2928	21.3669	21.2942	21.1836	21.2912
C8YIX4	P2X purinoceptor OS=Mus musculus OX=10090 GN=P2rx7 PE=1 SV=1	P2rx7	15.9013	15.8346	16.2106	15.912	15.692	15.582	15.8603	15.9795
D0VYV6	Band 4.1-like protein 3 OS=Mus musculus OX=10090 GN=Epb41l3 PE=1 SV=1	Epb41l3	17.3389	17.5517	17.6911	17.8518	17.5131	17.4298	17.5815	17.7599
D3YTP3	Metaxin 3 OS=Mus musculus OX=10090 GN=Mtx3 PE=1 SV=2	Mtx3	17.666	17.5345	17.6382	17.5872	17.6967	17.6314	17.5687	17.672
D3YTQ3	Heterogeneous nuclear ribonucleoprotein D-like OS=Mus musculus OX=10090 GN=Hnrnpdl PE=1 SV=1	Hnrnpdl	19.42	19.4313	19.506	19.4849	19.5803	19.5357	19.4259	19.7863
D3YTZ7	Josephin-2 OS=Mus musculus OX=10090 GN=Josd2 PE=1 SV=1	Josd2	17.514	17.3707	17.7175	17.67	17.0845	17.162	17.459	17.6898
D3YU12	NmrA-like family domain-containing protein 1 OS=Mus musculus OX=10090 GN=Nmral1 PE=1 SV=1	Nmral1	21.6663	20.9676	21.2886	21.2358	21.4568	21.3513	21.5616	21.3133
D3YU63	Ectonucleotide pyrophosphatase/phosphodiesterase family member 6 OS=Mus musculus OX=10090 GN=Enpp6 PE=1 SV=1	Enpp6	22.9676	22.6472	22.9978	22.6973	22.9024	22.5654	22.8315	22.677
D3YUE4	Family with sequence similarity 151, member B OS=Mus musculus OX=10090 GN=Fam151b PE=1 SV=1	Fam151b	17.7247	17.7319	17.9411	17.763	17.9586	17.9578	18.1059	17.9326
D3YUL8	Type I inositol 3,4-bisphosphate 4-phosphatase OS=Mus musculus OX=10090 GN=Inpp4a PE=1 SV=1	Inpp4a	19.2333	19.1968	19.2982	19.3382	19.3346	19.4324	19.3926	19.3061
D3YUM1	NADH dehydrogenase [ubiquinone] flavoprotein 1, mitochondrial OS=Mus musculus OX=10090 GN=Ndufv1 PE=1 SV=1	Ndufv1	20.9685	20.9225	20.9145	20.9008	20.9547	21.0852	21.0397	20.9692
D3YUY3	Phosphatidylinositol 4-phosphate 5-kinase type-1 alpha OS=Mus musculus OX=10090 GN=Pip5k1a PE=1 SV=1	Pip5k1a	16.2103	15.993	16.0752	16.1433	16.2198	15.8971	16.1414	16.1117
D3YVU0	Ubiquitin carboxyl-terminal hydrolase 46 OS=Mus musculus OX=10090 GN=Usp46 PE=1 SV=1	Usp46	17.4749	17.2328	17.7237	17.541	17.3838	17.3718	17.5648	17.4325
D3YVV3	Ankyrin repeat domain 29 OS=Mus musculus OX=10090 GN=Ankrd29 PE=1 SV=1	Ankrd29	17.7922	17.5053	17.8292	17.8348	17.5117	17.5452	17.6459	17.6942
D3YW97	Ubiquitin-fold modifier 1 OS=Mus musculus OX=10090 GN=Ufm1 PE=1 SV=1	Ufm1	19.6275	19.4901	19.742	19.6722	19.6109	19.5626	19.5833	19.4547
D3YWF6	Ubiquitin thioesterase OTUB1 OS=Mus musculus OX=10090 GN=Otub1 PE=1 SV=1	Otub1	21.1686	20.9354	21.116	21.0834	21.0299	21.1605	21.1827	21.0355
D3YWM9	Synaptojanin-2 (Fragment) OS=Mus musculus OX=10090 GN=Synj2 PE=1 SV=8	Synj2	15.7858	15.4174	15.7164	15.5988	15.5031	15.3979	15.6668	15.4347
D3YWT0	Signal peptidase complex catalytic subunit SEC11 OS=Mus musculus OX=10090 GN=Sec11a PE=1 SV=1	Sec11a	16.8048	17.1591	16.7845	17.01	16.8199	16.9645	16.9875	16.8167
D3YXK2	Scaffold attachment factor B1 OS=Mus musculus OX=10090 GN=Safb PE=1 SV=2	Safb	16.4283	16.8722	16.4628	16.6701	16.4552	16.3272	16.2985	16.311
D3YXZ3	Kinesin light chain 2 OS=Mus musculus OX=10090 GN=Klc2 PE=1 SV=1	Klc2	19.9374	19.7439	19.9392	19.9077	19.9084	19.8897	19.9853	19.8896
D3YYK8	Microtubule-associated protein RP/EB family member 2 (Fragment) OS=Mus musculus OX=10090 GN=Mapre2 PE=1 SV=1	Mapre2	21.6145	21.3889	21.61	21.5234	21.6271	21.4966	21.5661	21.6538
D3YYN8	Non-specific serine/threonine protein kinase OS=Mus musculus OX=10090 GN=Cdc42bpa PE=1 SV=1	Cdc42bpa	19.3297	19.2096	19.1451	19.1729	19.1691	19.299	19.3057	19.1514
D3YYS6	Monoglyceride lipase OS=Mus musculus OX=10090 GN=Mgll PE=1 SV=1	Mgll	18.9787	18.7472	18.9609	18.9737	19.0445	18.9712	19.0059	18.9508
D3YZD6	Quinone oxidoreductase-like protein 1 OS=Mus musculus OX=10090 GN=Cryzl1 PE=1 SV=1	Cryzl1	17.5233	17.5305	17.4238	17.5194	17.2402	17.538	17.5691	17.4254
D3YZP9	Coiled-coil domain-containing protein 6 OS=Mus musculus OX=10090 GN=Ccdc6 PE=1 SV=1	Ccdc6	19.802	19.7381	19.7489	19.7146	19.7229	19.8082	19.7432	19.8108
D3YZZ4	TSC22 domain family protein 4 OS=Mus musculus OX=10090 GN=Tsc22d4 PE=1 SV=1	Tsc22d4	17.8186	17.4852	17.6537	17.591	17.4341	17.4961	17.5804	17.5683
D3Z041	Long-chain-fatty-acid--CoA ligase 1 OS=Mus musculus OX=10090 GN=Acsl1 PE=1 SV=1	Acsl1	18.6511	19.0154	18.681	18.8045	18.6776	18.655	18.7025	18.8463
D3Z074	Protein diaphanous homolog 1 OS=Mus musculus OX=10090 GN=Diaph1 PE=1 SV=2	Diaph1	19.4158	19.1987	19.4509	19.5152	19.1206	18.9095	19.6079	19.2209
D3Z079	Syntaxin-binding protein 5 OS=Mus musculus OX=10090 GN=Stxbp5 PE=1 SV=1	Stxbp5	15.9521	15.6264	15.7498	15.6094	15.6782	16.0876	15.9902	15.8763
D3Z0L4	MICOS complex subunit (Fragment) OS=Mus musculus OX=10090 GN=Chchd3 PE=1 SV=1	Chchd3	20.0868	20.2935	20.1701	20.2502	20.2363	20.2331	20.0718	20.4912
D3Z0V7	TSC22 domain family protein 1 OS=Mus musculus OX=10090 GN=Tsc22d1 PE=1 SV=1	Tsc22d1	20.5299	20.7053	20.6947	20.8793	20.7608	20.691	20.5737	20.849
D3Z134	Protein MGARP OS=Mus musculus OX=10090 GN=Mgarp PE=1 SV=2	Mgarp	19.8573	19.6433	19.9766	19.8003	19.6814	19.6587	19.8362	19.9494
D3Z158	Glutamine--tRNA ligase OS=Mus musculus OX=10090 GN=Qars PE=1 SV=2	Qars	19.09	19.113	18.8604	18.8843	19.1306	19.1003	19.1148	18.8221
D3Z1F7	RIKEN cDNA 4833439L19 gene OS=Mus musculus OX=10090 GN=4833439L19Rik PE=1 SV=1	4833439L19Rik	17.7031	17.4673	17.6935	17.6425	17.7537	17.6232	17.7983	17.73
D3Z2H4	FAS-associated factor 2 (Fragment) OS=Mus musculus OX=10090 GN=Faf2 PE=1 SV=1	Faf2	15.9829	16.0143	16.0195	16.0468	16.1845	16.007	16.0041	16.0479
D3Z2H9	Tropomyosin 3, related sequence 7 OS=Mus musculus OX=10090 GN=Tpm3-rs7 PE=3 SV=1	Tpm3-rs7	19.523	20.0322	19.7949	19.7635	19.8526	19.7129	19.5242	19.9557
D3Z2V6	Ras-related protein M-Ras (Fragment) OS=Mus musculus OX=10090 GN=Mras PE=1 SV=1	Mras	17.9861	17.7619	17.6469	17.9525	17.9324	17.7432	17.7829	18.1043
D3Z325	Tumor necrosis factor alpha-induced protein 8 OS=Mus musculus OX=10090 GN=Tnfaip8 PE=1 SV=1	Tnfaip8	14.5693	15.0355	14.3302	14.5084	15.0384	14.5724	14.9948	14.9491
D3Z340	DCC-interacting protein 13-beta (Fragment) OS=Mus musculus OX=10090 GN=Appl2 PE=1 SV=2	Appl2	18.9514	18.8028	18.9648	18.8638	18.8771	19.0312	19.0464	18.8918
D3Z396	Neurotrimin OS=Mus musculus OX=10090 GN=Ntm PE=1 SV=1	Ntm	20.0401	20.0595	20.2936	20.3564	20.345	20.4573	20.1132	20.5122
D3Z3N4	Heterogeneous nuclear ribonucleoprotein H3 OS=Mus musculus OX=10090 GN=Hnrnph3 PE=1 SV=1	Hnrnph3	18.415	18.5296	18.5932	18.6345	18.6892	18.5885	18.619	18.7524
D3Z3Q3	Smoothelin OS=Mus musculus OX=10090 GN=Smtn PE=1 SV=1	Smtn	16.0005	18.2479	16.3894	15.9385	16.0871	16.0312	16.1376	15.9815
D3Z3S1	Prolactin regulatory element binding, isoform CRA_b OS=Mus musculus OX=10090 GN=Preb PE=1 SV=1	Preb	15.9845	15.8784	15.8207	15.8641	15.7962	15.8752	16.0071	15.8578
D3Z440	COP9 signalosome complex subunit 7a (Fragment) OS=Mus musculus OX=10090 GN=Cops7a PE=1 SV=8	Cops7a	19.2893	19.3672	19.4765	19.7442	19.4289	19.4495	19.3256	19.5997
D3Z479	Sorting nexin-15 OS=Mus musculus OX=10090 GN=Snx15 PE=1 SV=1	Snx15	17.9893	17.6523	17.9846	17.9071	17.8604	17.705	17.782	17.8359
D3Z4C2	Stathmin-4 OS=Mus musculus OX=10090 GN=Stmn4 PE=1 SV=1	Stmn4	17.8583	17.7804	18.3304	17.9256	17.68	17.6125	17.7092	17.8341
D3Z4C9	Ubiquinol-cytochrome-c reductase complex assembly factor 2 OS=Mus musculus OX=10090 GN=Uqcc2 PE=1 SV=1	Uqcc2	16.8852	16.6449	16.5988	16.3895	17.0919	17.2255	17.0151	16.8042
D3Z4S3	Putative peptidyl-tRNA hydrolase PTRHD1 OS=Mus musculus OX=10090 GN=Ptrhd1 PE=1 SV=1	Ptrhd1	17.4071	17.3912	17.5109	17.6665	17.4998	17.3408	17.3801	17.6212
D3Z5G7	Carboxylic ester hydrolase OS=Mus musculus OX=10090 GN=Ces1b PE=1 SV=1	Ces1b	12.6133	12.6764	12.8312	13.3142	13.0874	13.083	12.9855	12.4541
D3Z5J3	Sorbin and SH3 domain-containing protein 1 OS=Mus musculus OX=10090 GN=Sorbs1 PE=1 SV=1	Sorbs1	14.7498	14.9277	15.1089	14.729	14.9977	14.8946	14.9613	15.6211
D3Z5P0	Serine/threonine-protein kinase BRSK1 OS=Mus musculus OX=10090 GN=Brsk1 PE=1 SV=1	Brsk1	18.0629	18.3035	17.9641	18.1391	17.9158	17.9161	18.0361	17.92
D3Z600	Peroxisomal targeting signal 1 receptor OS=Mus musculus OX=10090 GN=Pex5 PE=1 SV=1	Pex5	15.6005	16.0661	15.805	15.8409	15.8041	15.7961	15.939	15.7819
D3Z6F5	ATP synthase subunit alpha OS=Mus musculus OX=10090 GN=Atp5a1 PE=1 SV=1	Atp5a1	17.7654	17.7674	17.629	17.7306	17.9117	18.0812	17.9131	17.5523
D3Z6I8	Tropomyosin alpha-3 chain OS=Mus musculus OX=10090 GN=Tpm3 PE=1 SV=1	Tpm3	22.9656	22.8741	22.7767	22.8524	22.9587	22.8867	22.9153	22.8029
D3Z6Z0	Sorting nexin-3 OS=Mus musculus OX=10090 GN=Snx3 PE=1 SV=1	Snx3	19.7751	19.7468	19.6021	19.5681	19.7943	19.8003	19.8692	19.5553
D3Z7C6	Prostaglandin E synthase 3 OS=Mus musculus OX=10090 GN=Ptges3 PE=1 SV=1	Ptges3	21.2068	21.1921	21.2838	21.3143	21.3059	21.2287	21.2132	21.5797
D3Z7M9	Acidic leucine-rich nuclear phosphoprotein 32 family member A OS=Mus musculus OX=10090 GN=Anp32a PE=1 SV=1	Anp32a	20.9256	21.1422	20.9619	20.8695	21.1941	21.1291	21.0581	21.2029
D3Z7P3	Glutaminase kidney isoform, mitochondrial OS=Mus musculus OX=10090 GN=Gls PE=1 SV=1	Gls	20.8872	20.7121	20.9003	20.8671	20.8365	21.1382	20.9266	20.9968
D3Z7X0	Acyl-Coenzyme A dehydrogenase family, member 12 OS=Mus musculus OX=10090 GN=Acad12 PE=1 SV=1	Acad12	16.3421	16.6549	16.3442	16.2103	16.5293	16.4677	16.4532	16.7117
D3Z7X7	Tumor protein D52 (Fragment) OS=Mus musculus OX=10090 GN=Tpd52 PE=1 SV=1	Tpd52	21.9344	21.7411	21.6925	21.5918	21.9266	21.9944	21.9584	21.7558
D4AFX7	DnaJ heat shock protein family (Hsp40) member C13 OS=Mus musculus OX=10090 GN=Dnajc13 PE=1 SV=1	Dnajc13	14.0572	13.9064	14.1547	13.9722	13.8252	13.7536	13.8685	13.894
D6RDB5	Rho GTPase-activating protein 23 OS=Mus musculus OX=10090 GN=Arhgap23 PE=1 SV=1	Arhgap23	17.6529	17.3952	17.7513	17.5945	17.5736	17.7165	17.7996	17.4988
D6RDC7	WD repeat-containing protein 61 OS=Mus musculus OX=10090 GN=Wdr61 PE=1 SV=2	Wdr61	17.3579	17.4058	17.4668	17.4121	17.4456	17.3662	17.3383	17.4996
D6RFU9	Synaptophysin-like protein OS=Mus musculus OX=10090 GN=Sypl PE=1 SV=1	Sypl	19.6425	19.5285	19.7092	19.7451	19.6529	19.4054	19.8404	19.6758
E0CX61	Small glutamine-rich tetratricopeptide repeat-containing protein beta (Fragment) OS=Mus musculus OX=10090 GN=Sgtb PE=1 SV=1	Sgtb	16.3636	16.2725	16.3696	16.53	16.6781	16.5715	16.4381	16.4345
E0CXB9	Catenin alpha-2 OS=Mus musculus OX=10090 GN=Ctnna2 PE=1 SV=1	Ctnna2	19.2308	19.0209	19.295	19.1169	19.3057	19.4485	19.2678	19.2142
E0CXC5	PTB domain-containing engulfment adapter protein 1 OS=Mus musculus OX=10090 GN=Gulp1 PE=1 SV=1	Gulp1	14.4458	14.5266	14.326	14.9397	14.3673	14.1952	14.4917	14.1318
E0CXN5	Glycerol-3-phosphate dehydrogenase [NAD(+)] OS=Mus musculus OX=10090 GN=Gpd1 PE=1 SV=1	Gpd1	22.4233	22.2416	22.4329	22.5519	22.1253	22.1504	22.1455	22.3748
E0CXR8	Partitioning defective 3 homolog (Fragment) OS=Mus musculus OX=10090 GN=Pard3 PE=1 SV=1	Pard3	16.9557	16.6946	16.8634	16.7149	16.895	16.8516	16.7146	16.8106
E0CXZ9	Voltage-gated potassium channel subunit beta-2 OS=Mus musculus OX=10090 GN=Kcnab2 PE=1 SV=1	Kcnab2	20.5134	20.2689	20.566	20.5161	20.4391	20.2803	20.4874	20.4084
E0CYA3	Ephrin type-B receptor 3 OS=Mus musculus OX=10090 GN=Ephb3 PE=1 SV=2	Ephb3	15.8444	15.8857	15.785	15.8279	16.0982	15.5989	16.3758	15.8505
E0CYH4	WD repeat-containing protein 26 (Fragment) OS=Mus musculus OX=10090 GN=Wdr26 PE=1 SV=1	Wdr26	15.4878	15.4845	15.5222	15.4602	15.6814	15.7338	15.6009	15.6829
E0CYQ2	NudC domain-containing protein 2 OS=Mus musculus OX=10090 GN=Nudcd2 PE=1 SV=1	Nudcd2	15.974	16.174	15.9289	16.2572	16.2564	15.926	16.1103	16.4542
E0CYV0	Protein-L-isoaspartate O-methyltransferase OS=Mus musculus OX=10090 GN=Pcmt1 PE=1 SV=1	Pcmt1	22.1537	21.9543	22.0841	22.0132	21.9546	21.9824	22.0015	22.0376
E0CZ04	Gamma-glutamylaminecyclotransferase (Fragment) OS=Mus musculus OX=10090 GN=Ggact PE=1 SV=1	Ggact	16.3612	16.1212	16.3015	16.0481	15.8618	16.2296	16.077	15.9605
E0CZ50	Protein NDRG4 (Fragment) OS=Mus musculus OX=10090 GN=Ndrg4 PE=1 SV=8	Ndrg4	15.5058	15.3359	15.5366	15.3774	15.2758	15.3358	15.4335	15.2602
E0CZ78	Serine/threonine-protein phosphatase OS=Mus musculus OX=10090 GN=Ppp3cb PE=1 SV=1	Ppp3cb	15.2874	15.0389	15.2611	15.013	14.9975	15.2039	15.3251	15.2564
E0CZD7	Traf2 and NCK-interacting protein kinase OS=Mus musculus OX=10090 GN=Tnik PE=1 SV=1	Tnik	13.2936	13.6361	13.5438	13.2599	13.4599	13.8046	13.5066	13.6509
E9PU87	Serine/threonine-protein kinase SIK3 OS=Mus musculus OX=10090 GN=Sik3 PE=1 SV=1	Sik3	18.2695	18.1159	18.2713	18.0957	18.1731	18.0965	18.2367	17.9898
E9PU93	Set1/Ash2 histone methyltransferase complex subunit ASH2 OS=Mus musculus OX=10090 GN=Ash2l PE=1 SV=1	Ash2l	16.3966	16.4023	16.4752	16.4836	16.3829	16.4181	16.4128	16.5788
E9PUA3	IQ motif and SEC7 domain-containing protein 1 OS=Mus musculus OX=10090 GN=Iqsec1 PE=1 SV=1	Iqsec1	19.7761	19.5622	19.6864	19.5236	19.6441	19.8038	19.7977	19.6645
E9PUC2	Long-chain-fatty-acid--CoA ligase 3 OS=Mus musculus OX=10090 GN=Acsl3 PE=1 SV=1	Acsl3	17.3837	17.2374	17.4013	17.5846	17.5036	17.5108	17.4215	17.5074
E9PUD2	Dynamin-1-like protein OS=Mus musculus OX=10090 GN=Dnm1l PE=1 SV=1	Dnm1l	20.9855	21.0704	21.0795	21.1128	21.1657	21.2159	21.0208	21.1992
E9PUL5	Proline-rich transmembrane protein 2 OS=Mus musculus OX=10090 GN=Prrt2 PE=1 SV=1	Prrt2	18.8273	18.6941	18.7723	18.7815	19.3415	19.0214	19.3887	19.0744
E9PUM4	Talin-2 OS=Mus musculus OX=10090 GN=Tln2 PE=1 SV=1	Tln2	21.4094	21.4789	21.3336	21.3276	21.3466	21.354	21.3428	21.3065
E9PUQ5	Golgin subfamily A member 2 OS=Mus musculus OX=10090 GN=Golga2 PE=1 SV=1	Golga2	14.9101	14.7246	15.1201	14.8476	15.3262	14.9091	14.9508	15.5242
E9PUW7	Exportin-7 OS=Mus musculus OX=10090 GN=Xpo7 PE=1 SV=1	Xpo7	17.7424	17.5426	17.5825	17.5766	17.4336	17.6867	17.7211	17.7928
E9PV24	Fibrinogen alpha chain OS=Mus musculus OX=10090 GN=Fga PE=1 SV=1	Fga	20.9923	21.4572	20.5162	20.7501	20.6201	20.8022	20.2775	21.5547
E9PV44	ATPase inhibitory factor 1 OS=Mus musculus OX=10090 GN=Atpif1 PE=1 SV=1	Atpif1	21.9468	22.0036	22.0536	22.1096	22.1499	22.1312	21.9132	22.1843
E9PV45	Ubiquitin carboxyl-terminal hydrolase 24 OS=Mus musculus OX=10090 GN=Usp24 PE=1 SV=1	Usp24	16.4037	16.1107	16.3864	16.2631	16.2408	16.2643	16.4166	16.2329
E9PVA8	eIF-2-alpha kinase activator GCN1 OS=Mus musculus OX=10090 GN=Gcn1 PE=1 SV=1	Gcn1	17.4622	17.4819	17.5242	17.6837	17.7479	17.636	17.5279	17.5499
E9PVB6	LIM domain kinase 1 OS=Mus musculus OX=10090 GN=Limk1 PE=1 SV=1	Limk1	12.4562	12.4269	12.2066	12.4226	12.4402	12.3327	12.6174	12.8904
[truncated: 3,154 more rows]

## Sheet: Contrasts
Majority.protein.Ids	Fasta.headers	Gen name	contrast	cKO	Ctrl	estimate	statistic	df	p.value	conf.low	conf.high	sigma	FDR
[truncated: 3,602 more rows]

[truncated: 1 more sheets: Top 50 FDR sorted, >0.25 log2FC]
